# Supplementary material for: Transcriptomics of Leaf Development in the Endangered Dioecious Magnolia kwangsiensis: Molecular Basis Underpinning Specialized Metabolism Genes
Source: Genes (Basel). 2024 Mar 4;15(3):335. doi: 10.3390/genes15030335 (PMC10970092; doi:10.3390/genes15030335)
Supplement: Supplementary file 1 [file genes-15-00335-s001.zip]

Archive with 6 entries (6 files):
- FigS1_A.jpg
- FigS1_B.jpg
- Supplement table S1.xlsx
- Supplement table S2.xlsx
- Supplement table S3.xlsx
- Supplement table S4.xlsx
