# Supplementary material for: Transcriptomics of Leaf Development in the Endangered Dioecious Magnolia kwangsiensis: Molecular Basis Underpinning Specialized Metabolism Genes
Source: Genes (Basel). 2024 Mar 4;15(3):335. doi: 10.3390/genes15030335 (PMC10970092; doi:10.3390/genes15030335)
Supplement: Supplementary file 1 [file genes-15-00335-s001.zip › Supplement table S1.xlsx]

## Sheet: fpkm
ID	KL11	KL12	KL2	KL4	KL5	KL6	KL7	KL8	KL9
evm.TU.Chr01.1	38.2258	34.1052	33.0548	34.4993	34.0184	34.345	33.5342	31.0435	32.8774
evm.TU.Chr01.1001	6.67106	2.9244	4.94705	3.57101	4.89365	4.35791	5.88426	4.99161	4.33973
evm.TU.Chr01.1002	25.9397	25.2619	25.7511	13.899	18.0073	25.7707	26.943	32.1038	26.4599
evm.TU.Chr01.1004	2.5893	3.97102	1.88904	1.55818	3.16056	1.50141	1.47908	3.81093	2.89079
evm.TU.Chr01.1005	0	0	0	0	0	0	0	0	0
evm.TU.Chr01.1006	147.361	124.036	160.53	139.246	151.883	114.678	108.567	128.791	118.907
evm.TU.Chr01.1007	64.4594	69.3266	65.8508	71.9531	66.9264	60.4366	56.0781	49.5081	53.6684
evm.TU.Chr01.1008	6.97252	5.25958	9.09122	8.95695	7.10708	6.36988	9.35089	8.29407	7.30208
evm.TU.Chr01.1009	2.78881	3.08173	2.8662	3.19381	2.97933	3.06084	2.82662	2.53775	2.98912
evm.TU.Chr01.1012	0	0	0	0	0	0	0	0	0.006094
evm.TU.Chr01.1013	0	0	0	0	0	0	0	0	0
evm.TU.Chr01.1014	6.11391	6.46227	8.94309	7.67563	7.11283	7.78064	6.62334	5.36149	7.12945
evm.TU.Chr01.1015	0	0	0	0	0	0	0	0	0
evm.TU.Chr01.1016	2.44801	2.89512	3.54746	5.4088	4.29139	2.7112	3.81746	4.18092	3.68732
evm.TU.Chr01.1018	68.9873	71.4344	81.5043	55.0067	69.3443	61.6179	67.1685	64.7119	63.4704
evm.TU.Chr01.1019	41.6925	43.7287	42.6025	53.0894	53.4318	45.6017	41.4174	47.0216	45.9064
evm.TU.Chr01.1020	124.78	127.626	119.222	76.9382	112.776	127.458	122.755	147.301	128.97
evm.TU.Chr01.1021	10.2024	9.44509	11.681	12.9395	9.81213	7.21419	8.61578	7.99858	8.61424
evm.TU.Chr01.1022	4.42211	7.43623	5.14502	6.29198	6.03981	5.98618	6.14221	3.96585	6.61886
evm.TU.Chr01.1023_evm.TU.Chr01.1025	12.6152	11.8135	12.9638	18.2665	12.2217	10.5414	10.2002	11.5118	12.1271
evm.TU.Chr01.1026	7.20894	6.66552	7.00993	15.0836	10.425	6.12003	13.9183	6.50343	6.93222
evm.TU.Chr01.1027	11.5283	11.9854	14.569	3.26789	5.86691	10.0424	8.9416	13.8222	9.86033
evm.TU.Chr01.1028	41.3494	29.5625	41.2085	40.3975	28.5743	38.347	36.3648	30.6225	39.3961
evm.TU.Chr01.1029	3.03443	2.76763	2.23806	0.558114	0.979442	4.15827	1.69505	3.87884	2.45937
evm.TU.Chr01.1031	0	0	0	0	0	0	0	0	0
evm.TU.Chr01.1032	2.17796	2.67523	1.87878	1.7532	2.11931	1.88464	0.916066	1.92517	1.4093
evm.TU.Chr01.1036	24.4105	15.9334	29.1081	29.9139	22.056	22.4843	39.3077	21.5892	25.5924
evm.TU.Chr01.1037	121.74	136.789	172.823	63.0508	143.372	153.029	144.1	166.248	134.56
evm.TU.Chr01.1038	2.00704	1.07353	2.32898	3.6753	1.19394	1.21629	0.721641	0.620346	0.903837
evm.TU.Chr01.1039	3.08728	1.35377	2.20495	8.532	2.13804	3.01792	2.02461	0.885632	2.91826
evm.TU.Chr01.1040_evm.TU.Chr01.1041	37.5569	31.6058	39.85	27.781	37.0852	33.9568	42.8139	41.4425	31.6706
evm.TU.Chr01.1042	0.122647	0.169071	0.075111	0.086195	0.078979	0	0	0.136188	0.144052
evm.TU.Chr01.1043	62.1715	43.8365	51.4576	65.0764	50.1114	46.9537	47.5617	46.1025	58.0285
evm.TU.Chr01.1044	46.2164	40.2695	48.5617	58.3458	49.7207	44.7518	62.0233	44.2821	49.1047
evm.TU.Chr01.1045	38.7176	35.6306	32.5563	33.9957	34.1502	37.3088	39.8955	42.536	34.9632
evm.TU.Chr01.1046	0	0	0	0	0	0	0	0	0
evm.TU.Chr01.1047	0.530136	0	0.049062	0	0	0	0	0	0
evm.TU.Chr01.1048	0	0	0	0	0	0	0	0	0
evm.TU.Chr01.1049	15.4786	16.3965	16.6991	14.9178	16.1014	15.5667	16.3822	18.0325	14.7088
evm.TU.Chr01.1050	0	0	0	0	0	0	0	0	0
evm.TU.Chr01.1051	16.1536	13.6573	11.1643	14.2448	11.1318	13.2347	13.2056	12.6313	15.5786
evm.TU.Chr01.1052	36.8046	24.9328	35.5539	45.5297	42.1792	37.8231	42.6796	48.4052	41.8328
evm.TU.Chr01.1053	2.81546	1.78055	1.96921	3.01284	1.69372	1.69765	1.13445	1.32387	2.26877
evm.TU.Chr01.1054	14.3432	14.3729	12.5119	15.616	10.8865	11.6712	15.8056	13.5941	15.8458
evm.TU.Chr01.1055	14.4752	9.53608	17.0083	18.2904	16.9619	14.494	12.992	12.6569	12.6808
evm.TU.Chr01.1056	7.60044	7.60804	8.97776	8.54744	7.67881	7.63455	9.14403	6.26545	8.03442
evm.TU.Chr01.1057	100.463	91.2251	85.8409	83.4557	95.3593	96.9909	95.5876	106.331	90.9013
evm.TU.Chr01.1058	38.997	39.8815	32.9905	13.3363	34.2491	39.5291	33.5468	41.1002	35.4693
evm.TU.Chr01.106	26.8096	64.1315	44.2848	10.9672	30.3468	38.6771	42.4489	41.083	31.305
evm.TU.Chr01.1061	0	0	0	0	0	0	0	0	0
evm.TU.Chr01.1064	1.6086	1.33556	1.31282	1.42041	1.18395	0.855066	0.594905	1.36053	1.19721
evm.TU.Chr01.1066	12.134	10.5885	10.8201	6.07757	10.8428	12.8309	14.9821	11.2797	13.3228
evm.TU.Chr01.1067	13.5732	15.37	10.3503	6.63457	8.86029	11.4072	8.89007	13.9891	7.63844
evm.TU.Chr01.107	0	0	0	0	0	0	0	0	0
evm.TU.Chr01.1072	20.0033	25.434	17.5255	9.73707	16.038	23.48	20.343	22.3845	19.3269
evm.TU.Chr01.1073	19.5171	20.1262	17.1647	19.7791	16.5728	19.7455	19.5645	18.5419	19.4724
evm.TU.Chr01.1074	12.6413	17.7705	10.6116	7.68512	11.0082	14.8994	16.0083	12.5563	13.6416
evm.TU.Chr01.1076	50.7027	27.106	52.8852	81.3794	39.9795	35.2992	45.8212	38.5568	41.834
evm.TU.Chr01.1077	0.626792	0.15814	0.459296	3.0767	0.31646	0.174848	0.062377	0.28912	0.348048
evm.TU.Chr01.1078	0	0	0	0	0.150596	0	0	0.085928	0
evm.TU.Chr01.1079	0	0.006233	0	0	0	0	0	0	0
evm.TU.Chr01.1081	0	0	0	0	0.082636	0	0	0	0
evm.TU.Chr01.1082	0	0	0	0	0	0	0	0	0
evm.TU.Chr01.1083	0	0	0	0	0	0.044896	0	0	0
evm.TU.Chr01.1084	0.96186	0.472002	1.10346	0.287817	0.496119	0.746692	0.944184	0.605735	1.0682
evm.TU.Chr01.1086	0	0	0	0	0	0	0	0	0
evm.TU.Chr01.1088	1.65284	1.3697	3.56728	1.39418	1.48629	1.11581	0.743057	0.841149	1.56237
evm.TU.Chr01.1090	0	0	0	0.100349	0	0	0	0	0
evm.TU.Chr01.1091	0.36703	0.084171	0.134075	0.565143	0.207987	0	0.048421	0	0.192524
evm.TU.Chr01.1092	0	0	0	0	0	0	0	0	0
evm.TU.Chr01.1093	10.5945	11.141	8.59515	15.2491	8.81911	7.53186	5.20215	6.56347	6.56226
evm.TU.Chr01.1094	0	0	0	0	0.141023	0	0	0	0
evm.TU.Chr01.1095	12.391	11.6699	15.3902	3.19223	13.8099	16.2666	17.6119	15.1105	13.5106
evm.TU.Chr01.1096	0	0	0	1.44824	0	0	0	0	0
evm.TU.Chr01.1098	0	0	0	0	0	0	0	0	0
evm.TU.Chr01.1099	0	0	0	0	0	0	0	0	0
evm.TU.Chr01.110	16.7229	11.3275	14.8233	26.7888	16.2883	11.2366	7.03723	9.77542	13.2209
evm.TU.Chr01.1100	0	0	0	0	0	0	0	0	0
evm.TU.Chr01.1101	5.51435	7.31766	5.82524	7.58148	8.96399	7.24126	5.11742	5.87214	6.05837
evm.TU.Chr01.1102	15.7677	8.67141	7.56496	58.1015	41.7428	10.5255	8.51498	22.3454	11.4931
evm.TU.Chr01.1103	0.177162	0	0	0	0.908688	0	0	0.594484	0.055433
evm.TU.Chr01.1106	0.525038	0	0.067816	0.189765	2.12023	0	0.167384	0.434112	0
evm.TU.Chr01.1109	0	0	0	0	0	0	0	0	0
evm.TU.Chr01.1110	0	0	0	0	0	0	0	0	0
evm.TU.Chr01.1111	0	0	0.105727	0	0	0	0	0.393024	0
evm.TU.Chr01.1112	0	0	0	0	0.06792	0	0	0	0
evm.TU.Chr01.1117	10.1846	11.632	9.03699	9.27544	9.5049	9.11206	9.2891	11.2208	8.77327
evm.TU.Chr01.1118	32.41	30.1222	39.5667	59.8101	54.2851	42.5678	50.4351	41.5933	34.9124
evm.TU.Chr01.112	9.44467	7.47612	6.58695	18.1479	6.625	8.15043	6.58896	6.26227	8.97281
evm.TU.Chr01.1127	17.6117	10.6939	12.1648	22.8721	16.4744	12.5318	10.1667	10.9978	12.9852
evm.TU.Chr01.1139	0	0	0	0	0	0	0	0	0
evm.TU.Chr01.114	5.24919	5.19774	6.02087	2.61572	3.66277	5.99229	2.83383	3.00216	4.32175
evm.TU.Chr01.1141	0	0	0	0	0	0	0	0	0
evm.TU.Chr01.1145	0.050496	0.318225	0.110044	0.175648	0.223846	0.801167	0.584743	0.326535	0.093211
evm.TU.Chr01.1147	0	0.144886	0.042104	0	0	0	0	0	0
evm.TU.Chr01.1148	0	0	0	0	0	0	0	0	0
evm.TU.Chr01.1149	0	0	0	0	0	0	0	0	0
evm.TU.Chr01.115	3.63833	4.62838	5.44092	3.15856	4.94937	3.81279	2.69282	3.44295	2.65911
evm.TU.Chr01.1150	0	0	0	0	0	0	0	0	0
evm.TU.Chr01.1157	35.4821	36.3894	33.7383	25.5735	21.6441	20.2544	18.234	19.1976	24.625
evm.TU.Chr01.1159	0	0	0	0	0	0	0	0	0
evm.TU.Chr01.116	1.78717	4.76534	3.70784	2.94986	4.76884	5.95431	3.73189	2.29394	4.34388
evm.TU.Chr01.1160	0	0	0	0	0	0	0	0	0
evm.TU.Chr01.1162_evm.TU.Chr01.1163	13.2978	11.9426	12.0437	20.4501	14.4429	14.0105	14.6454	13.4442	13.9282
evm.TU.Chr01.1164	0.419371	0.519991	0.246896	0.181483	0.285829	0.437679	0.252334	0.273139	0.327445
evm.TU.Chr01.1168	19.042	14.9202	16.1456	15.1578	16.5126	17.9585	18.6919	15.2722	18.2644
evm.TU.Chr01.1169	9.83175	11.7421	6.38689	74.7202	13.1204	56.9362	15.072	21.9582	23.1685
evm.TU.Chr01.117	3.05012	5.75285	5.16506	1.94374	4.53424	6.81383	6.69539	4.00735	7.5564
evm.TU.Chr01.1170	16.1084	15.5803	16.1038	16.3362	14.0874	16.5233	16.3743	19.9023	23.4917
evm.TU.Chr01.1171	0	0	0	0	0	0	0	0	0
evm.TU.Chr01.1173	9.22819	9.47362	6.81403	6.16445	8.4468	9.21848	8.73261	9.53943	7.11306
evm.TU.Chr01.1174	2.56181	4.11286	4.15921	6.36399	4.00656	0.829682	0.700008	1.15669	3.57497
evm.TU.Chr01.1175	8.1705	8.40648	9.95229	33.2846	20.5856	16.6978	13.6215	17.6935	13.3592
evm.TU.Chr01.1176	18.9372	15.711	16.5046	17.7341	19.9659	20.3715	19.4061	19.4681	20.1022
evm.TU.Chr01.1177	24.3718	17.96	21.7456	27.8604	25.1701	24.5498	27.7116	22.1137	19.9215
evm.TU.Chr01.1178	0	0	0.075724	0	0	0	0	0	0
evm.TU.Chr01.1179	0	0	0	0	0	0	0	0	0
evm.TU.Chr01.1181	0	0	0	0	0	0	0	0	0
evm.TU.Chr01.1182	0.493197	0.515559	0.417995	0.770646	0.799938	0.490261	0.308928	0.267536	0.155493
evm.TU.Chr01.1183	0	0	0	0	0	0	0	0	0
evm.TU.Chr01.1184	0	0	0	0	0	0	0	0	0
evm.TU.Chr01.1185	0	0	0	0	0	0	0	0	0
evm.TU.Chr01.1186	0	0	0	0	0	0	0	0	0
evm.TU.Chr01.1187	0	0	0	0	0	0	0	0	0
evm.TU.Chr01.119	0	0	0	0	0	0	0	0	0
evm.TU.Chr01.1192	25.3476	62.3608	29.7709	0.186623	17.6139	39.199	50.1396	54.7755	30.2963
evm.TU.Chr01.1193	0	0.248156	0	0	0.055519	0.110928	0	0.083631	0
evm.TU.Chr01.1194	6.7529	4.37256	6.4842	8.56415	5.25078	5.39034	6.0177	4.67959	6.02684
evm.TU.Chr01.1195	39.9336	28.8348	30.9283	49.5977	49.0952	49.3209	49.249	50.8499	45.4893
evm.TU.Chr01.1196	2.78043	5.17869	4.41175	2.5667	3.41176	4.66032	2.93742	1.23027	2.92684
evm.TU.Chr01.1197	11.303	13.5855	10.2293	8.50373	13.2753	9.11776	6.89382	9.59215	8.71586
evm.TU.Chr01.1199	0	0	0	0	0	0	0.071638	0	0
evm.TU.Chr01.120	0	0	0	0	0	0	0	0	0
evm.TU.Chr01.1200	1.74227	2.26642	2.52241	1.11165	1.66945	1.07951	1.41276	1.36681	1.5287
evm.TU.Chr01.1203	0.451589	0.858515	1.38915	0.592963	1.4639	0.933083	0.402064	0.275035	0.939326
evm.TU.Chr01.1205	28.0944	27.5145	26.8418	20.3022	28.0742	29.7185	40.5999	33.8057	27.2309
evm.TU.Chr01.1206	135.76	105.616	127.335	77.2373	111.453	160.895	168.57	173.268	148.306
evm.TU.Chr01.1207	26.0016	22.8939	32.1751	23.4541	24.0162	29.5536	30.5072	28.0789	25.3768
evm.TU.Chr01.1208	0	0	0.197961	0	0	0	0.431737	0	0.111658
evm.TU.Chr01.1209	5.85358	7.51701	6.20737	8.22749	6.53338	7.30161	7.54866	6.04642	6.45301
evm.TU.Chr01.121	2.57325	4.15225	3.74638	0.650873	1.45203	2.74899	2.21996	0.971386	2.47725
evm.TU.Chr01.1211	20.7176	27.8816	19.7991	14.3844	16.9	21.3498	18.4625	25.2638	22.2636
evm.TU.Chr01.1212	33.0073	27.2007	28.4127	36.7739	39.0909	29.822	25.496	35.6303	29.5258
evm.TU.Chr01.1213	0.256246	0.784663	0.623767	0.068284	0.218503	0.588163	0.271853	0.118516	0.642401
evm.TU.Chr01.1214	25.2124	23.8869	25.7643	24.7503	24.7901	22.844	24.2647	24.4892	21.2525
evm.TU.Chr01.1215	12.07	8.42825	11.5854	11.0687	11.611	11.0919	14.4797	12.0471	13.611
evm.TU.Chr01.1216	8.20903	8.12426	8.01122	9.29256	7.01833	9.01122	9.46425	6.76095	8.37532
evm.TU.Chr01.1217	2.57289	2.03793	2.29681	2.2037	1.35127	1.69161	2.19532	1.82623	1.68975
evm.TU.Chr01.1218	61.8335	45.8833	49.6587	67.282	47.3489	50.5556	57.436	51.4771	59.0442
evm.TU.Chr01.1221	6.69678	3.80556	11.7107	12.5805	6.39262	6.57297	7.01544	4.68733	4.11704
evm.TU.Chr01.1222	32.7676	24.5362	25.7204	35.9435	31.8056	30.9014	30.3488	29.8832	33.5914
evm.TU.Chr01.1223	5.36749	4.31447	5.14182	7.27758	5.22051	4.20611	4.26886	3.61298	3.91982
evm.TU.Chr01.1224	3.65105	1.38442	1.95153	3.5825	2.936	2.78324	3.77969	3.64097	3.05512
evm.TU.Chr01.1225	8.87458	6.31919	7.13181	11.7104	7.10489	8.63121	7.07486	7.0653	7.50031
evm.TU.Chr01.1226	0	0	0	0	0	0	0	0	0
evm.TU.Chr01.1227	30.7413	23.5603	12.8556	21.6866	25.4354	29.7288	40.6637	44.0951	33.1757
evm.TU.Chr01.1228	5.71114	2.1486	2.90029	6.07068	3.40687	6.35654	1.61859	4.48404	3.82625
evm.TU.Chr01.1229	4.66843	9.65477	2.44326	3.78602	5.10607	10.0665	8.41864	8.68062	9.17058
evm.TU.Chr01.1230	117.22	140.996	115.333	97.2498	119.915	132.417	137.239	119.944	131.813
evm.TU.Chr01.1231	17.0307	16.6246	29.5517	32.5956	16.4763	5.97126	13.946	10.1576	7.22682
evm.TU.Chr01.1232	5.17962	4.42405	4.32463	4.36775	5.4902	4.69422	3.50063	4.41448	4.47713
evm.TU.Chr01.1233	0.205805	0.395431	0.233415	0.29919	0.410518	0.391794	0.170597	0.191746	0.257062
evm.TU.Chr01.1234	3.49537	3.23904	5.95108	4.27044	4.70417	3.23053	3.13161	3.10381	3.10862
evm.TU.Chr01.1235	7.73172	8.89548	7.05934	5.23748	7.7026	7.82548	9.76197	7.43775	7.09262
evm.TU.Chr01.1236	0.229802	0	0.536573	0.107852	0	0.160292	0	0	0
evm.TU.Chr01.1238	0	0	0	0	0	0	0	0	0
evm.TU.Chr01.1239	0	0.12795	0.233304	1.32103	0.258173	0	0	0.148928	0
evm.TU.Chr01.1240	3.18282	0.191396	5.50874	2.711	8.08853	1.09426	0.126169	0.072989	1.30915
evm.TU.Chr01.1241	8.23167	7.94248	10.5305	6.51513	7.38113	8.18565	14.9825	9.87251	9.72965
evm.TU.Chr01.1242	5.63393	8.51505	7.48793	7.60477	9.80045	6.70073	7.66533	5.91625	6.00827
evm.TU.Chr01.1243	0	0	0	0	0	0	0	0	0
evm.TU.Chr01.1244	1.25362	1.30043	1.14491	1.30209	1.0861	1.22013	1.2898	1.14277	1.27107
evm.TU.Chr01.1245	18.3924	14.7582	20.899	17.0863	20.0931	18.9839	23.8829	15.9291	18.7099
evm.TU.Chr01.1247	11.8446	10.6093	8.57376	11.1639	12.1838	13.2688	9.9639	11.9529	13.8124
evm.TU.Chr01.1248	0.984526	0.497012	0.732894	1.92796	0.652101	0.754599	0.59759	0.7946	0.968723
evm.TU.Chr01.1249	64.8573	63.7239	63.5432	48.0057	47.7895	49.3966	46.1952	60.4632	52.057
evm.TU.Chr01.125	0	0	0	0	0	0	0	0	0
evm.TU.Chr01.1250	47.3738	35.1533	50.0965	36.1778	35.3379	42.8177	34.4264	41.1642	36.7323
evm.TU.Chr01.1251	26.7959	19.2537	23.6871	30.7733	24.2372	24.5423	21.6267	20.154	24.4844
evm.TU.Chr01.1252	0	0	0	0	0	0	0	0	0
evm.TU.Chr01.1254	15.8112	13.5653	19.4874	33.9533	14.4388	18.5317	24.3784	15.9552	29.3196
evm.TU.Chr01.1255	18.9359	13.4778	20.2915	31.8963	17.6179	22.4459	29.6005	22.4552	30.5849
evm.TU.Chr01.1256	3.86377	5.96093	4.43363	3.7045	4.52511	3.82675	4.77154	3.51965	4.47101
evm.TU.Chr01.1257	0	0	0	0	0	0	0	0	0
evm.TU.Chr01.1258	45.8932	17.4823	19.2874	125.313	34.8221	26.5939	51.788	39.8138	37.921
evm.TU.Chr01.1259	0	0	0	0	0	0	0	0	0
evm.TU.Chr01.126	0.578068	0.838883	0.538024	0.292621	1.05924	0.325474	0.168514	0.776614	0.239542
evm.TU.Chr01.1260	75.8669	59.3559	113.786	107.723	93.3671	50.9708	32.7947	65.7814	56.2489
evm.TU.Chr01.1265	16.2348	13.2665	19.2466	10.8791	15.5748	21.6826	18.3313	23.4666	21.5436
evm.TU.Chr01.1266	0.218166	0.611322	0.501201	1.09113	0.781575	0.398745	0.470041	0.257579	0.578969
evm.TU.Chr01.1267	0.286781	0.111642	0.176525	0.453305	0.501335	0.580902	0.339166	0.114351	0.181654
evm.TU.Chr01.1268	3.75899	2.51348	0.8689	3.74535	4.47786	2.42283	6.39482	9.55346	5.89622
evm.TU.Chr01.1269	6.15153	5.76273	7.06364	8.33168	7.49187	6.08627	6.35459	6.46657	5.94946
evm.TU.Chr01.127	4.60169	7.62798	6.25053	6.72885	5.61858	6.68326	6.3275	5.86121	6.1619
evm.TU.Chr01.1270	0	0	0	0	0	0	0	0	0
evm.TU.Chr01.1271	0	0	0	0	0	0	0	0	0
evm.TU.Chr01.1273	0	0	0	0	0	0	0	0	0
evm.TU.Chr01.1274	7.61393	15.1023	6.9446	7.87012	16.3726	14.8113	27.0586	21.6061	14.1029
evm.TU.Chr01.1275	32.5588	32.4821	29.3887	24.0814	26.5852	25.2488	27.6028	31.202	31.0771
evm.TU.Chr01.1276	42.0294	47.8109	38.4045	43.6674	33.3648	42.9488	45.1535	46.942	35.879
evm.TU.Chr01.1277	46.38	42.8285	51.5647	62.1186	55.6314	41.7856	45.4122	44.8809	43.7388
evm.TU.Chr01.1278	22.717	9.8173	9.38684	66.5786	25.1222	10.8808	9.9227	22.9481	18.9757
evm.TU.Chr01.128	1.16274	0.97259	0.828144	0.934145	1.16373	1.05172	0.646023	1.58489	1.24414
evm.TU.Chr01.1281	26.0448	22.9535	22.3165	26.7339	20.3484	22.3365	25.6077	24.8323	25.6683
evm.TU.Chr01.1282	0	0.189247	0.17208	0.251114	0.192745	0.235353	0.088236	0.246507	0.279784
evm.TU.Chr01.1283	20.0676	21.678	27.6524	17.5221	22.1025	22.6886	31.1744	23.1062	26.1646
evm.TU.Chr01.1286	0.375038	0.290172	0.323652	0.448471	0.351315	0.617076	0.163984	0.195221	0.331737
evm.TU.Chr01.1287	0.838937	0	0.427252	0.016008	0.140629	0	0.590542	0.091194	1.01095
evm.TU.Chr01.1288	31.0309	31.6198	29.9966	29.8965	29.5648	27.4601	31.7834	27.8097	35.0741
evm.TU.Chr01.129	140.737	139.089	128.41	61.2089	134.199	192.438	223.206	178.699	188.612
evm.TU.Chr01.1291	2.20327	1.66843	2.7544	4.72596	2.55154	2.30795	0.733081	1.19878	2.05427
evm.TU.Chr01.1292	0.585509	0.58405	1.01871	1.06562	0.634384	1.08081	0.941268	0.289395	0.444988
evm.TU.Chr01.1294	34.6988	26.4037	46.1218	44.1975	32.0182	26.7764	32.9181	31.7688	35.0263
evm.TU.Chr01.1295	41.6791	95.7289	64.7949	4.17823	33.356	42.6642	12.556	40.4807	28.992
evm.TU.Chr01.1296	1.71615	0.294736	1.04176	1.48818	0.913905	0.90556	0.875066	0.775979	0.980136
evm.TU.Chr01.1297	3.87742	0.705975	1.03659	9.94292	1.24779	1.73764	0.622056	0.692384	2.56407
evm.TU.Chr01.1298	0	0	0	0	0	0	0	0	0
evm.TU.Chr01.130	18.2138	25.4152	17.0094	21.6513	16.8862	24.7041	40.2511	35.4119	34.4708
evm.TU.Chr01.1300	10.3982	7.68891	13.2048	13.5649	10.2175	8.96605	8.90221	8.45858	9.69549
evm.TU.Chr01.1301	0	0	0.251292	0.056622	0.604218	0	0.242245	0	0.367516
evm.TU.Chr01.1302	0.322096	0.201973	0.193502	0.270445	0.226243	0.648089	0.127444	0.028684	0.186862
evm.TU.Chr01.1303	0.946957	0.267462	0.620024	0.210542	1.04087	0.371761	0.24475	0.226	0.652842
evm.TU.Chr01.1307	0.03012	0.0465	0.068574	0.048088	0	0.060308	0.0445	0.084171	0
evm.TU.Chr01.1313	0	0	0	0	0	0	0	0	0
evm.TU.Chr01.1314	0	0	0.106302	0.029826	0	0	0	0	0
evm.TU.Chr01.1315	1.03599	2.24063	2.91289	1.52065	1.02226	1.16668	1.51056	1.87677	1.53426
evm.TU.Chr01.1316	1.76894	2.9455	4.00838	2.36995	1.48755	1.51722	1.5253	1.20827	1.94472
evm.TU.Chr01.1319	0	0	0	0	0	0	0	0	0
evm.TU.Chr01.132	16.0431	18.3722	18.089	11.5499	9.80594	15.0009	14.8882	13.855	13.2918
evm.TU.Chr01.1321	0	0	0	0	0	0	0	0	0
evm.TU.Chr01.1322	25.5546	42.8665	30.2412	5.27364	14.5216	23.1361	12.0167	20.7087	23.3767
evm.TU.Chr01.1329	0.673733	1.57405	2.07295	1.81766	3.11319	1.01284	1.47517	1.43825	2.0181
evm.TU.Chr01.133	2.92806	0.707067	0.384823	2.37415	5.82433	3.53598	7.76948	8.95328	5.99774
evm.TU.Chr01.1333	0.715875	0.935911	1.53944	1.21201	0.577874	0.664635	1.01747	0.540275	0.881047
evm.TU.Chr01.1334	2.00626	2.785	2.80943	2.04985	1.86064	2.83656	1.79856	2.02257	1.83188
evm.TU.Chr01.1338	5.45614	8.48537	9.2018	6.9688	4.2357	6.86954	10.0259	5.4723	5.99848
evm.TU.Chr01.134	8.48574	7.01439	4.65564	8.55442	9.51064	9.54957	11.9688	9.69467	11.87
evm.TU.Chr01.1340	0	0	0	0	0	0	0	0	0
evm.TU.Chr01.1342	1.09447	1.22062	1.38767	2.04168	1.30199	1.333	1.87754	1.29025	1.70054
evm.TU.Chr01.1345	0.202783	0.126351	0.135867	0.278033	0.108484	0.170452	0.234609	0.086833	0.358012
evm.TU.Chr01.1346	13.9178	9.58602	7.53555	66.7237	21.5027	5.79871	9.15695	18.6111	9.05305
evm.TU.Chr01.135	4.73616	3.74897	8.10453	8.1554	7.17596	4.23944	3.80707	4.77498	5.69337
evm.TU.Chr01.1350	0	0	0	0	0	0	0	0	0
evm.TU.Chr01.1351	0	0	0	0	0	0	0	0	0
evm.TU.Chr01.1352	5.04548	3.3671	4.98762	6.91324	3.36981	4.39873	7.42386	4.26497	5.34197
evm.TU.Chr01.1353	0	0	0	0	0	0	0	0	0
evm.TU.Chr01.1355	0	0	0	0	0	0	0	0	0
evm.TU.Chr01.1356	0.604402	0.132042	0.536975	1.45557	0.567182	0.167024	0.255188	0.020898	0.066741
evm.TU.Chr01.1358	14.1637	12.7779	14.1892	17.6261	13.3633	15.0197	14.3481	13.0421	15.9581
evm.TU.Chr01.1359	0	0	0	0	0	0	0	0	0
evm.TU.Chr01.136	0	0	0.080018	0	0	0	0	0	0
evm.TU.Chr01.1361	1.31862	3.86436	2.04658	3.60195	1.79888	3.34339	1.78913	2.2892	3.55685
evm.TU.Chr01.1362	11.2399	10.9387	16.8311	14.5155	8.68875	9.7477	9.19594	8.48641	9.21462
evm.TU.Chr01.1363	0	0	0	0	0	0	0	0	0
evm.TU.Chr01.1364	0	0	0	0	0	0	0	0	0
evm.TU.Chr01.1365	0	0	0	0	0	0	0	0	0
evm.TU.Chr01.1366	0.054089	0	0	0	0	0	0	0	0
evm.TU.Chr01.1367	11.377	8.08276	11.8457	17.7299	9.24086	10.5474	11.5468	9.51407	10.5293
evm.TU.Chr01.1368	0.065069	0	0	0.440181	0.016876	0.14753	0	0	0
evm.TU.Chr01.1369	0	0	0	0	0	0	0	0	0
evm.TU.Chr01.137	0.217137	0.435719	0.272214	0	0.337985	0.481973	0.088063	0	0.036472
evm.TU.Chr01.1370	38.8274	20.6985	37.9529	49.0624	48.6735	23.6847	16.6626	19.5347	30.2106
evm.TU.Chr01.1373	2.17416	1.4187	2.45856	2.28806	1.46921	1.7944	1.09415	1.08875	1.59099
evm.TU.Chr01.1374	11.7749	18.1893	10.6413	7.83312	9.59973	9.44746	6.91001	7.08167	14.6632
evm.TU.Chr01.1375	3.58105	5.75341	4.95414	4.25792	3.61486	5.0203	3.06382	1.44487	4.36428
evm.TU.Chr01.1376	0	2.54714	1.82085	0	2.17904	0	0	0	0
evm.TU.Chr01.1379	0.053314	0	0	0	0	0	0	0	0
evm.TU.Chr01.138	167.815	142.79	150.442	187.208	172.317	156.746	142.478	158.55	142.944
evm.TU.Chr01.1380	0.024548	0	0	0.030226	0	0.092078	0.048186	0	0.034254
evm.TU.Chr01.1381	9.4591	9.5832	8.11488	9.49142	9.46451	7.20867	8.02333	8.41358	8.82321
evm.TU.Chr01.1382	0	0	0	0	0	0	0	0	0
evm.TU.Chr01.1383	15.9108	3.5814	7.44437	29.2393	7.01346	8.14523	1.53477	4.34884	8.40716
evm.TU.Chr01.1385	0	0	0	0	0	0	0	0	0
evm.TU.Chr01.1387	0	0	0	0	0	0	0	0	0
evm.TU.Chr01.1388	14.8249	1.74203	1.70071	100.96	17.6558	5.53943	8.63642	14.4654	18.8834
evm.TU.Chr01.1389	5.8695	4.59705	5.80844	4.81737	5.09057	5.53859	4.57355	3.84223	5.2536
evm.TU.Chr01.139	11.6941	11.7515	12.6025	14.5077	12.0137	15.5919	12.8952	12.241	13.5563
evm.TU.Chr01.1390	9.1782	8.22834	13.3204	14.7052	8.05099	7.24212	6.29758	6.06133	8.62999
evm.TU.Chr01.1392	8.64894	9.63974	10.8918	6.85479	8.23216	10.8033	10.7767	8.23078	9.55891
evm.TU.Chr01.1393	12.2404	5.88503	10.132	8.12831	13.6135	12.1314	6.40674	12.1638	6.51051
evm.TU.Chr01.1394	96.6492	121.492	110.916	73.4068	83.3349	86.4019	85.5671	106.478	67.2553
evm.TU.Chr01.1396	13.0159	15.9849	13.0387	12.5285	14.686	16.057	16.4904	12.7275	14.4719
evm.TU.Chr01.1397	0.054397	0	0	0	0.393754	0.071551	0	0	0
evm.TU.Chr01.1399	0	0	0	0	0	0	0	0	0
evm.TU.Chr01.140	6.2029	4.96723	5.50361	6.22091	6.02099	5.51619	3.1991	3.34983	5.06171
evm.TU.Chr01.1400	0	0	0	0	0	0	0	0	0
evm.TU.Chr01.1401	3.01288	3.53064	1.58903	5.85319	4.69206	1.5233	1.15216	1.09301	3.01645
evm.TU.Chr01.1402	494.296	759.26	871.378	1389.31	1460.04	596.504	738.237	511.151	509.783
evm.TU.Chr01.1404	0	0	0	0	0	0	0	0	0
evm.TU.Chr01.1405	0	1.83332	0.277189	4.31297	3.09391	0.411435	0.139933	0.139009	0
evm.TU.Chr01.1406	489.955	1171.51	889.851	565.775	1726.29	632.151	298.706	539.221	451.093
evm.TU.Chr01.1407	0	0.18448	0.186166	0.226768	0	0	0.218032	0	0
evm.TU.Chr01.141	0	0	0	0	0	0	0	0	0
evm.TU.Chr01.1410	7.52367	9.76358	9.54213	12.0581	9.25183	7.30513	7.70156	6.98268	8.7911
evm.TU.Chr01.1411	11.9564	12.3495	13.069	13.5849	12.3923	13.6922	16.2538	10.7396	13.9174
evm.TU.Chr01.1413	5.54735	1.29816	3.11034	18.4825	4.12812	2.66879	1.56578	1.2042	3.13144
evm.TU.Chr01.1414	1.68755	1.76204	1.24317	3.00767	1.02678	2.44723	2.00929	2.24864	1.69062
evm.TU.Chr01.1415	16.4333	16.1059	15.9812	9.92063	14.3758	16.4801	17.7956	18.3402	16.347
evm.TU.Chr01.1416	0	0	0.028356	0	0	0	0	0	0
evm.TU.Chr01.1417	17.6936	17.6439	16.7439	20.4895	22.7259	23.9323	18.2147	19.6845	22.3776
evm.TU.Chr01.1419	21.1748	22.779	18.1878	16.4434	18.8941	19.9743	17.7594	17.7324	25.3889
evm.TU.Chr01.142	25.3369	21.1236	19.1075	46.416	32.6124	17.9114	17.4056	27.859	22.793
evm.TU.Chr01.1422	1.47621	1.77041	1.61356	0.593829	0.334098	1.49122	0.956388	1.34927	1.19241
evm.TU.Chr01.1423	0	0	0	0	0	0	0	0	0
evm.TU.Chr01.1424	0.179207	0	0	0	0.062489	0.837105	0.277039	0	0
evm.TU.Chr01.1425	6.21052	5.89539	4.23719	5.08967	4.31051	4.45532	4.34936	4.80936	4.73677
evm.TU.Chr01.1427	0	0	0	0	0	1.30121	0	0	1.23582
evm.TU.Chr01.143	7.68283	10.5838	12.1498	4.50297	7.44901	5.59518	12.9618	6.59594	5.4325
evm.TU.Chr01.1430_evm.TU.Chr01.1426	12.1022	12.1377	10.6797	7.38713	11.6885	11.1716	12.9589	12.5275	12.2711
evm.TU.Chr01.1431	9.64833	9.544	11.2351	11.8552	8.91352	9.92305	10.6786	6.7415	9.23658
evm.TU.Chr01.1432	10.2983	10.6378	10.404	10.4364	9.97583	12.1328	15.3152	9.52827	11.4776
evm.TU.Chr01.1433	4.87655	5.03613	6.19794	5.7516	5.08912	10.2498	7.12716	5.68535	5.22586
evm.TU.Chr01.1434	7.90367	15.3443	3.63191	2.33637	6.20819	8.7915	5.45122	6.84528	3.47869
evm.TU.Chr01.1436	0	0	0	0	0	0	0	0	0
evm.TU.Chr01.1439	0	0	0	0	0	0	0	0	0
evm.TU.Chr01.144	0.157958	0.281141	0.274479	0.125339	0.119123	0.116224	0.185105	0	0
evm.TU.Chr01.1440	28.8114	28.6718	29.2718	18.4295	25.2482	33.4668	34.5021	28.4498	30.6483
evm.TU.Chr01.1441	12.5101	10.0015	9.15111	13.0352	11.7304	11.4255	10.6722	11.6171	11.6913
evm.TU.Chr01.1442	0	0	0.161173	0	0.215604	0.222371	0.026338	0.033948	0.52405
evm.TU.Chr01.1443	70.0461	64.356	63.5745	76.2515	65.2425	58.5491	65.3189	68.2037	62.882
evm.TU.Chr01.1444	1.79034	1.76856	0.760934	1.88823	2.38587	0.730273	2.16921	3.04171	1.92542
evm.TU.Chr01.1445	1.07774	2.0471	1.24281	1.06708	1.36824	1.88518	1.80981	1.45882	2.14692
evm.TU.Chr01.1448	9.4415	5.11761	0	0	5.55931	5.78057	0	0	7.91405
evm.TU.Chr01.1449	12.2624	10.9626	14.907	19.7453	13.9719	10.835	13.2531	10.1403	13.6961
evm.TU.Chr01.145	0	0	0.0991	0	0	0	0	0	0
evm.TU.Chr01.1451	22.2816	26.7249	21.0602	22.998	24.4452	25.4493	22.3689	19.9602	24.8987
evm.TU.Chr01.1452	5.37418	7.9339	4.07543	2.34424	3.33067	7.70805	8.82488	9.84314	8.99395
evm.TU.Chr01.1453	3.62366	3.65063	5.2195	4.61017	4.0966	3.33113	5.8017	4.22877	4.09013
evm.TU.Chr01.1454	0.719799	1.07674	1.31637	0.866168	0.580599	0.618243	0.62792	0.932927	0.557481
evm.TU.Chr01.1456	17.2494	15.4801	15.2146	21.9606	15.762	14.3172	15.8726	11.9307	17.2975
evm.TU.Chr01.1457	0	0	0	0	0	0	0	0	0
evm.TU.Chr01.1458	0	0	0	0	0	0	0	0	0
evm.TU.Chr01.146	1.43379	1.50673	1.70411	1.62228	0.993383	1.21114	1.16515	0.76929	0.957541
evm.TU.Chr01.1460	165.308	231.965	120.616	151.927	135.765	118.132	130.265	129.298	134.691
evm.TU.Chr01.1461	59.2078	51.1847	58.3836	50.1127	46.5861	52.6282	46.1538	47.3485	50.8615
evm.TU.Chr01.1462	0	0	0	0	0	0	0	0	0
evm.TU.Chr01.1463	19.0326	25.2817	21.8696	20.7737	18.052	17.2847	19.2634	19.4083	19.3142
evm.TU.Chr01.1464	1.04758	0.881118	0.705484	0.947991	0.929046	0.412554	0	0.313172	0.379121
evm.TU.Chr01.1465	2.69081	2.49726	2.4663	2.57687	2.97161	2.60179	2.72555	2.76193	3.18004
evm.TU.Chr01.1469	28.2835	42.3836	18.4201	28.1363	31.7284	55.8456	63.3753	31.3007	56.1113
evm.TU.Chr01.147	11.8156	14.9289	11.9511	9.56909	11.699	11.422	11.8498	16.4345	13.6841
evm.TU.Chr01.1470	45.835	74.3881	36.8345	45.2263	58.1203	88.2923	98.7398	76.8479	93.3052
evm.TU.Chr01.1471	0	0	0	0	0	0	0	0	0
evm.TU.Chr01.1472	14.8838	11.6053	14.4573	10.974	11.995	15.2498	18.7269	13.5166	14.807
evm.TU.Chr01.1473	20.1576	13.8066	17.6709	15.8379	15.1742	15.5092	26.1461	14.5712	17.6439
evm.TU.Chr01.1476	41.1532	32.3014	36.2281	61.5351	33.3456	30.8926	39.8761	33.6876	37.8448
evm.TU.Chr01.1478	0	0	0	0	0	0	0	0	0
evm.TU.Chr01.1479	2.02961	1.84843	1.44166	1.34857	1.10946	1.74385	1.15561	0.903736	1.1586
evm.TU.Chr01.1480	0	0	0	0	0	0	0	0	0
evm.TU.Chr01.1482	7.12112	8.36241	7.91984	5.57504	7.60693	6.8383	10.7586	8.9337	6.35948
evm.TU.Chr01.1483	29.8417	22.0781	32.0937	38.2145	26.8093	23.3009	31.2062	26.773	28.3616
evm.TU.Chr01.1485	14.5935	10.2708	18.2302	21.3564	17.3822	11.8538	17.4379	14.4287	12.8899
evm.TU.Chr01.1486	4.04349	4.3055	3.69346	4.91486	3.41928	3.76586	4.04151	2.35926	4.30048
evm.TU.Chr01.1487	0.377714	0.541312	0.075085	0.221482	0.227625	0.212731	0.082449	0	0
evm.TU.Chr01.1488	5.14542	7.57813	3.41855	3.72117	3.58488	6.40835	6.45499	9.01262	7.45911
evm.TU.Chr01.149	30.4631	17.0766	56.8132	51.6218	25.9418	26.3597	30.461	23.9268	20.2456
evm.TU.Chr01.1490	0.104665	0.228983	0.057927	0.07325	0.094438	0.218091	0.10724	0.150075	0.105358
evm.TU.Chr01.1491	0	0	0	0	0	0	0	0	0
evm.TU.Chr01.1493	0	0	0	0	0	0	0	0	0
evm.TU.Chr01.1494	5.02887	6.02789	4.02029	7.15181	4.39015	5.84998	9.04312	4.86983	7.22426
evm.TU.Chr01.1495	0	0	0	0	0	0	0	0	0
evm.TU.Chr01.1496	0	0	0	0.298258	0.438904	0.122916	1.86692	0.294522	0.408124
evm.TU.Chr01.1497	0	0	0	0	0.137476	0	0	0	0
evm.TU.Chr01.1498	0	0	0	0.188311	0	0	0	0	0
evm.TU.Chr01.150	26.5412	35.4477	24.4279	16.3509	22.6891	26.528	18.9099	20.9089	24.9219
evm.TU.Chr01.1500	0.96533	0.693793	1.19243	1.56359	0.798834	1.0374	1.70591	0.676261	1.78267
evm.TU.Chr01.1501	2.0645	0.223262	0.977305	1.93875	0.397305	0.439336	3.14926	0.448685	1.03905
evm.TU.Chr01.1502	184.317	112.316	235.561	280.202	162.305	155.339	211.254	160.541	175.273
evm.TU.Chr01.1504	21.7468	27.9751	35.7674	25.4276	23.5069	16.2238	12.2666	14.4501	17.7748
evm.TU.Chr01.1505	6.45644	5.66302	7.41514	7.55362	7.75327	6.76909	7.60837	6.32379	6.00322
evm.TU.Chr01.1507	9.09344	9.03474	7.66776	9.78331	8.02399	6.45244	7.19679	7.39578	8.11914
evm.TU.Chr01.1508	3.39474	3.23757	5.015	6.71519	3.92151	4.60537	5.82242	3.07428	4.90528
evm.TU.Chr01.1509	3.67524	2.04277	2.19209	3.34603	1.14822	3.01901	3.82015	2.90551	2.93472
evm.TU.Chr01.151	0	0	0.124466	0.739275	0.106746	0	0	0	0.649773
evm.TU.Chr01.1512	1.8694	0.774204	1.66418	5.30673	1.28506	1.54152	1.1778	0.675538	1.70309
evm.TU.Chr01.1513	15.3332	3.06388	1.27288	188.254	20.2884	25.5016	7.9113	50.9452	28.6236
evm.TU.Chr01.1514	0.113863	0	0.189246	0.665818	0.089629	0.268039	0.640215	1.74602	0.603218
evm.TU.Chr01.1515	0.200243	0.149317	0.46817	9.48987	1.41732	0.187039	0	1.50892	0.255937
evm.TU.Chr01.1516	8.78212	13.5042	10.8095	10.6053	12.1468	11.1928	10.991	12.5195	11.7759
evm.TU.Chr01.1517	0	0	0	0	0	0	0	0	0
evm.TU.Chr01.1518	0	0	0	0	0	0	0	0	0
evm.TU.Chr01.1519	2.23869	1.25708	0.642213	4.5298	2.75172	1.27859	0.261693	0.956077	1.2287
evm.TU.Chr01.152	0.268948	0.091734	0.255928	0.248563	0.255079	0.319159	0.173396	0.027862	0.370681
evm.TU.Chr01.1520	2.18303	4.023	2.24883	5.44426	2.30231	2.46692	2.74929	2.55484	2.73435
evm.TU.Chr01.1521	7.9497	8.00161	7.17016	8.47449	5.4275	6.40957	6.07226	4.85804	5.96352
evm.TU.Chr01.1522	48.1716	33.7766	48.0539	67.7373	42.4049	44.5613	44.9029	37.8454	50.4336
evm.TU.Chr01.1523	6.54608	4.48456	5.50971	15.3681	5.72167	5.32773	4.74258	3.38615	5.48476
evm.TU.Chr01.1524	0.21179	0.251699	0.430908	0.535467	0.246701	0.290104	0.176811	0.348444	0.243819
evm.TU.Chr01.1525	19.6915	15.9044	30.3702	29.35	28.9192	17.2852	25.3816	19.4153	21.9022
evm.TU.Chr01.1526	58.0473	46.6377	48.8819	39.6231	39.3574	61.8347	67.2356	59.8608	61.8688
evm.TU.Chr01.1527	35.696	27.3795	53.7415	41.3372	38.5885	38.5388	55.8281	37.5554	36.9325
evm.TU.Chr01.1529	14.5219	11.7975	12.9656	8.72827	11.7047	15.2907	19.0687	15.7155	13.8255
evm.TU.Chr01.1531	0	0	0	0	0	0	0	0	0
evm.TU.Chr01.1533	0	0	0	0	0	0	0	0	0
evm.TU.Chr01.1534	6.78491	5.678	7.33556	9.3023	5.60572	6.075	6.12885	7.16446	6.92539
evm.TU.Chr01.1537	12.5389	10.0222	12.863	11.4213	10.489	14.2172	14.6943	11.6711	11.9301
evm.TU.Chr01.1538	0.471236	0.487957	0.342911	0.154966	0.490761	0.321953	0.287326	0.115	0.134276
evm.TU.Chr01.154	0.887692	0.365517	0.742598	3.18171	0.824594	0.33722	0.404505	0.591885	0.856815
evm.TU.Chr01.1543	8.11322	7.38409	7.98578	7.65904	6.7954	8.16984	4.95629	5.42709	10.0302
evm.TU.Chr01.1545	8.69889	5.70543	8.91077	10.84	6.90789	8.67876	10.3928	8.98925	10.4132
evm.TU.Chr01.1546	30.8276	21.7876	29.2211	30.4478	26.2218	30.4783	30.8112	29.6175	31.3761
evm.TU.Chr01.1547	15.5793	8.74762	10.2998	17.9141	11.401	8.78425	10.6663	10.2229	14.0227
evm.TU.Chr01.1548	0	0.110221	0	0	0	0	0.198763	0	0.179873
evm.TU.Chr01.1549	0	0.371501	0	0	0	0	0	0	0
evm.TU.Chr01.155	5.07794	6.89503	6.0755	7.42134	9.29072	8.87644	10.0276	7.85196	8.14313
evm.TU.Chr01.1551	29.2706	18.8472	27.1203	44.6937	26.3124	22.0837	25.8669	22.0676	23.5941
evm.TU.Chr01.1553	0	0	0	0	0	0	0	0	0
evm.TU.Chr01.1554	7.70527	5.65722	5.95623	10.0819	5.94554	7.88745	6.56469	5.67091	7.31944
evm.TU.Chr01.1555	43.1402	63.8228	45.0734	26.7173	33.8658	51.6137	48.753	55.2277	52.4373
evm.TU.Chr01.1556	36.8555	28.7423	30.6262	24.2302	24.5104	38.2796	36.1874	39.7321	35.9278
evm.TU.Chr01.1557	0.415566	0.341617	0.231969	0.454863	0.225652	0.319931	0.186228	0.356642	0.138147
evm.TU.Chr01.1558	0	0	0	0	0.036628	0	0	0	0.068542
evm.TU.Chr01.1559	0	0	0	0	0	0	0	0	0
evm.TU.Chr01.156	24.6218	40.0204	29.3239	14.1506	32.5425	38.103	24.695	31.232	34.4426
evm.TU.Chr01.1560	0	0	0	0	0	0	0	0	0
evm.TU.Chr01.1561	0	0	0	0	0	0	0	0	0
evm.TU.Chr01.1565	12.8548	10.8563	12.0135	14.1199	12.8028	12.2634	13.0132	11.728	13.9594
evm.TU.Chr01.1566	6.01217	6.87531	8.01759	6.83352	6.66838	7.7892	5.87835	7.09403	7.07505
evm.TU.Chr01.1567	0	0	0	0.134216	0.184954	0	0.247113	0	0
evm.TU.Chr01.1568	0	0	0	0	0	0	0	0	0
evm.TU.Chr01.157	114.592	110.576	58.2286	43.4435	150.698	108.809	89.1379	127.707	85.034
evm.TU.Chr01.1570	65.4382	49.4004	72.3218	69.5584	60.4688	59.0779	70.0932	64.1685	57.5751
evm.TU.Chr01.1571	12.288	9.37583	9.41046	15.3989	9.67563	8.97519	18.5443	11.1428	13.1161
evm.TU.Chr01.1572	0	0	0	0	0	0	0	0	0
evm.TU.Chr01.1574	0	0	0	0	0	0	0	0	0
evm.TU.Chr01.1576	0	0	0	0	0	0	0	0	0
evm.TU.Chr01.1577	0	0	0	0	0	0	0	0	0
evm.TU.Chr01.1579	1.71319	1.5309	1.42208	1.42056	2.51122	1.42181	0.972125	1.44785	1.34143
evm.TU.Chr01.158	18.6829	18.8255	10.9554	16.4678	14.6624	17.1257	16.6543	17.9404	16.8241
evm.TU.Chr01.1580	20.9276	20.5181	17.402	20.6258	18.4462	18.9683	19.8144	18.2684	21.8642
evm.TU.Chr01.1583	0	0	0	0	0	0	0	0	0
evm.TU.Chr01.1584	13.6389	13.7332	14.724	13.3051	10.2008	12.7586	11.3189	13.6471	10.1512
evm.TU.Chr01.1585	0	0	0	0	0	0	0	0	0
evm.TU.Chr01.1588	0.459314	0.109936	0.935185	0.827477	0.105437	0.332141	0	0.48203	0.109614
evm.TU.Chr01.1589	0	0	0	0	0	0	0	0	0
evm.TU.Chr01.159	6.46372	6.75353	5.49475	4.59659	4.14113	6.06235	4.43427	5.31195	4.12891
evm.TU.Chr01.1590	0	0	0	0	0	0	0	0	0
evm.TU.Chr01.1595	1.46743	0.359611	0.917451	1.89153	0.48794	1.14108	1.92115	0.735314	1.03533
evm.TU.Chr01.1598	2.69888	3.88037	3.34431	2.62536	3.03676	3.56991	4.88358	3.41395	4.33246
evm.TU.Chr01.1599	0.364274	0.142112	0.110657	0.618922	0.185633	0.400102	0.261059	0.234614	0.47173
evm.TU.Chr01.160	9.39529	6.06747	8.62258	6.05053	6.39804	8.3674	7.12476	8.1381	7.3683
evm.TU.Chr01.1601	13.6618	19.225	14.407	13.0252	13.0715	14.027	11.7465	12.7804	16.275
evm.TU.Chr01.1602	47.7583	37.4193	55.3927	60.6109	51.8548	47.0232	50.8878	47.2834	40.4696
evm.TU.Chr01.1603	48.8032	14.4559	21.938	148.616	23.6519	25.5587	12.6906	16.1335	27.5071
evm.TU.Chr01.1604	0	0	0	0	0	0	0	0	0
evm.TU.Chr01.1605	15.4335	30.5052	18.6079	5.95701	17.4736	23.3081	13.4232	19.377	20.2309
evm.TU.Chr01.1607	73.9489	60.0771	61.9091	68.4913	61.4556	73.6593	79.8695	79.8582	75.4721
evm.TU.Chr01.1608	0.097429	0.405899	0	0	0	0	0	0	0.10064
evm.TU.Chr01.1609	0.279443	0.175425	0.257589	0.179053	0.133432	0.423114	0.363039	0.276993	0.16714
evm.TU.Chr01.161	23.2434	25.329	27.0079	24.1384	25.0481	24.8617	31.5057	24.2888	27.6276
evm.TU.Chr01.1610	0.250908	0	0	0	0.137974	0.204987	0.070135	0	0
evm.TU.Chr01.1612	0	0.188491	0	0	0	0	0	0	0
evm.TU.Chr01.1613	0	0	0	0	0	0	0	0	0
evm.TU.Chr01.1615	7.29829	6.79756	7.29094	7.23649	8.36292	8.56837	8.98259	9.04741	6.23461
evm.TU.Chr01.1617_evm.TU.Chr01.1618	2.25429	3.81386	3.2364	2.63996	2.16859	2.64294	2.71567	2.7411	2.7981
evm.TU.Chr01.1620	11.5054	5.27734	10.5366	13.5096	6.43785	6.76847	11.0459	9.93144	7.70298
evm.TU.Chr01.1621	2.90902	1.7129	2.97713	4.35336	3.64178	4.21136	5.25143	2.76323	3.80355
evm.TU.Chr01.1622	0.832455	3.18384	4.05916	2.38044	2.60361	2.57254	4.22145	2.2024	2.05418
evm.TU.Chr01.1623	17.1365	15.3515	20.0558	18.5821	22.4524	16.1995	20.0307	18.673	19.9377
evm.TU.Chr01.1627	9.93702	8.0076	8.5193	8.27952	8.72353	10.6546	7.94378	8.22216	9.62059
evm.TU.Chr01.1628	105.587	57.4574	93.1983	130.828	101.15	71.5243	75.796	80.8192	60.9944
evm.TU.Chr01.163	6.36721	7.41332	6.95563	8.31384	6.7158	7.95861	8.65376	9.02124	7.27084
evm.TU.Chr01.1630	0	0	0	0	0	0	0	0	0
evm.TU.Chr01.1631	0	0	0	0	0	0	0	0	0
evm.TU.Chr01.1632	113.382	153.537	135.476	82.9278	94.4399	92.3356	91.5336	93.2219	94.066
evm.TU.Chr01.1633	0	0	0	0	0	0	0	0	0
evm.TU.Chr01.1634	0	0	0	0	0	0	0	0	0
evm.TU.Chr01.1635	25.9193	33.4079	29.1809	24.8079	38.009	50.6636	44.9031	40.3011	38.9089
evm.TU.Chr01.1636	0.738709	0.514534	0.937512	0.432938	0.649355	1.36881	1.45933	1.08019	0.733034
evm.TU.Chr01.1637	39.8347	43.1681	56.497	59.6293	54.4998	43.9798	69.5895	46.7933	48.7465
evm.TU.Chr01.1638	5.85461	8.25822	6.41376	6.59901	7.80711	8.5403	8.535	7.62371	6.98761
evm.TU.Chr01.1639	3.9445	5.69708	3.54406	1.81298	2.15603	6.9268	5.73166	6.55014	4.02518
evm.TU.Chr01.1640_evm.TU.Chr01.1641	6.47477	6.68154	7.16983	9.33838	5.50902	7.02015	6.43349	6.41747	6.86969
evm.TU.Chr01.1642_evm.TU.Chr01.1643	16.1222	15.0282	20.8437	28.0476	18.8791	15.1052	15.3578	11.7694	16.2551
evm.TU.Chr01.1644	15.3276	12.364	14.8417	38.4465	22.4918	10.9193	8.61904	11.9428	13.1855
evm.TU.Chr01.1645	5.56919	14.0045	6.17118	6.40667	10.2629	10.1638	12.3277	11.7008	7.73907
evm.TU.Chr01.1646	0	0	0	0	0	0	0	0	0
evm.TU.Chr01.1649	0	0	0	0	0	0	0	0	0
evm.TU.Chr01.1653	0	0	0	0	0	0	0	0	0
evm.TU.Chr01.1656	0	0	0	0	0	0	0	0	0
evm.TU.Chr01.1657	0	0	0	0	0	0	0	0	0
evm.TU.Chr01.1658	0	0	0	0	0	0	0	0	0
evm.TU.Chr01.1661	0.257338	0.037962	0.354237	0.20522	0.341449	0.178875	0.125398	0.253058	0.121164
evm.TU.Chr01.1664	0	0	0	0	0	0	0	0	0
evm.TU.Chr01.1665	0.116045	2.05854	0.730958	1.74799	2.64371	2.76289	1.41597	1.58687	1.83394
evm.TU.Chr01.167	31.3937	2.47843	12.2403	70.2954	14.043	17.0937	4.98399	5.359	20.2622
evm.TU.Chr01.1675	20.1642	27.4978	17.2324	9.12741	18.1361	22.8291	15.5696	22.1266	21.6512
evm.TU.Chr01.1676	0	0	0	0	0	0	0	0	0
evm.TU.Chr01.1677	5.85685	6.13097	4.37438	4.73428	5.74778	6.92663	7.84832	6.1279	6.913
evm.TU.Chr01.168	1.02275	0.969667	1.93566	1.3054	1.47985	1.21005	1.26948	0.64642	1.27734
evm.TU.Chr01.1680	11.6555	11.1558	10.6994	12.0809	12.823	10.5562	11.5054	11.4229	12.4502
evm.TU.Chr01.1683	27.9029	28.4294	25.2599	22.5441	26.968	31.1267	53.813	35.1298	35.6278
evm.TU.Chr01.1687	0	0	0	0	0	0	0	0	0
evm.TU.Chr01.169	1.6359	0.708362	0.557606	6.79879	2.38384	0.998742	0.44181	0.711756	2.56845
evm.TU.Chr01.1690	0	0	0	0	0	0	0	0	0
evm.TU.Chr01.1692	27.3492	23.9624	26.7646	34.2243	27.3912	27.3332	28.7485	26.7815	29.5993
evm.TU.Chr01.1694	0	0	0	0	0	0	0	0	0
evm.TU.Chr01.1696	37.4493	36.7356	35.2909	38.0824	34.4749	32.0021	34.2272	33.7048	30.9659
evm.TU.Chr01.1698	0	0	0	0	0	0	0	0	0
evm.TU.Chr01.17	0	0	0	0	0	0	0	0	0
evm.TU.Chr01.170	22.9389	14.3515	10.0963	88.4566	33.4369	18.8901	18.7154	30.8852	22.0134
evm.TU.Chr01.1700	17.3767	17.3881	18.5927	18.4119	13.873	15.2166	16.1363	15.0783	16.9748
evm.TU.Chr01.1705	37.3123	32.0267	38.7593	31.9716	29.1201	32.1317	29.6038	27.0837	29.9925
evm.TU.Chr01.1708	13.321	16.4862	15.7546	8.59522	15.1706	18.4429	15.8004	15.1315	14.5668
evm.TU.Chr01.1709	22.4108	17.2946	21.2485	27.3987	20.1197	19.6308	31.1209	20.0425	20.8947
evm.TU.Chr01.171	179.163	38.4718	115.974	663.363	123.037	41.4798	20.8344	34.5323	75.9749
evm.TU.Chr01.1711	0	0	0	0	0	0	0	0	0
evm.TU.Chr01.1712	0.109644	0.549302	0.563165	0.861489	0.215012	0.256227	0.053485	0	0.115482
evm.TU.Chr01.1713	7.25515	6.37011	6.38468	9.66577	6.12574	6.47676	7.09046	5.74442	6.85607
evm.TU.Chr01.1716	0	0	0	0	0	0	0	0	0
evm.TU.Chr01.1717	3.91976	4.51156	5.09693	2.91849	4.58731	4.84197	5.6382	4.32332	4.71719
evm.TU.Chr01.1718	0	0	0	0	0	0	0	0	0
evm.TU.Chr01.172	0	0	0	0	0	0	0	0	0
evm.TU.Chr01.1729	15.9183	17.1836	14.9699	21.3125	12.1139	13.4159	11.7792	13.6533	14.0951
evm.TU.Chr01.173	0	0	0	0	0	0	0	0	0
evm.TU.Chr01.1730	5.60778	4.28369	7.09993	8.42445	6.1546	5.77538	5.8501	6.30544	4.49056
evm.TU.Chr01.1731	9.97846	6.01173	8.701	6.18282	8.27852	5.96233	13.2604	7.35017	6.78301
evm.TU.Chr01.1732	7.9867	8.41812	6.72842	7.57803	7.27892	8.89381	8.99617	7.39758	7.62587
evm.TU.Chr01.1734	3.56125	3.63644	5.22875	2.70844	2.69076	4.66656	4.69289	3.55204	4.16081
evm.TU.Chr01.1737	0	0	0.169295	0	0	0	0	0	0
evm.TU.Chr01.1738	32.7946	23.6943	23.9498	25.7486	24.7868	32.0289	30.9691	31.6093	27.9876
evm.TU.Chr01.1739	10.7595	11.0871	8.82077	9.85676	10.3213	13.3225	13.2983	13.1001	11.8664
evm.TU.Chr01.1740	2.4501	3.10145	2.86808	1.535	1.52132	1.94682	2.01768	1.61384	2.0847
evm.TU.Chr01.1741	0	0	0.230933	0.687858	0	0	1.38434	0.202348	0
evm.TU.Chr01.1742	93.3153	63.5808	158.295	177.759	103.699	93.325	127.951	81.2567	81.4584
evm.TU.Chr01.1745	0	0	0	0	0	0	0	0	0
evm.TU.Chr01.1746	1.0215	1.94886	0.786491	0.971089	1.02475	1.09304	2.74594	2.05426	1.30117
evm.TU.Chr01.1747	0.045669	0	0	0.098602	0	0	0	0.123525	0
evm.TU.Chr01.1748	0	0	0	0	0	0	0	0	0
evm.TU.Chr01.1749	3.40458	1.81881	3.47576	4.28963	2.88026	3.80701	3.27407	2.06616	2.87834
evm.TU.Chr01.1751	21.7733	16.4184	22.9233	17.972	17.7447	25.0015	19.6068	23.413	19.7999
evm.TU.Chr01.1752	22.9865	19.2074	22.2222	10.7272	14.4872	17.4673	22.5097	19.7943	15.7036
evm.TU.Chr01.1753	51.0982	41.3538	46.563	49.5291	41.9291	51.4066	52.1235	50.5762	55.7825
evm.TU.Chr01.1754	9.91814	12.4809	10.629	11.5144	9.93548	10.6779	12.5617	7.9893	13.7263
evm.TU.Chr01.1755	1.813	1.63023	2.93502	4.15246	1.84133	3.93188	1.30465	0.505566	3.65491
evm.TU.Chr01.1757	49.0297	48.3804	42.1745	62.0414	53.2706	47.1849	56.0587	47.611	56.9617
evm.TU.Chr01.1758	25.7107	26.9577	37.3644	13.5468	25.1377	24.8038	17.0569	27.0772	18.9833
evm.TU.Chr01.1760	0	0	0	0	0	0	0	0	0
evm.TU.Chr01.1765	13.4148	18.925	4.90097	7.7731	9.04861	11.9525	17.2459	14.0925	14.3498
evm.TU.Chr01.1766	0	0	0	0	0	0	0	0	0
evm.TU.Chr01.177	0	0	0	0	0	0	0	0	0
evm.TU.Chr01.1770	0	0	0	0	0	0	0	0	0
evm.TU.Chr01.178	0	0	0	0	0	0	0	0.034043	0
evm.TU.Chr01.179	114.97	20.4837	59.0958	379.114	74.1432	32.366	15.7507	21.6473	42.9043
evm.TU.Chr01.1797	0	0.216724	0.231327	0.441921	0.376721	0.254068	0.035143	0	0.060732
evm.TU.Chr01.1798	0	0	0	0	0	0	0	0	0
evm.TU.Chr01.1799	14.2514	13.4966	14.7083	8.95244	11.7484	13.3143	13.2392	12.1399	12.8874
evm.TU.Chr01.180	0.39889	1.38537	0.632717	2.25267	0.668756	0.360143	0.266361	0.20296	0.284991
evm.TU.Chr01.1801	24.5434	24.6357	32.2096	36.6557	37.2925	27.9994	42.0682	31.0928	30.9349
evm.TU.Chr01.1802	0	0	0	0	0	0	0	0	0
evm.TU.Chr01.1805	0.540655	1.28621	0.318258	0.526541	0.489096	0.707712	0.690694	0.540015	1.02465
evm.TU.Chr01.1810	0.055885	0.262625	0.037464	0	0	0	0.084572	0.157621	0
evm.TU.Chr01.1811	0	0	0	0	0	0	0	0	0
evm.TU.Chr01.1812	0	0	0	0	0	0	0	0	0
evm.TU.Chr01.1813	0	0	0	0	0	0	0	0	0
evm.TU.Chr01.1814	0	0	0	0	0	0	0	0	0
evm.TU.Chr01.182	2.79633	1.49548	2.07753	7.69454	2.49033	1.58137	1.48146	1.52935	2.34385
evm.TU.Chr01.1822	0	0	0	0	0	0	0	0	0
evm.TU.Chr01.1823	1.0014	2.13569	2.0192	1.02582	1.45965	1.2923	1.91174	0.692328	1.95554
evm.TU.Chr01.1824	3.35908	4.22307	3.59179	3.18709	2.87124	3.83349	4.37529	4.06947	3.65699
evm.TU.Chr01.1825	11.4037	13.1738	16.545	26.1518	15.6682	12.0475	11.7256	7.53593	13.6956
evm.TU.Chr01.1827	20.9693	21.6224	18.8208	21.318	24.4203	20.688	22.5772	21.8228	22.175
evm.TU.Chr01.1832	7.79586	7.98163	7.27571	5.47318	6.48655	6.20627	6.13236	6.85843	7.15748
evm.TU.Chr01.1833	0	0.186282	0.131999	0.093978	0	0	0.250115	0.053334	0
evm.TU.Chr01.1834	0	0.118824	0.085018	0.069934	0.137717	0.329378	0.230766	0.055949	0.118852
evm.TU.Chr01.1835	6.47377	5.00193	6.21161	8.25932	6.30014	5.55539	6.30693	7.49152	5.12889
evm.TU.Chr01.1836	0.41295	0.130202	0.373821	0.484034	0.350435	0.395289	0.331002	0.27571	0.522733
evm.TU.Chr01.1837	26.8642	17.8481	36.3272	23.6062	20.8187	27.2091	37.81	24.2508	27.7702
evm.TU.Chr01.1839	146.237	174.812	124.028	103.942	146.398	181.95	182.987	189.101	156.951
evm.TU.Chr01.184	0.292037	0	0.408224	0	0.272159	0.310261	0.180442	0.426455	0
evm.TU.Chr01.1842	31.5494	53.8478	31.576	9.66175	26.2121	36.0501	36.8817	41.3203	35.8702
evm.TU.Chr01.1843	9.60307	6.03241	12.2834	13.0982	9.63706	10.2715	10.9371	7.83999	10.2059
evm.TU.Chr01.1844	32.1617	27.6173	29.7336	39.5018	33.3423	31.8274	41.9584	31.9632	30.5257
evm.TU.Chr01.1845	319.361	350.556	394.475	381.882	386.374	329.267	414.815	362.311	360.889
evm.TU.Chr01.1846	3.17042	3.79181	5.5252	2.31368	2.93733	2.56978	4.29685	4.37993	3.68376
evm.TU.Chr01.1847	0	0	0	0	0	0	0	0	0
evm.TU.Chr01.1848	0	0	0	0	0	0	0	0	0
evm.TU.Chr01.1849	36.0584	34.731	47.7291	37.0918	38.2489	30.3311	39.7923	34.4522	39.2672
evm.TU.Chr01.1851	9.51217	5.75235	6.48084	8.29196	5.70829	5.09107	2.06833	4.3336	4.18758
evm.TU.Chr01.1853	21.4151	12.9843	12.7364	58.1036	28.2504	14.3651	15.9044	23.8255	18.6026
evm.TU.Chr01.1855	0	0	0	0	0	0	0	0	0
evm.TU.Chr01.1856	0	0	0	0	0	0	0	0	0
evm.TU.Chr01.1857	0	0	0	0	0	0	0	0	0
evm.TU.Chr01.1858	0	0	0	0	0	0	0	0	0
evm.TU.Chr01.185_evm.TU.Chr01.188	1.65222	2.35866	2.34822	0.718486	3.49976	3.13985	2.62614	3.41473	2.31924
evm.TU.Chr01.186	18.9959	32.1851	14.2436	2.21358	13.7296	17.307	23.3954	20.6853	25.5526
evm.TU.Chr01.1861	0	0	0	0	0	0	0	0	0
evm.TU.Chr01.1862	16.8074	10.4002	17.1696	33.9043	17.4955	15.8621	13.7602	12.439	17.5628
evm.TU.Chr01.1863	25.5186	22.1563	25.7171	27.6523	20.8377	24.9831	26.6046	22.1199	24.3865
evm.TU.Chr01.1865	7.18288	7.86925	7.79195	9.60474	7.65868	8.69653	7.71408	6.65519	9.121
evm.TU.Chr01.1868	0	0	0	0	0	0	0	0	0
evm.TU.Chr01.1869	0	0	0	0	0	0	0	0	0
evm.TU.Chr01.1870	0	0	0	0	0	0	0	0	0
evm.TU.Chr01.1871	0	0	0	0	0.587708	0	0	0	0.180797
evm.TU.Chr01.1872	13.4147	13.9196	12.3353	11.9623	8.97396	12.8177	11.6306	11.6396	16.4091
evm.TU.Chr01.1874	9.61165	11.0279	12.235	13.4165	13.4217	12.4331	7.44354	9.7211	10.4212
evm.TU.Chr01.1875	0	0	0	0	0	0	0	0	0
evm.TU.Chr01.1880	1.07553	1.10052	0.860655	0.731669	1.05871	1.1731	1.85428	1.7368	1.45112
evm.TU.Chr01.1881	0.339664	0.204923	0.465705	0.413844	0.296793	0.185654	0.575206	0.081673	0.379981
evm.TU.Chr01.1882	0.782603	0.157702	0.185125	0.21404	0.213036	0.538981	0.346851	0.363412	0.169895
evm.TU.Chr01.1883	0.565009	0.1157	0.336282	0.324023	0.045701	0.343085	0.32777	0.499384	0
evm.TU.Chr01.1885	0	0	0	0	0	0	0	0	0
evm.TU.Chr01.189	1.3522	0.281925	1.83833	2.22134	1.22341	1.57224	2.29231	2.04202	2.67658
evm.TU.Chr01.1898	0.210356	0.482069	0.123227	0	0.763406	0.424419	0	0.252059	0.481282
evm.TU.Chr01.190	70.0508	20.6248	51.6036	242.924	59.0063	23.0445	10.7299	13.3658	28.1697
evm.TU.Chr01.1901	0.820748	0.896352	0.81842	0.37448	0.838432	0.55156	0.76032	0.327417	0.565162
evm.TU.Chr01.1902	0.361086	1.3475	0.78883	0.305715	0.740364	0.408256	0.805477	0.334117	1.29425
evm.TU.Chr01.1904	494.012	559.881	412.055	340.785	626.144	662.489	639.424	674.961	517.43
evm.TU.Chr01.1905	0	0	0	0	0	0	0	0	0
evm.TU.Chr01.1907	0	0	0	0	0	0	0	0	0
evm.TU.Chr01.191	18.5126	17.6573	26.054	20.1705	14.5438	11.7302	9.73119	10.98	12.9932
evm.TU.Chr01.1910	8.36013	13.9606	7.78032	4.45379	6.40819	14.7744	12.423	12.0403	11.3637
evm.TU.Chr01.1912	0	0	0	0	0	0	0	0	0
evm.TU.Chr01.192	2.76185	2.16922	2.51562	5.38018	2.76392	2.58327	2.17059	2.99294	2.55832
evm.TU.Chr01.1921	39.1856	36.0027	33.2354	39.9638	35.869	34.7536	44.7093	36.5666	37.4224
evm.TU.Chr01.1923	19.6463	10.986	21.1286	11.9088	15.5259	17.0376	27.7023	18.5575	16.4723
evm.TU.Chr01.1924	1.59067	0.940788	2.79303	1.50116	1.96419	1.14817	1.4762	1.44499	1.29771
evm.TU.Chr01.1925	14.9475	17.5401	13.4902	12.4578	14.165	13.4585	10.941	17.1117	14.0011
evm.TU.Chr01.1927	0	0	0	0.192655	0	0	0	0	0
evm.TU.Chr01.1928	0	0	0	0	0	0	0	0	0
evm.TU.Chr01.1929	0	0	0	0	0	0	0	0	0
evm.TU.Chr01.193	21.8263	18.2259	23.5326	22.1818	17.9029	23.8741	27.0445	18.7253	24.4633
evm.TU.Chr01.1930	0	0	0	0	0	0	0	0	0
evm.TU.Chr01.1931	0	0	0	0	0	0	0	0	0
evm.TU.Chr01.1934	16.0665	9.0916	21.2674	17.3619	15.5075	16.0624	17.4968	14.7589	12.5146
evm.TU.Chr01.1935	8.38023	13.2438	8.28705	7.01598	9.16938	10.7855	9.43305	9.25055	8.5254
evm.TU.Chr01.1936	51.1829	33.9046	51.5365	28.2358	35.0536	50.785	65.5358	48.8654	48.2632
evm.TU.Chr01.1937	23.9249	25.833	20.9915	23.8358	28.3237	32.2251	32.0009	33.1172	29.7571
evm.TU.Chr01.1938	9.9837	12.1266	8.11382	10.8258	9.78962	10.9393	9.89897	10.8533	9.19656
evm.TU.Chr01.1939	0	0	0	0	0	0	0	0	0
evm.TU.Chr01.194	1.02177	0.057675	0.198217	0.982516	1.3024	0.421079	0	0	0.119604
evm.TU.Chr01.1941	15.5032	13.8338	11.4897	14.5846	17.429	15.8906	16.1625	13.8567	15.799
evm.TU.Chr01.1943	0	0.029345	0.288926	0	0	0	0.122068	0.110366	0.057538
evm.TU.Chr01.1944	0.085337	0.091294	0.220178	0.076289	0.12393	0.069751	0.370976	0.193145	0.152932
evm.TU.Chr01.1945	0	0	0	0	0	0	0	0	0
evm.TU.Chr01.1948	7.49501	7.12273	6.71372	5.1571	5.66785	7.60396	7.17194	7.07167	7.76758
evm.TU.Chr01.195	1.25646	0.972902	0.877508	0.676955	0.861519	1.47094	0.991737	0.649558	0.702164
evm.TU.Chr01.1950	0	1.78857	0	0.668572	0.190796	0.83079	0.085369	0.246438	0
evm.TU.Chr01.1951	125.122	24.6771	11.4213	1013.22	150.247	42.9793	30.9383	163.939	70.94
evm.TU.Chr01.1954	79.1621	65.7356	66.5617	70.9982	72.4744	82.4995	87.6682	88.7291	72.5096
evm.TU.Chr01.196	12.4167	8.15184	16.993	17.0035	10.7913	10.6312	12.5388	10.2255	12.7881
evm.TU.Chr01.1960	0	0	0	0	0	0	0	0	0
evm.TU.Chr01.1962	0.342295	0.237215	0.389385	1.74825	0.154513	0.241104	0	0.175521	0.466026
evm.TU.Chr01.1964	0	0	0	0	0	0	0	0	0
evm.TU.Chr01.1966	29.1989	31.5353	27.9676	22.3581	26.1372	24.2522	19.8239	20.7278	24.7065
evm.TU.Chr01.1968	0	0	0	0	0	0	0	0	0
evm.TU.Chr01.1970	0	0	0	0	0	0	0	0	0
evm.TU.Chr01.1972	0	0	0	0	0	0	0	0	0
evm.TU.Chr01.1973	25.5324	22.3966	23.3632	33.3084	21.0246	21.4739	29.6483	22.4267	25.6554
evm.TU.Chr01.1975	0.37162	0.59387	0.121525	0.173033	0.773441	0.762306	0.575758	0.522501	0.426825
evm.TU.Chr01.1978	1.11864	1.76006	2.78509	3.02714	2.63172	1.84551	0.553964	1.33101	0.855211
evm.TU.Chr01.1979	0	0	0	0	0	0.22722	0	0	0
evm.TU.Chr01.197_evm.TU.Chr01.198	25.1169	14.8441	20.0879	30.0705	16.7994	23.2136	26.3233	18.3982	23.748
evm.TU.Chr01.1980	0	0	0	0	0	0	0	0	0
evm.TU.Chr01.1981	0	0	0	0	0	0	0	0	0
evm.TU.Chr01.1982	0.897961	0.377297	0.37622	2.09284	1.63648	1.24913	0.107727	0.304235	0.440631
evm.TU.Chr01.1986	1.83462	1.83696	1.73605	4.42134	2.49852	1.18192	2.29115	1.49517	1.81774
evm.TU.Chr01.1987	0	0	0	0	0	0	0	0	0
evm.TU.Chr01.1988	23.3627	19.6266	16.8255	19.6589	17.6563	23.2422	20.3818	21.5863	23.8464
evm.TU.Chr01.199	0.068788	0	0.043178	0.64881	0.559658	0	0	0	0
evm.TU.Chr01.1992	2.87916	2.88103	4.42551	5.25037	0	2.76408	3.53344	3.35974	2.41824
evm.TU.Chr01.1993	5.57253	5.44705	5.04199	4.90303	6.01582	5.21462	6.70848	6.75248	8.05512
evm.TU.Chr01.1994	0	0	0	0.05235	0	0	0.078063	0.170996	0.036769
evm.TU.Chr01.1997	168.583	205.797	179.785	103.843	132.164	161.735	106.718	158.27	197.237
evm.TU.Chr01.2	71.6253	55.7754	69.7895	75.4578	77.5451	74.2598	137.799	98.7464	89.538
evm.TU.Chr01.200	4.66305	5.11204	5.24326	5.56045	5.27382	4.33687	5.25314	5.02675	4.87116
evm.TU.Chr01.2003	24.9876	23.0479	22.1674	23.3633	24.5338	31.5125	33.5645	27.6647	34.4632
evm.TU.Chr01.2006	0	0.418534	0.375905	1.14791	0.226403	0.516624	0.490961	0.235873	0.999177
evm.TU.Chr01.2007	0.548128	0.914303	1.42177	4.12119	1.8873	1.45881	3.10659	0.640888	1.62225
evm.TU.Chr01.2008	1.24777	0.68032	1.19457	0.346497	0.970045	0.47612	1.20141	0.105656	0.486375
evm.TU.Chr01.2009	1.06299	1.14567	0.872015	0.304671	0.58886	0.469758	0.57191	0.679701	1.65624
evm.TU.Chr01.201	0	0	0	0	0	0	0	0	0
evm.TU.Chr01.2010	0.089813	0.034052	0.131228	0	0	0.126028	0	0	0.163095
evm.TU.Chr01.2011	0.618498	0.116158	0.217381	0	0.167381	0.711412	0.59214	0.112508	0.392573
evm.TU.Chr01.2012	0.143853	0.210125	0.313321	0.130167	0.088885	0.090825	0.232774	0.173761	0.277631
evm.TU.Chr01.2013	0.569382	1.33545	0.334471	0.119478	0.339266	0.427026	0.642993	0.078625	0.645156
evm.TU.Chr01.2016	0.995208	0.188702	1.48928	1.76437	0.656907	0.940654	0.333329	0.431056	0.434193
evm.TU.Chr01.2017	0	0	0	0	0	0	0	0	0
evm.TU.Chr01.2019	3.08844	3.20003	3.49841	3.79102	3.07763	2.55027	3.19957	3.2071	3.2201
evm.TU.Chr01.202	42.099	35.3109	44.8118	49.5912	33.2251	23.2967	23.1694	19.8665	24.9181
evm.TU.Chr01.2020	11.406	10.5708	10.7761	18.3697	11.5706	14.5862	12.3841	13.7078	13.5885
evm.TU.Chr01.2023	0	1.67328	0.436918	0	0.542352	0	0.726166	0.744148	0
evm.TU.Chr01.2028	0	0	0	0	0	0	0	0	0
evm.TU.Chr01.2029	0	0	0	0	0	0	0	0	0
evm.TU.Chr01.203	32.3927	28.9226	30.8158	32.6735	27.2488	29.488	26.7094	24.2776	28.8902
evm.TU.Chr01.2031	0	0	0	0	0	0	0	0	0
evm.TU.Chr01.2034	1.27255	1.4632	1.68413	0.630876	1.61133	0.5978	0.642743	0.856243	0.404737
evm.TU.Chr01.2035	2.31558	5.47288	5.04963	4.34134	6.83025	6.76981	7.27585	7.00007	11.8912
evm.TU.Chr01.2036	7.72463	9.14657	9.05358	9.65306	8.78013	11.5496	13.2823	8.416	11.6554
evm.TU.Chr01.2038	0	0	0	0	0	0	0	0	0
evm.TU.Chr01.2039	0	0	0	0	0	0	0	0	0
evm.TU.Chr01.204	12.3223	12.8708	11.133	12.3639	9.95382	12.0179	12.6232	9.01803	13.0773
evm.TU.Chr01.2040	0	0	0	0	0	0	0	0	0
evm.TU.Chr01.2043	0	0	0	0	0	0	0	0	0
evm.TU.Chr01.2044	0	0	0	0	0	0	0	0	0
evm.TU.Chr01.2045	1.91661	2.58148	3.82555	2.03516	2.72426	2.35278	2.18308	1.096	1.76126
evm.TU.Chr01.2046	2.45535	1.98324	2.85007	7.61847	3.6925	3.58584	2.73686	3.09678	3.12227
evm.TU.Chr01.205	0.08748	0.029276	0.045507	0.327101	0	0	0.197296	0.023323	0.266356
evm.TU.Chr01.2059	0	0	0.061237	0	0.034572	0	0	0	0
evm.TU.Chr01.206	22.3962	18.7335	26.1442	21.0242	24.0981	17.4829	26.4591	25.1507	18.39
evm.TU.Chr01.2060	0	0	0	0	0	0	0	0	0
evm.TU.Chr01.2061	0.368285	0.922925	0.38495	0.486281	0.662163	0.63333	0.602	0.814467	0
evm.TU.Chr01.2063	17.3169	12.7191	13.2806	32.5026	19.2027	15.2328	15.7254	18.459	17.1608
evm.TU.Chr01.2068	0	0	0	0	0	0	0	0	0
evm.TU.Chr01.2069	0.107823	2.28855	0.716469	0.018068	1.11699	0.572876	1.05697	0.188501	0.158039
evm.TU.Chr01.207	2.39984	2.28762	1.56338	4.69565	4.01453	4.05434	3.87126	3.23637	3.71351
evm.TU.Chr01.2074	0	7.05741	0	6.17365	0	9.71384	10.0483	10.8156	0
evm.TU.Chr01.2078	2.51055	1.1782	4.54673	6.55909	2.79108	1.7178	1.51927	2.20763	1.85553
evm.TU.Chr01.208	0	0	0	0	0	0	0	0	0
evm.TU.Chr01.2082	0	0	0	0	0	0	0	0	0
evm.TU.Chr01.2083	3.07589	0.529314	3.78334	13.5715	16.0934	4.48308	92.844	17.4512	11.95
evm.TU.Chr01.2088	0	0	0	0	0	0	0	0	0
evm.TU.Chr01.2090	0.511274	1.25835	0.782155	0.570844	0.531848	1.07849	1.40523	0.804313	0.753963
evm.TU.Chr01.2091	3.67984	5.419	4.3559	2.43885	4.23973	4.81369	6.52986	4.18472	4.72704
evm.TU.Chr01.2096	0	0	0	0	0	0	0	0	0
evm.TU.Chr01.2097	0	0	0	0	0	0	0	0	0
evm.TU.Chr01.21	8.76782	7.60472	8.31665	10.9542	10.4754	8.35429	7.61919	7.37002	7.61338
evm.TU.Chr01.2100	0	0	0	0	0	0	0	0	0
evm.TU.Chr01.2101	0	0	0	0	0	0	0	0	0
evm.TU.Chr01.2102	1.56493	0.671957	0.486391	0.893974	1.91447	0.342057	1.04551	0.847999	0.645294
evm.TU.Chr01.2103	0	0	0	0	0	0	0	0	0
evm.TU.Chr01.2104	0	0	0	0	0	0	0	0	0
evm.TU.Chr01.211	294.641	790.66	657.365	249.026	744.713	422.71	230.551	303.433	362.541
evm.TU.Chr01.2110	16.4883	13.8982	15.8331	22.2687	16.8316	15.3618	19.0579	15.5413	17.1157
evm.TU.Chr01.2113	0	0	0	0	0	0	0	0	0
evm.TU.Chr01.2115	0	0	0	0	0	0	0	0	0
evm.TU.Chr01.2119	0	0	0	0	0	0	0	0	0
evm.TU.Chr01.212	3.94256	11.366	7.26659	3.41322	14.7109	7.68382	4.11442	6.26407	6.12719
evm.TU.Chr01.2120	0	0	0	0	0	0	0	0	0
evm.TU.Chr01.2122	2.07855	1.14004	1.98779	1.53715	1.46885	1.60012	1.89436	1.41802	1.58078
evm.TU.Chr01.2126	0	0	0	0	0	0	0	0	0
evm.TU.Chr01.2127	15.8628	26.8035	21.1721	15.5445	21.7217	23.4213	21.2806	14.8422	19.9099
evm.TU.Chr01.2129	61.8988	39.9908	49.988	72.3712	46.5349	56.969	68.802	52.0206	55.5535
evm.TU.Chr01.214	13.1175	17.0073	10.4123	20.6405	15.9876	15.1299	26.6317	19.5119	15.1802
evm.TU.Chr01.2145	117.22	96.2314	110.862	384.517	241.267	158.074	90.6803	164.053	140.468
evm.TU.Chr01.2147	0.520561	0	0.020353	0	0.088632	0.143792	0	0	0
evm.TU.Chr01.2148	0	0	0	0	0	0	0	0	0
evm.TU.Chr01.2150	0	0	0	0	0	0	0	0	0
evm.TU.Chr01.2152	32.2834	25.6096	33.3949	30.9291	28.6016	35.529	37.8279	32.5504	33.0607
evm.TU.Chr01.2154	0	0	0	0	0	0	0	0	0
evm.TU.Chr01.2156	0	0	0	0	0	0	0	0	0
evm.TU.Chr01.2157	0	0	0	0.074355	0	0	0	0	0
evm.TU.Chr01.216	0	0	0	0	0	0	0	0	0
evm.TU.Chr01.2163	0	0	0	0	0	0	0	0	0
evm.TU.Chr01.2168	9.56614	12.2983	11.1031	6.90054	7.57758	9.52216	11.0709	7.77447	11.8462
evm.TU.Chr01.2169	0	0	0	0	0	0	0	0	0
evm.TU.Chr01.217	13.2677	13.5083	14.253	15.504	12.4888	12.5672	14.9372	12.6501	13.5303
evm.TU.Chr01.2173	29.8178	30.2808	39.1403	25.5244	25.2842	35.4341	36.6211	27.4523	28.589
evm.TU.Chr01.2177	0	0	0	0	0	0	0	0	0
evm.TU.Chr01.2178	0	0	0	0	0	0	0	0	0
evm.TU.Chr01.2179	6.52163	5.30309	7.18185	12.3387	8.90563	3.9041	4.26072	6.37739	4.89185
evm.TU.Chr01.218	9.27929	8.56176	10.562	9.59326	8.84396	7.24847	13.2564	8.3079	7.1535
evm.TU.Chr01.2181	7.51332	9.56592	7.9107	8.14039	7.29774	8.34595	7.78228	6.18377	9.85941
evm.TU.Chr01.2183	2.28669	3.2782	2.66104	2.71014	3.68396	3.87295	4.44697	4.97343	4.18973
evm.TU.Chr01.2184	7.86549	9.5983	8.77051	9.16519	8.48707	8.44877	8.60134	6.67883	9.85196
evm.TU.Chr01.2186	0	0	0	0	0	0	0	0	0
evm.TU.Chr01.219	16.8969	16.1889	34.1746	37.2406	25.5213	15.4668	8.56252	12.0538	16.6851
evm.TU.Chr01.2190	0	0	0	0	0	0	0	0	0
evm.TU.Chr01.2194	0	0	0	0	0	0	0	0	0
evm.TU.Chr01.2197	0	0	0	0	0	0	0	0	0
evm.TU.Chr01.2198	2.38394	4.3402	3.27861	2.18822	2.07498	2.89351	2.21171	2.79238	1.96274
evm.TU.Chr01.220	28.1646	25.3483	29.2435	28.1354	27.1729	23.0962	30.2342	27.7163	22.5828
evm.TU.Chr01.2200	0	0	0	0	0	0	0	0	0
evm.TU.Chr01.2203	0	0	0	0	0	0	0	0	0
evm.TU.Chr01.2204	0	0	0	0	0	0	0	0	0
evm.TU.Chr01.2206	13.4572	20.5893	10.2526	7.42488	12.0675	16.0254	15.0666	13.6387	13.9121
evm.TU.Chr01.221	19.4773	14.5821	15.3768	20.1569	12.4357	17.7846	16.7787	13.1796	16.7983
evm.TU.Chr01.2212	0	0	0	0	0	0	0	0	0
evm.TU.Chr01.2217	0	0	0	0	0	0	0	0	0
evm.TU.Chr01.222	0	0	0	0.023041	0	0	0.023189	0	0
evm.TU.Chr01.2222	0	0	0	0	0	0	0	0	0
evm.TU.Chr01.2223	0	0	0	0	0	0	0	0	0
evm.TU.Chr01.2224	0	0	0	0	0	0	0	0	0
evm.TU.Chr01.2225	0	0	0	0	0	0	0	0	0
evm.TU.Chr01.2229	0	0	0	0	0	0	0	0	0
evm.TU.Chr01.223	3.8435	1.60177	3.8797	3.09691	2.84331	3.47545	7.85548	4.6025	4.60584
evm.TU.Chr01.2238	2.80813	5.37505	3.28976	0.313535	1.87031	3.32902	2.91942	3.93896	2.70739
evm.TU.Chr01.224	12.9161	12.1492	8.67581	11.6977	12.8027	12.7721	16.7784	14.5854	14.7693
evm.TU.Chr01.225	0	0	0	0	0	0	0	0	0
evm.TU.Chr01.2250	0	0	0	0	0	0	0	0	0
evm.TU.Chr01.2251	0	0	0	1.791	1.15081	7.5137	0.06378	0.453436	0.93688
evm.TU.Chr01.2254	0	0	0	0	0	0	0	0	0
evm.TU.Chr01.2259	0	0	0	0	0	0	0	0	0
evm.TU.Chr01.2260	0	0	0	0	0	0	0	0	0
evm.TU.Chr01.2264	0	0	0	0	0	0	0	0	0
evm.TU.Chr01.227	0	0	0	0	0	0	0	0	0
evm.TU.Chr01.2271	0	0	0	0	0	0	0	0	0
evm.TU.Chr01.2277	0	0	0	0	0	0	0	0	0
evm.TU.Chr01.2278	0	0	0	0	0	0	0	0	0
evm.TU.Chr01.2279	0	0	0	0	0	0	0	0	0
evm.TU.Chr01.228	3.64074	10.1696	4.57913	1.68985	8.68146	9.17871	6.65197	9.0828	5.28253
evm.TU.Chr01.2283	0	0	0	0	0	0	0	0	0
evm.TU.Chr01.2285	0	0	0	0	0	0	0	0	0
evm.TU.Chr01.2288	5.23987	11.3321	4.67049	5.76149	6.6833	8.82583	6.93108	6.65599	7.77718
evm.TU.Chr01.2289	9.04522	9.87726	8.88171	10.1139	6.77843	7.94492	8.26439	9.66685	9.69648
evm.TU.Chr01.229	22.2042	20.769	20.2999	26.6538	27.9877	23.2651	24.8271	27.2561	23.8434
evm.TU.Chr01.2290	0	0	0	0	0	0	0	0	0
evm.TU.Chr01.2291	0	0	0	0	0	0	0	0	0
evm.TU.Chr01.2292	0	0	0	0	0	0	0	0	0
evm.TU.Chr01.2293	0	0	0	0	0	0	0	0	0
evm.TU.Chr01.2296	0	0	0	0	0	0	0	0	0
evm.TU.Chr01.23	8.4734	11.5294	7.88026	8.12595	8.633	9.35118	11.1801	7.40408	9.67783
evm.TU.Chr01.230	21.5814	28.652	18.2275	21.6501	27.5255	20.6087	22.4758	26.3943	22.9688
evm.TU.Chr01.2300	0	0	0	0	0	0	0	0	0
evm.TU.Chr01.2303	0	0	0	0	0	0	0	0	0
evm.TU.Chr01.2304	0	0	0	0	0	0	0	0	0
evm.TU.Chr01.2305	2.6296	2.74701	2.46478	0.890765	1.80716	3.9203	1.42309	1.45793	2.68344
evm.TU.Chr01.2306	3.63265	4.23765	2.86214	3.17575	4.15321	2.62656	2.0874	2.84494	3.3138
evm.TU.Chr01.2308	0	0	0	0	0	0	0	0	0
evm.TU.Chr01.231	2.91122	2.96019	3.57885	0.611242	2.57945	2.1037	2.1378	4.06466	2.40837
evm.TU.Chr01.2310	127.359	79.714	171.298	137.445	116.397	113.516	200.524	124.179	113.761
evm.TU.Chr01.2311	0.351778	1.02691	0.128602	0.122427	0.13376	0.276561	0.156531	0	0
evm.TU.Chr01.2316	0	0	0	0	0	0	0	0	0
evm.TU.Chr01.2318	0	0	0	0	0	0	0	0	0
evm.TU.Chr01.2319	1.93364	2.37409	1.04685	0.958795	1.61727	1.46341	2.89299	2.20415	3.38988
evm.TU.Chr01.232	0.296584	0.47409	0.355202	0.395421	0.422806	0.731071	0.326009	0.3058	0.175903
evm.TU.Chr01.2320	0	0	0	0	0	0	0	0	0
evm.TU.Chr01.2327	0	0	0	0	0	0	0	0	0
evm.TU.Chr01.2328	0	0	0	0	0	0	0	0	0
evm.TU.Chr01.2329	1.63392	1.90959	0.868978	2.3341	1.4886	1.47005	1.40742	0.504771	1.32278
evm.TU.Chr01.233	0.025093	0	0.025289	0.025229	0	0.089117	0	0.16643	0
evm.TU.Chr01.2331	0	0	0	0	0	0	0	0	0
evm.TU.Chr01.2332	0	0	0	0	0	0	0	0	0
evm.TU.Chr01.2333	0	0	0	0	0	0	0	0	0
evm.TU.Chr01.2339	0	0	0	0	0	0	0	0	0
evm.TU.Chr01.234	0	0	0	0	0	0	0	0	0
evm.TU.Chr01.2340	0.733419	0.128326	0	15.071	0.727498	0	1.48685	1.58618	1.10464
evm.TU.Chr01.2341	7.27522	7.43569	7.09868	7.58046	6.59627	6.86742	7.57587	7.1987	6.85764
evm.TU.Chr01.2346	0	0	0	0	0	0	0	0	0
evm.TU.Chr01.2347	3.20994	2.94041	3.59925	3.0804	3.98122	3.59482	5.79152	3.86832	5.4751
evm.TU.Chr01.235	17.0921	17.3356	12.9461	25.6725	19.684	14.9734	13.1484	17.1304	14.4673
evm.TU.Chr01.2350	0	0	0	0	0	0	0	0	0
evm.TU.Chr01.2355	0	0	0	0	0	0	0	0	0
evm.TU.Chr01.236	14.3482	13.433	14.0759	13.1024	15.1593	13.2085	15.3912	14.0215	15.4002
evm.TU.Chr01.2363	21.7355	17.3921	25.3258	23.1459	19.6835	17.6217	15.8409	16.9581	16.5483
evm.TU.Chr01.2364	0	0	0	0	0	0	0	0	0
evm.TU.Chr01.2366	0	0	0	0	0	0	0	0	0
evm.TU.Chr01.2368	0	0	0	0	0	0	0	0	0
evm.TU.Chr01.2369	0	0	0	0	0	0	0	0	0
evm.TU.Chr01.2370	6.91048	6.46394	7.0891	7.36441	6.49277	6.92502	11.9751	6.93253	7.82211
evm.TU.Chr01.2372	0	0	0	0	0	0	0.117099	0	0
evm.TU.Chr01.2374	0	0	0	0	0	0	0	0	0
evm.TU.Chr01.2375	0	0	0	0	0	0	0	0	0
evm.TU.Chr01.2376	0	0	0	0	0	0	0	0	0
evm.TU.Chr01.2377	0	0	0	0	0	0	0	0	0
evm.TU.Chr01.2378	0	0	0	0	0	0	0	0	0
evm.TU.Chr01.2384	0	0.019181	0	0.059702	0	0	0	0	0
evm.TU.Chr01.2387	0	0	0	0	0	0	0	0	0
evm.TU.Chr01.2388	0	0	0	0	0	0	0	0	0
evm.TU.Chr01.239	13.3772	13.8302	13.2225	16.3544	14.4971	12.4471	11.9827	11.6182	12.0686
evm.TU.Chr01.2395	0	0	0	0	0	0	0	0	0
evm.TU.Chr01.2396	0	0	0	0	0	0	0	0	0
evm.TU.Chr01.2397	0	0	0	0	0	0	0	0	0
evm.TU.Chr01.2399	53.5676	50.6011	49.5817	27.258	37.6286	57.0939	82.4264	63.048	64.5098
evm.TU.Chr01.24	0.044903	0	0.052592	0	0.053294	0.066498	0.049774	0	0.102273
evm.TU.Chr01.240	9.95987	8.91171	12.5427	10.9664	11.072	8.69268	7.28453	9.62995	7.72238
evm.TU.Chr01.2408	0	0	0	0	0	0	0	0	0
evm.TU.Chr01.2409	0	0	0	0	0	0	0	0	0
evm.TU.Chr01.241	9.99738	8.52905	11.4069	11.5723	9.05446	9.99893	10.3992	9.77889	7.58663
evm.TU.Chr01.2413	15.0676	16.106	14.7291	10.3188	10.8788	16.1333	17.0251	10.4712	22.6635
evm.TU.Chr01.2414	12.7117	10.8036	11.0668	4.29326	6.45881	10.2284	12.3948	9.39512	12.4744
evm.TU.Chr01.2415	0	0	0	0	0	0	0	0	0
evm.TU.Chr01.242	21.2501	18.332	25.8719	37.0561	25.3287	21.3797	17.9802	20.4108	20.3101
evm.TU.Chr01.2420	0	0	0	0	0	0	0	0	0
evm.TU.Chr01.2421	3.90922	3.31155	4.85178	6.80642	2.84783	3.80096	3.78974	3.46338	3.93599
evm.TU.Chr01.2424	8.19597	5.6081	6.18459	8.31381	6.28584	6.45359	8.63184	7.76821	4.83998
evm.TU.Chr01.2428	8.68618	8.58382	6.30096	10.5756	6.40039	9.48313	9.35088	6.34834	7.24116
evm.TU.Chr01.243	0	0	0	0	0	0	0	0	0
evm.TU.Chr01.2431	0	0	0	0	0	0	0	0	0
evm.TU.Chr01.2432	28.8526	30.258	29.423	21.3935	23.8761	29.4406	28.994	28.5338	30.8332
evm.TU.Chr01.2433	9.09095	9.1543	9.48808	11.4184	9.61327	10.3862	8.96226	8.15215	10.9331
evm.TU.Chr01.2436	0	0	0	0	0	0	0	0	0
evm.TU.Chr01.2438	14.5797	12.6466	15.623	11.7261	14.1387	16.0439	14.9687	14.7669	13.0785
evm.TU.Chr01.244	0	0	0	0	0	0	0	0	0
evm.TU.Chr01.2441	0	0	0	0	0	0	0	0	0
evm.TU.Chr01.2443	0	0	0	0	0	0	0	0	0
evm.TU.Chr01.2444	0	0	0	0	0	0	0	0	0
evm.TU.Chr01.2445	0	0	0	0	0	0	0	0	0
evm.TU.Chr01.2453	14.5487	9.32583	12.0973	19.2803	10.2467	12.8805	20.0801	26.8711	16.8292
evm.TU.Chr01.2454	2.74469	1.4918	2.43464	3.82377	2.0459	3.17193	2.90334	2.51743	3.19857
evm.TU.Chr01.246	10.6111	5.67363	10.7674	27.2874	7.39561	6.3157	4.86687	7.33614	8.19781
evm.TU.Chr01.2461	0	0	0	0	0	0	0	0	0
evm.TU.Chr01.2464	0	0	0	0	0	0	0	0	0
evm.TU.Chr01.2467	0	0	0	0	0	0	0	0	0
evm.TU.Chr01.2468	0	0	0	0	0	0	0	0	0
evm.TU.Chr01.2469	0.640959	0	0	0	1.15536	0.808574	0	0	0
evm.TU.Chr01.247	15.3929	13.1752	10.6485	19.3214	14.1971	14.5985	14.4946	15.7745	14.7212
evm.TU.Chr01.2471	0	0	0	0	0	0	0	0	0
evm.TU.Chr01.2474	0	0	0	0	0	0	0	0	0
evm.TU.Chr01.2476	0	0	0.010352	0	0	0	0	0	0
evm.TU.Chr01.2479	1.25139	1.76743	2.11184	2.54043	2.81428	2.62728	1.51896	2.60026	1.94749
evm.TU.Chr01.248	46.0335	44.6268	48.9876	28.3679	38.2629	39.5856	35.3514	42.6681	43.4678
evm.TU.Chr01.2482	0	0	0	0	0	0	0	0	0
evm.TU.Chr01.2483	0	0	0	0	0	0	0	0	0
evm.TU.Chr01.2485	0	0	0	0	0	0	0	0	0
evm.TU.Chr01.249	0	0	0	0	0.046112	0	0	0.032459	0
evm.TU.Chr01.2490	27.067	22.8844	30.0467	18.0912	19.955	29.5119	34.519	33.2699	30.9767
evm.TU.Chr01.2492	0	0.197783	0.22846	0.229153	0.240855	0	0.296	0	0.138244
evm.TU.Chr01.2496	4.11044	5.40573	3.51787	2.52279	2.62595	3.24539	2.00655	3.62277	4.41448
evm.TU.Chr01.2497	0.427729	0.187375	0.349958	1.15639	0.23238	0.472258	0.837374	0.426503	0.568712
evm.TU.Chr01.2499	0	0	0	0	0	0	0	0	0
evm.TU.Chr01.25	2.41116	1.63239	1.87934	3.46388	2.69725	1.5333	2.92619	2.51468	2.24406
evm.TU.Chr01.2500	0	0	0	0	0	0	0	0	0
evm.TU.Chr01.2501	0	0	0	0	0	0	0	0	0
evm.TU.Chr01.2503	0	0	0.011138	0	0	0	0	0	0
evm.TU.Chr01.2508	6.77118	7.28376	7.12693	8.12913	6.71605	5.96631	9.05509	6.2556	8.34613
evm.TU.Chr01.251	2.8034	2.03349	2.27599	0.751334	0.939653	4.68157	1.90745	4.1716	1.3946
evm.TU.Chr01.2512	0	0	0	0	0	0	0	0	0
evm.TU.Chr01.2516	0	0	0	0	0	0	0	0	0
evm.TU.Chr01.252	152.293	135.221	168.571	206.664	164.219	141.666	117.956	135.37	131.168
evm.TU.Chr01.2527	0	0	0	0	0	0	0	0	0
evm.TU.Chr01.2530	0	0	0	0	0	0	0	0	0
evm.TU.Chr01.2532	3.17688	3.27305	4.14055	1.02977	2.16344	4.16432	3.83629	4.11378	3.46887
evm.TU.Chr01.254	52.212	41.5491	39.688	70.858	54.3855	39.718	62.1848	61.0006	59.0529
evm.TU.Chr01.2548	0	0	0	0	0	0	0	0	0
evm.TU.Chr01.255	0	0	0	0	0	0	0	0	0
evm.TU.Chr01.2550	0	0	0	0	0	0	0	0	0
evm.TU.Chr01.2553	3.78821	2.07686	3.00493	4.78853	4.65579	3.71583	4.39814	6.62452	3.39063
evm.TU.Chr01.2554	0	0	0	0	0	0	0	0	0
evm.TU.Chr01.2557	0	0	0	0	0	0	0	0	0
evm.TU.Chr01.2559	0	0	0	0	0	0	0	0	0
evm.TU.Chr01.256	0	0	0	0	0	0	0	0	0
evm.TU.Chr01.2560	0.070467	0.050216	0.160797	0.103673	0.144168	0.232464	0.082072	0.213766	0.286809
evm.TU.Chr01.2562	0	0	0	0	0	0	0	0	0
evm.TU.Chr01.2577	0	0	0	0	0	0	0	0	0
evm.TU.Chr01.2580	0	0	0	0	0	0	0	0	0
evm.TU.Chr01.2582	0	0	0	0	0	0	0	0	0
evm.TU.Chr01.2589	77.789	64.8734	76.1133	92.3391	69.2652	72.0058	74.5428	71.6085	71.7679
evm.TU.Chr01.259	16.2432	13.7753	11.4663	9.92351	11.2222	15.1858	13.912	10.4664	15.6434
evm.TU.Chr01.2590	0	0.068041	0.03595	0	0	0	0	0	0
evm.TU.Chr01.2592	11.2726	10.2805	12.4943	15.4553	10.7972	12.0778	20.6753	11.9849	13.5646
evm.TU.Chr01.2595	0	0	0	0	0	0	0	0	0
evm.TU.Chr01.26	37.7547	40.6728	39.2446	18.1077	34.5131	45.2426	42.6381	44.7536	45.7307
evm.TU.Chr01.260	5.9638	5.65249	5.3357	2.40789	6.19649	3.67612	4.52963	3.42166	6.08274
evm.TU.Chr01.2603	0	0	0	0	0	0	0	0	0
evm.TU.Chr01.2606	0	0	0	0	0	0	0	0	0
evm.TU.Chr01.2614	0	0	0	0	0	0	0	0	0
evm.TU.Chr01.2615	0	0	0	0	0	0	0	0	0
evm.TU.Chr01.2616	5.87073	5.81931	5.68284	6.22819	4.94243	4.913	4.43206	4.46323	5.22142
evm.TU.Chr01.262	0	0	0	0	0	0.123513	0	0	0
evm.TU.Chr01.2621	5.78808	3.42799	5.3567	7.16962	5.10532	4.62882	4.73679	4.48375	4.64015
evm.TU.Chr01.2623	12.913	13.1077	14.1356	8.62689	11.1096	11.3975	12.1297	10.3328	13.3432
evm.TU.Chr01.2624	0	0	0	0	0	0	0	0	0
evm.TU.Chr01.2626	30.2899	37.5567	37.7932	36.6059	36.3669	41.4754	42.4789	38.7202	30.8025
evm.TU.Chr01.2627	24.9077	26.2329	26.5387	29.9179	27.1564	29.5092	26.5444	22.1874	31.5907
evm.TU.Chr01.2631	0	0	0	0	0	0	0	0	0
evm.TU.Chr01.2633	0	0	0	0	0	0	0	0	0
evm.TU.Chr01.2634	0	0	0	0	0	0	0	0	0
evm.TU.Chr01.2635	0	0	0	0	0	0	0	0	0
evm.TU.Chr01.264	0	0	0	0	0	0	0	0	0
evm.TU.Chr01.2642	0	0	0	0	0	0	0	0	0
evm.TU.Chr01.2656	0	0	0	0	0	0	0	0	0
evm.TU.Chr01.2657	0	0	0	0	0	0	0	0	0
evm.TU.Chr01.2659	0	0	0	0	0	0	0	0	0
evm.TU.Chr01.2660	0	0	0	0	0	0	0	0	0
evm.TU.Chr01.2664	0	0.277138	0.088355	0	0	0	0.180216	0	0
evm.TU.Chr01.267	0	0	0	0.347977	0	0	0	0	0
evm.TU.Chr01.2679	0	0	0	0	0	0	0	0	0
evm.TU.Chr01.268	24.1953	23.7678	22.1479	24.6665	24.0865	21.8348	20.6248	23.9152	22.1684
evm.TU.Chr01.2680	0.268983	0.086211	0	0	0	0	0.104427	0	0.191986
evm.TU.Chr01.2685	0	0	0	0	0	0	0	0	0
evm.TU.Chr01.2689	0.043218	0.25434	0	0	0	0	0	0	0
evm.TU.Chr01.2694	0	0	0	0	0	0	0	0	0
evm.TU.Chr01.2697	0	0	0	0	0	0	0	0	0
evm.TU.Chr01.2699	0	0	0	0	0	0	0	0	0
evm.TU.Chr01.27	59.6962	41.6388	98.4123	128.025	77.8812	56.3396	63.6294	56.2744	55.8958
evm.TU.Chr01.2700	0	0	0	0	0	0	0	0	0
evm.TU.Chr01.2708	0	0	0	0	0	0	0	0	0
evm.TU.Chr01.2716	4.75193	6.41543	5.65748	5.7199	4.57045	4.12867	4.12378	4.14116	4.19968
evm.TU.Chr01.2717	4.52814	0.862477	2.3218	11.764	2.53062	3.25728	0.735052	1.15981	3.544
evm.TU.Chr01.2718	0	0	0	0	0	0	0	0	0
evm.TU.Chr01.272	0.217808	0.064682	0.249963	0.224989	0.368169	0.129893	0.339603	0.104269	0.08801
evm.TU.Chr01.2721	0	0	0	0	0	0	0	0	0
evm.TU.Chr01.2722	0.279632	0.081724	0	0	0	0	0	0	0
evm.TU.Chr01.2723	1.97494	1.70489	1.67542	1.81192	1.71238	0.648407	2.7312	1.00294	2.96249
evm.TU.Chr01.2726	0	0	0	0	0	0	0	0	0
evm.TU.Chr01.2727	0	0	0	0	0	0	0	0	0
evm.TU.Chr01.2729	2.41416	3.32851	2.54473	1.85297	1.66834	2.96764	5.49963	2.16391	2.93384
evm.TU.Chr01.273	0	0	0	0	0	0	0	0	0
evm.TU.Chr01.2733	0	0	0	0	0	0	0	0	0
evm.TU.Chr01.2735	0	0	0	0	0	0	0	0	0
evm.TU.Chr01.2737	0	0	0	0	0	0	0	0	0
evm.TU.Chr01.2739	0	0	0	0	0	0	0	0	0
evm.TU.Chr01.274	14.4352	20.8805	14.6059	6.90568	17.7968	18.1011	20.5385	23.0558	21.7141
evm.TU.Chr01.2745	0	0	0	0	0	0	0	0	0
evm.TU.Chr01.275	1.4288	2.60357	1.27147	0.611361	0.651816	1.59016	1.843	1.00754	1.7136
evm.TU.Chr01.2752	0	0.373882	0	0.043101	0	0	0	0	0
evm.TU.Chr01.276	14.247	16.8183	11.5143	9.81678	10.678	13.9933	12.8927	13.6038	14.2277
evm.TU.Chr01.2764	0	0.093377	0	0	0	0	0	0	0
evm.TU.Chr01.277	35.6924	47.702	39.9288	6.0988	20.495	42.2081	50.3916	67.2285	40.3148
evm.TU.Chr01.2770	9.1211	6.55244	8.2588	7.24726	6.32532	7.92934	10.1305	7.46667	6.77205
evm.TU.Chr01.2771	0	0.524198	0.114673	0.257975	0.095853	0.588936	0.43716	0.928658	0.726577
evm.TU.Chr01.2772	0.496738	1.31539	0.190588	0.468616	1.12541	0.370417	1.13258	0.448098	0.50763
evm.TU.Chr01.2777	23.0443	24.1893	18.2122	19.8009	20.4417	24.1572	24.8259	19.0742	26.5297
evm.TU.Chr01.2778	0	0	0	0	0	0	0	0	0
evm.TU.Chr01.2779	12.8107	14.6446	13.6757	13.9808	12.1433	13.0866	11.2517	14.1321	12.5507
evm.TU.Chr01.278	9.78047	11.0507	8.55137	11.2989	10.178	9.21694	8.40614	7.45265	9.23122
evm.TU.Chr01.2782	0	0	0	0	0	0	0	0	0
evm.TU.Chr01.2784	0	0	0	0	0	0	0	0	0
evm.TU.Chr01.2786	0	0	0	0	0	0	0	0	0
evm.TU.Chr01.279	36.1542	34.5424	30.1717	27.2439	23.7251	35.224	41.5361	37.3829	38.0661
evm.TU.Chr01.2791	0	0	0	0	0	0	0	0	0
evm.TU.Chr01.2792	0	0	0	0	0	0	0	0	0
evm.TU.Chr01.2798	0	0	0	0	0	0	0	0	0
evm.TU.Chr01.28	3.92054	3.48509	3.57	3.16197	3.92291	4.64579	4.85811	3.73535	4.75413
evm.TU.Chr01.280	0.071588	0.342161	0.096346	0.743184	0.708367	0.26691	0.817016	0.807001	0.782938
evm.TU.Chr01.2800	1.39238	2.76994	2.20428	2.58985	0.585616	1.4744	1.68553	0.744274	0.384055
evm.TU.Chr01.281	0	0	0	0	0	0	0	0	0
evm.TU.Chr01.2810	0	0	0	0	0	0	0	0	0
evm.TU.Chr01.2811	0	0	0	0	0	0	0	0	0
evm.TU.Chr01.2812	0	0	0	0	0	0	0	0	0
evm.TU.Chr01.2815	0	0	0	0	0	0	0	0	0
evm.TU.Chr01.2817	0	0	0	0	0	0	0	0	0
evm.TU.Chr01.2819	0	0	0	0	0	0	0	0	0
evm.TU.Chr01.282	0	0	0	0	0	0	0	0	0
evm.TU.Chr01.2821	0	0	0	0	0	0	0	0	0
evm.TU.Chr01.2828	0	0	0	0	0	0	0	0	0.047737
evm.TU.Chr01.2829	3.98432	1.80693	2.80494	6.85011	4.13469	3.30041	1.48492	3.4346	4.33132
evm.TU.Chr01.283	0.068822	0	0	0.053275	0	0.023835	0.017197	0	0.037756
evm.TU.Chr01.2830	0.680535	1.3508	1.48375	0.186614	0.774546	0.947635	1.28286	0.69116	0.638233
evm.TU.Chr01.2831	0.176079	0.237325	0	0	0.403902	0	0.294458	0.052061	0.114258
evm.TU.Chr01.2833	0	0	0	0	0	0	0	0	0
evm.TU.Chr01.2835	0	0	0	0	0	0	0	0	0
evm.TU.Chr01.2837	0	0	0	0	0	0	0	0	0
evm.TU.Chr01.284	0	0	0	0	0	0	0	0	0
evm.TU.Chr01.2845	0.026577	0	0	0	0.151223	0	0	0	0
evm.TU.Chr01.2847	16.5968	12.0148	17.4863	11.4027	12.2308	15.1967	12.648	14.505	15.5188
evm.TU.Chr01.2848	1.76012	2.28137	2.00852	1.04604	2.18016	1.76698	1.0791	1.60837	0.363591
evm.TU.Chr01.2849	1.51648	1.60262	0.980208	0.075813	0.959453	2.31101	1.43641	1.62289	0.744514
evm.TU.Chr01.285	8.73226	6.7142	6.66589	13.1125	8.4286	6.39329	7.57879	5.93255	7.90521
evm.TU.Chr01.2850	10.4801	11.5176	9.33552	7.14969	7.92988	10.6972	9.66317	8.92403	10.9297
evm.TU.Chr01.2851	10.372	8.02884	11	11.587	10.3378	12.6192	12.9284	9.94349	10.3287
evm.TU.Chr01.2855	12.4373	9.66262	11.7861	14.3661	12.7931	11.34	16.6364	10.3318	11.9705
evm.TU.Chr01.2856	0	0	0	0.265851	0	0	0	0	0
evm.TU.Chr01.2859	0	0	0	0	0	0	0	0	0
evm.TU.Chr01.286	2.55804	3.08379	3.34218	7.1029	3.74494	1.30232	1.19922	1.9769	3.405
evm.TU.Chr01.2860	10.3074	10.2489	9.31094	10.7808	9.34127	12.0162	18.293	11.091	13.8006
evm.TU.Chr01.2866	0.240689	0	0	0	0.257881	0.888552	0.298348	0	0
evm.TU.Chr01.2869	0	0	0	0	0	0	0	0	0
evm.TU.Chr01.287	17.2714	12.118	17.601	24.5538	13.9793	17.1416	15.503	13.7852	15.4729
evm.TU.Chr01.2873	149.573	98.8263	170.956	170.651	124.599	130.449	135.578	110.578	121.544
evm.TU.Chr01.2875	27.5952	21.2918	22.2712	25.8318	23.2904	26.9727	25.4243	23.7571	24.0915
evm.TU.Chr01.2876	0	0	0	0	0	0	0	0	0
evm.TU.Chr01.2878	0	0	0	0	0	0	0	0	0
evm.TU.Chr01.288	0.323088	0.096432	0.510844	1.02304	0.409598	0.259633	0.518188	0.442259	0.355738
evm.TU.Chr01.2881	3.42613	1.16189	1.54286	6.51627	3.53569	2.27778	2.06653	4.17524	3.00138
evm.TU.Chr01.2887	0	0	0	0	0	0	0	0	0
evm.TU.Chr01.2889	0	0	0	0	0	0	0	0	0
evm.TU.Chr01.289	26.486	23.5047	37.1181	30.2924	28.6188	26.2508	38.9612	26.9666	26.6809
evm.TU.Chr01.2896	0	0	0	0	0	0	0	0	0
evm.TU.Chr01.2897	0	0	0	0	0	0	0	0	0
evm.TU.Chr01.290	6.53957	2.17466	4.16054	17.3728	9.68244	3.41109	6.53174	6.24699	3.95556
evm.TU.Chr01.2901	0	0	0	0	0	0	0	0	0
evm.TU.Chr01.2902	0	0	0	0	0	0	0	0	0
evm.TU.Chr01.291	1.15134	0.846636	1.80153	2.80689	1.93724	0.722631	0.38549	1.77917	1.06458
evm.TU.Chr01.2913	0	0	0	0	0	0	0	0	0
evm.TU.Chr01.2914	0	0	0	0	0	0	0	0	0
evm.TU.Chr01.2915	0	0	0	0	0	0	0	0	0
evm.TU.Chr01.2916	0	0	0	0	0	0	0	0	0
evm.TU.Chr01.292	0	0.016951	0	0.084051	0	0	0.078698	0.027655	0
evm.TU.Chr01.2921	0	0	0	0	0	0	0	0	0
evm.TU.Chr01.2922	0	0	0	0	0	0	0	0	0
evm.TU.Chr01.2924	0	0	0	0	0	0	0	0	0
evm.TU.Chr01.2926	0	0	0	0	0	0	0	0	0
evm.TU.Chr01.2929	0	0	0	0	0	0	0	0	0
evm.TU.Chr01.293	19.7516	13.2574	20.0346	19.8145	18.9217	18.6245	17.6059	18.4987	19.6516
evm.TU.Chr01.2931	0	0	0	0	0	0	0	0	0
evm.TU.Chr01.2936	0	0	0	0	0	0	0	0	0
evm.TU.Chr01.294	0.068559	0.129	0.330385	0.0823	0.09697	0.106718	0.079922	0.069324	0.343817
evm.TU.Chr01.2944	0.729546	0.789181	0.889814	0.555421	0.326765	0.499096	1.00783	0.571315	1.58907
evm.TU.Chr01.2946	0	0	0	0	0	0	0	0	0
evm.TU.Chr01.2948	0	0	0	0	0	0	0	0	0
evm.TU.Chr01.295	3.54825	5.30348	5.39707	3.49856	4.19793	5.30811	7.27594	4.71247	5.47815
evm.TU.Chr01.2955	0	0	0	0	0	0	0	0	0
evm.TU.Chr01.296	15.881	10.2125	18.8826	33.7968	18.6095	13.2825	23.8253	15.7563	18.0871
evm.TU.Chr01.2962	0	0	0	0	0	0	0	0	0
evm.TU.Chr01.2964	0	0	0	0	0	0	0	0	0
evm.TU.Chr01.2967	0	0	0	0	0	0	0	0	0
evm.TU.Chr01.2968	3.38771	1.04521	1.23276	9.64999	2.63035	1.53549	1.35712	1.09732	2.45699
evm.TU.Chr01.2969	0	0	0	0	0	0	0	0	0
evm.TU.Chr01.297	8.52311	6.1638	8.90024	25.7015	9.61369	5.4298	3.72881	3.99927	5.32059
evm.TU.Chr01.2978	0	0	0	0	0	0	0	0	0
evm.TU.Chr01.2979	0	0	0	0	0	0	0	0	0
evm.TU.Chr01.298	14.6902	11.1836	14.5551	22.2179	13.5773	12.2282	13.4171	13.0336	12.6601
evm.TU.Chr01.2980	0	0	0	0	0	0	0	0	0
evm.TU.Chr01.2981	0	0	0	0	0	0	0	0	0
evm.TU.Chr01.2984	0	0	0	0	0	0	0	0	0
evm.TU.Chr01.2987	0	0	0	0	0	0	0	0	0
evm.TU.Chr01.299	29.562	20.7716	40.1229	28.8412	29.583	27.9696	33.6917	28.278	27.7411
evm.TU.Chr01.2993	0	0	0	0	0	0	0	0	0
evm.TU.Chr01.3	12.411	13.7317	13.326	12.8975	10.3934	10.4201	16.488	12.9568	11.7029
evm.TU.Chr01.30	44.3034	56.1759	53.4004	23.2763	45.734	45.8748	45.8342	55.9952	46.448
evm.TU.Chr01.3004	37.3599	44.6971	78.0762	48.1404	74.1926	36.9893	28.9839	40.9071	31.1634
evm.TU.Chr01.3005	0	0	0	0	0	0	0	0	0
evm.TU.Chr01.3006	0	0	0	0	0	0	0	0	0
evm.TU.Chr01.3007	0	0	0	0	0	0	0	0	0
evm.TU.Chr01.301	16.9263	16.2647	13.6391	11.6817	11.8721	15.8364	14.964	12.8744	15.6475
evm.TU.Chr01.302_evm.TU.Chr01.303	6.95059	5.66258	5.28294	8.05028	5.9754	4.64263	4.22937	5.55887	5.61868
evm.TU.Chr01.3030	0	0	0	0	0	0	0	0	0
evm.TU.Chr01.3036	0	0	0.134093	0	0.179811	0	0	0.268343	0.15996
evm.TU.Chr01.3041	0.585159	0.70811	0.341177	0.61018	0.194327	0.118208	0.47926	0.326174	0.216396
evm.TU.Chr01.3043	0	0	0	0	0	0	0	0	0
evm.TU.Chr01.3045	0	0	0	0	0	0	0	0	0
evm.TU.Chr01.3048	6.92464	4.4113	4.11019	13.5083	7.75071	4.92025	7.55732	6.61998	7.03425
evm.TU.Chr01.3049	1.09455	0	0	0.321173	0.270667	0.252256	0.043927	0.079504	0.319543
evm.TU.Chr01.305	47.3311	71.1317	47.2724	59.602	71.0151	53.0516	45.6526	59.3542	50.3714
evm.TU.Chr01.3050	0	0.004177	0.016131	0.029255	0.021292	0	0	0.031677	0
evm.TU.Chr01.3051	0	0	0	0	0	0	0	0	0
evm.TU.Chr01.3053	0	0	0	0	0	0	0	0	0
evm.TU.Chr01.3054	0	0	0	0	0	0	0	0	0
evm.TU.Chr01.3055	0	0	0	0	0	0	0	0	0
evm.TU.Chr01.3056	0	0	0	0	0	0	0	0	0
evm.TU.Chr01.3058	0	0	0	0	0	0	0	0	0
evm.TU.Chr01.3062	7.82653	7.69948	8.00693	6.77445	6.73742	9.08316	11.614	8.0044	8.86976
evm.TU.Chr01.3063	0.33584	0.189237	0	0	0.064949	0.015555	0.006121	0	0.386567
evm.TU.Chr01.3064	26.8673	25.9036	28.8617	21.4586	23.7756	30.8291	36.7062	30.0163	30.9303
evm.TU.Chr01.3070	0	0	0	0	0	0	0	0	0
evm.TU.Chr01.3071	3.19367	3.81069	3.59494	3.4845	3.32861	2.4199	1.69424	1.78382	2.30345
evm.TU.Chr01.3072	0	0	0	0	0	0	0	0	0
evm.TU.Chr01.3073	0	0	0	0	0	0	0	0	0
evm.TU.Chr01.3076	8.59571	6.18905	13.3543	9.67026	8.45891	6.95943	13.6278	8.05791	7.28931
evm.TU.Chr01.308	0.068576	0	0.070961	0.404028	0.69397	0.240299	0.225234	0	0.319618
evm.TU.Chr01.3081	0	0	0	0	0	0	0	0	0
evm.TU.Chr01.3082	0	0	0	0	0	0	0	0	0
evm.TU.Chr01.3088	0	0	0	0	0	0	0	0	0
evm.TU.Chr01.3089	5.90459	5.53034	8.12387	7.24316	2.47853	6.54476	10.104	8.58874	10.0596
evm.TU.Chr01.309	2.22788	1.54529	2.75646	3.11624	0.570743	1.49713	0.972582	2.40278	0.776952
evm.TU.Chr01.31	0	0	0	0	0	0	0	0	0
evm.TU.Chr01.310	17.9301	15.0127	19.0853	15.3257	16.0508	15.3283	18.2331	16.2415	17.7261
evm.TU.Chr01.3101	11.5359	8.52494	11.5856	12.8679	9.05556	9.1728	11.1098	8.07537	8.80077
evm.TU.Chr01.3105	0	0	0	0	0	0	0	0	0
evm.TU.Chr01.3109	0	0	0	0	0	0	0	0	0
evm.TU.Chr01.311	6.90463	8.05776	8.07696	9.89848	8.52461	7.54668	7.18265	7.26365	7.87974
evm.TU.Chr01.3111	9.09674	11.4781	9.15693	5.8269	5.72783	8.70432	9.52431	8.14635	7.26864
evm.TU.Chr01.3112	0	0	0	0	0	0	0	0	0
evm.TU.Chr01.3114	8.89757	9.30793	8.0962	7.50288	6.8304	9.71777	9.55194	8.28328	9.52873
evm.TU.Chr01.3117	0	0	0	0	0	0	0	0	0
evm.TU.Chr01.3118	0	0	0	0	0	0	0	0	0
evm.TU.Chr01.3119	0	0	0	0	0	0	0	0	0
evm.TU.Chr01.312	11.281	12.6451	17.1527	20.8331	16.2674	11.0769	6.83962	8.38491	15.1289
evm.TU.Chr01.3120	0	0	0	0	0	0	0	0	0
evm.TU.Chr01.3122	0	0	0	0	0	0	0	0	0
evm.TU.Chr01.3125	10.6602	5.50592	9.47382	12.4009	11.1871	12.076	26.3636	14.0752	14.6431
evm.TU.Chr01.313	25.6679	22.0022	30.4503	32.4899	27.7607	18.8006	14.0231	18.0212	23.3119
evm.TU.Chr01.3134	0	0	0	0	0	0	0	0	0
evm.TU.Chr01.314	12.9259	18.5539	15.2237	4.62461	6.04329	10.5467	8.66646	10.1121	10.3797
evm.TU.Chr01.3141	0	0	0	0	0	0	0	0	0
evm.TU.Chr01.3148	0	0	0	0	0	0	0	0	0
evm.TU.Chr01.315	7.7368	7.90925	6.82756	2.01213	2.1713	4.39963	3.4031	5.05616	4.03766
evm.TU.Chr01.3154	0	0	0	0	0	0	0	0	0
evm.TU.Chr01.3155	14.2545	10.0207	16.6866	17.4493	14.1453	13.39	18.0045	11.4222	14.8582
evm.TU.Chr01.316	0	0	0.255906	0.464595	0	0	0.041089	0	0
evm.TU.Chr01.3160	0	0	0	0	0	0	0	0	0
evm.TU.Chr01.3163	57.0423	51.8494	63.6118	67.3047	56.4222	52.106	56.5917	45.8585	45.6587
evm.TU.Chr01.3168	0	0	0	0	0	0	0	0	0
evm.TU.Chr01.3169	0	0	0	0	0	0	0	0	0
evm.TU.Chr01.317	0.53428	0	0	0.094694	0.224708	0	0.07623	0	0.059711
evm.TU.Chr01.3170	16.1236	13.9579	13.5485	17.3837	11.8246	14.4665	15.7738	13.276	15.514
evm.TU.Chr01.3176	0	0	0	0	0	0	0	0	0
evm.TU.Chr01.3177	0	0	0	0	0	0	0	0	0
evm.TU.Chr01.318	9.20711	1.54545	4.08289	27.4073	4.05895	5.85055	2.56479	1.88513	5.69283
evm.TU.Chr01.3182	0.918504	0.485352	0.751598	1.56774	2.18859	0.190672	0.613262	1.09695	1.53642
evm.TU.Chr01.3187	0	0	0	0	0	0	0	0	0
evm.TU.Chr01.3189	0	0	0	0	0	0	0	0	0
evm.TU.Chr01.319	76.2632	79.6508	78.6742	38.831	69.0543	84.9247	82.0292	84.8037	68.5996
evm.TU.Chr01.3190	0	0	0	0	0	0	0	0	0
evm.TU.Chr01.3191	0.047485	0	0.186324	0	0.171338	0	0.137045	0	0
evm.TU.Chr01.3192	0	0	0	0	0	0	0	0	0
evm.TU.Chr01.3193	0	0	0	0	0	0	0	0	0
evm.TU.Chr01.3195	0	0	0	0	0	0	0	0	0
evm.TU.Chr01.3196	0	0	0	0	0	0	0	0	0
evm.TU.Chr01.3197	0.095468	0	0	0	0	0	0.146189	0.220561	0
evm.TU.Chr01.32	29.3571	37.1637	28.0715	22.5623	28.8882	30.0333	27.8006	28.3431	29.9
evm.TU.Chr01.320	6.89515	3.63616	6.95687	13.7556	5.01667	4.89996	6.82476	3.93674	4.883
evm.TU.Chr01.3200	0	0	0	0	0	0	0	0	0
evm.TU.Chr01.3203	0.145024	0	0	0	0	0	0	0	0
evm.TU.Chr01.3205	0	0	0	0	0	0	0	0	0
evm.TU.Chr01.3207	0	0	0	0	0	0	0	0	0
evm.TU.Chr01.3209	0	0	0	0	0	0	0	0	0
evm.TU.Chr01.321	53.9522	51.0601	54.2482	58.7557	56.2671	67.0357	99.8064	58.9369	71.8287
evm.TU.Chr01.3210	0	0	0	0	0	0	0	0	0
evm.TU.Chr01.3211	0	0	0	0	0	0	0	0	0
evm.TU.Chr01.3215	0	0	0	0	0	0	0	0	0
evm.TU.Chr01.3216	0	0	0	0	0	0	0	0	0.100308
evm.TU.Chr01.3218	0	0	0	0	0	0	0	0	0
evm.TU.Chr01.3219	0	0	0	0	0	0	0	0	0
evm.TU.Chr01.3227	0	0	0	0	0	0	0	0	0
evm.TU.Chr01.3228	0	0	0	0	0	0	0	0	0
evm.TU.Chr01.3229	0	0	0	0	0	0	0	0	0
evm.TU.Chr01.323	18.6654	19.458	18.1332	16.6953	14.5257	12.316	14.9617	11.4923	13.878
evm.TU.Chr01.3231	0	0	0	0	0	0	0	0	0
evm.TU.Chr01.3232	0	0	0	0	0	0	0	0	0
evm.TU.Chr01.324	8.01746	6.89253	8.10824	8.24084	8.14615	7.70953	9.71079	9.03871	7.09424
evm.TU.Chr01.3242	37.776	35.7051	43.8397	36.2311	41.1061	33.8947	32.4803	34.4691	36.5438
evm.TU.Chr01.3244	0	0	0	0	0	0	0	0	0
evm.TU.Chr01.3247	0	0	0	0	0	0	0	0	0
evm.TU.Chr01.3249	0	0	0	0	0	0	0	0	0
evm.TU.Chr01.325	14.4244	22.2184	11.9923	1.6152	11.176	12.9938	6.19895	9.99237	4.90238
evm.TU.Chr01.3250	0	0	0	0	0	0	0	0.067235	0
evm.TU.Chr01.3251	0.235285	0	0.226103	0.633333	0	0.246929	0.262374	0.218303	0.123271
evm.TU.Chr01.3256	0	0	0	0	0	0	0	0	0
evm.TU.Chr01.326	0	0	0	0	0	0	0	0	0
evm.TU.Chr01.3260	2.93484	2.32201	3.51589	4.61126	3.97992	4.46715	2.76708	2.99212	2.94871
evm.TU.Chr01.3261	0	0	0.116908	0	0	0	0	0	0.312643
evm.TU.Chr01.3262	0.198683	0.225936	0.581357	0.168032	0.179649	0.62338	0.275701	0.410325	0.479249
evm.TU.Chr01.3264	0	0	0	0	0	0	0	0	0
evm.TU.Chr01.3265	0	0	0	0	0	0	0	0	0
evm.TU.Chr01.3266	0	0	0	0.293848	0.055283	0	0	0	0
evm.TU.Chr01.3267	9.25863	9.61046	14.7726	0.168516	9.43134	4.99946	6.60246	4.73306	1.85561
evm.TU.Chr01.3269	0	0	0	0	0	0	0	0	0
evm.TU.Chr01.327	1.78598	2.97615	1.36183	0.39711	1.86018	1.56693	1.0156	1.17562	0.607751
evm.TU.Chr01.3271	0	0	0	0	0	0	0	0	0
evm.TU.Chr01.3272	4.42087	4.98196	4.70837	3.05221	3.41138	6.35903	7.4479	6.62559	6.18952
evm.TU.Chr01.3273	0.625339	1.53334	0.744313	0.206948	1.01148	1.21307	1.2534	0.647865	1.08869
evm.TU.Chr01.3274	0.300137	1.4665	0	0.077152	0.350236	0.666967	0.732452	0.485547	0.122505
evm.TU.Chr01.3275	0.390025	2.08751	0.605426	0.127706	0.198006	0.698183	0.806412	0.382748	1.54602
evm.TU.Chr01.3278	0.061391	0.08682	0	0	0.140764	0.398623	0.066943	0.08309	0
evm.TU.Chr01.328	0.046411	0.026954	0.035559	0.027856	0.029331	0.028558	0.091732	0.036169	0.032154
evm.TU.Chr01.3282	13.7788	11.2109	13.8435	16.5428	16.4492	14.4584	17.6149	14.4735	12.0384
evm.TU.Chr01.3283	0	0	0	0	0	0	0	0	0
evm.TU.Chr01.3285	0	0	0	0.202491	0	0	0	0	0
evm.TU.Chr01.3286	0	0	0	0	0	0	0	0	0
evm.TU.Chr01.3288	27.4392	13.4408	16.4843	52.6413	17.2036	18.6014	6.20752	11.0326	16.2879
evm.TU.Chr01.3292	20.57	14.383	19.5269	17.1218	14.5658	20.5737	21.9134	18.0064	22.2053
evm.TU.Chr01.3295	52.0246	38.3457	54.9802	38.8891	43.8828	51.1141	69.0849	53.1677	51.1661
evm.TU.Chr01.3297	0	0	0	0	0	0	0	0	0
evm.TU.Chr01.3298	0	0	0	0	0	0	0	0	0
evm.TU.Chr01.33	271.276	286.087	269.14	148.657	303.037	369.965	336.057	402.79	319.416
evm.TU.Chr01.330	18.4769	28.8311	18.8172	4.47753	21.5944	20.9894	13.8054	21.4918	12.2916
evm.TU.Chr01.3301	0	0	0	0	0	0	0	0	0
evm.TU.Chr01.3302	0.238772	0.211859	0.330334	0.231878	0.419878	0.476352	0.814694	0.479692	0.384516
evm.TU.Chr01.3303	0.279464	0	0.080106	1.83874	0.24598	0	0.395966	0.12351	0
evm.TU.Chr01.3304	27.2254	26.3478	29.2539	26.3301	27.0381	30.3668	34.7573	30.4337	32.4487
evm.TU.Chr01.3305	0.255086	0.100022	0	0	0	0	0.104479	0	0.204826
evm.TU.Chr01.3307	4.06016	5.32788	4.18311	2.32757	2.87326	5.0094	5.495	4.87595	4.74948
evm.TU.Chr01.3308	0	0	0	0	0	0	0	0	0
evm.TU.Chr01.3313	7.14694	8.29236	5.21626	7.20427	7.97019	6.92275	6.94417	6.45656	7.50097
evm.TU.Chr01.3314	0	0	0	0	0	0	0	0	0
evm.TU.Chr01.3315	3.44896	3.25141	4.25895	3.1561	3.21544	4.63186	5.38871	2.17463	3.42586
evm.TU.Chr01.3316	0.860847	2.36656	4.51511	2.33694	2.10661	3.45701	4.27801	1.97848	0.561182
evm.TU.Chr01.3317	0.776834	0.430687	1.50534	1.10399	0.624164	0.673058	1.27786	0.644061	0.298606
evm.TU.Chr01.3318	0	0	0.062603	0	0	0	0.253501	0	0
evm.TU.Chr01.332	0.737444	0.950979	0.80112	0.413519	0.502127	0.921232	0.919668	0.83056	0.705717
evm.TU.Chr01.3322	0	0.019986	0.0663	0	0	0	0	0	0
evm.TU.Chr01.3329	0	0	0	0	0	0	0	0	0
evm.TU.Chr01.333	0.665869	0	0	0	0	0.246889	0	0	0.165882
evm.TU.Chr01.3333	0	0	0	0	0	0	0	0	0
evm.TU.Chr01.3342	2.23634	1.72061	1.37819	0.361305	1.1084	2.2721	1.78178	3.94079	1.81046
evm.TU.Chr01.3343	0	0	0	0	0	0	0	0	0
evm.TU.Chr01.3344	0	0	0	0	0	0	0	0	0
evm.TU.Chr01.3345	0	0	0	0	0	0	0	0	0
evm.TU.Chr01.3348	0	0	0	0	0	0	0	0	0
evm.TU.Chr01.3349	25.1672	16.0664	28.605	18.1226	16.4124	26.4174	34.2148	23.5691	28.1018
evm.TU.Chr01.3356	0	0	0	0	0	0	0	0	0
evm.TU.Chr01.3357	0	0	0	0	0	0	0	0	0
evm.TU.Chr01.3359	0	0	0	0	0	0	0	0	0
evm.TU.Chr01.3362	0	0	0	0	0	0	0	0	0
evm.TU.Chr01.3366	0	0	0	0	0	0	0	0	0
evm.TU.Chr01.3369	0	0	0	0	0	0	0	0	0
evm.TU.Chr01.3373	0	0	0	0	0	0	0	0	0
evm.TU.Chr01.3374	0	0	0	0	0	0	0	0	0
evm.TU.Chr01.3377	0	0	0	0	0	0	0	0	0
evm.TU.Chr01.3378	0.021526	0.175213	0.046402	0.117607	0.157324	0.160998	0.052475	0.037103	0.06896
evm.TU.Chr01.3380	0	0	0	0	0	0	0	0	0
evm.TU.Chr01.3382	0	0	0	0	0	0	0	0	0
evm.TU.Chr01.3388	0	0	0	0	0	0	0	0	0
evm.TU.Chr01.3390	25.5919	25.018	30.04	28.3962	29.2877	27.6764	45.4599	31.0015	32.4047
evm.TU.Chr01.3398	7.58903	6.07613	9.72239	5.04844	6.95737	8.24585	6.45461	7.8897	7.21473
evm.TU.Chr01.340	0.30427	0.32297	0.277573	0.059652	0.239615	0.374952	0.062192	0.515311	0.391185
evm.TU.Chr01.3404	0	0	0	0	0	0	0	0	0
evm.TU.Chr01.3406	0.681223	0.048785	0.737062	1.18152	0.645212	0.750556	0.686076	0.579385	0.715593
evm.TU.Chr01.3407	0	0	0	0	0	0	0	0	0
evm.TU.Chr01.3409	0	0	0	0	0	0	0	0	0
evm.TU.Chr01.3410	0	0	0	0	0	0	0	0	0
evm.TU.Chr01.3412	4.47555	0.647586	0.928254	0.925569	2.45581	3.12306	0.694952	0.454811	1.48739
evm.TU.Chr01.3416	0	0	0	0	0	0	0	0	0
evm.TU.Chr01.342	0.609601	0.594817	0.735449	0.411372	0.36227	0.669721	0.436242	0.379912	0.61898
evm.TU.Chr01.3420	0	0	0.073326	0.215133	0.046674	0	0	0	0
evm.TU.Chr01.3421	0	0	0	0	0	0	0	0	0
evm.TU.Chr01.3422	2.87988	0.526791	1.50134	10.2613	0.736245	1.33133	0.727929	0.40135	1.4796
evm.TU.Chr01.3427	11.3046	12.8319	9.82542	12.1956	11.9019	11.9535	12.49	9.86561	13.44
evm.TU.Chr01.3430	0	0	0	0	0	0	0	0	0
evm.TU.Chr01.3437	0	0	0	0	0	0	0	0	0
evm.TU.Chr01.3440	20.9087	20.1702	20.6197	23.7992	23.0672	28.5185	27.3328	20.0263	27.5677
evm.TU.Chr01.3441	26.1424	26.7073	28.9139	22.8225	28.3894	20.5617	20.4359	25.4424	23.0747
evm.TU.Chr01.3442	5.10407	6.69049	7.17037	6.30657	6.48754	6.52959	4.88993	4.71887	5.71067
evm.TU.Chr01.3443	1.86023	3.93823	5.90616	2.67606	5.22507	4.88361	2.1418	3.81958	3.15362
evm.TU.Chr01.3444	8.35094	9.87775	4.37418	4.02046	5.74386	7.87332	5.47589	5.57425	4.79875
evm.TU.Chr01.3445	1.10686	2.65733	2.01586	0.349318	1.44349	1.72687	2.32423	0.786285	2.02363
evm.TU.Chr01.3446	0	0	0	0	0	0	0	0	0
evm.TU.Chr01.3448	0	0	0	0	0	0.07672	0	0	0.093066
evm.TU.Chr01.3449	0	0	0	0.05356	0	0	0	0	0
evm.TU.Chr01.345	18.4641	14.0698	21.7516	21.8586	19.2007	18.7208	23.6369	19.282	18.2967
evm.TU.Chr01.3452	0	0	0	0	0	0	0	0	0
evm.TU.Chr01.3453	0	0	0	0	0	0	0	0	0
evm.TU.Chr01.3457	3.37433	3.72182	3.15781	4.46474	2.28761	2.81932	2.34213	2.22202	2.97554
evm.TU.Chr01.3460	0	0	0	0	0	0	0	0	0
evm.TU.Chr01.3461	0	0	0	0	0	0	0	0	0
evm.TU.Chr01.3462	0	0	0	0	0	0	0	0	0
evm.TU.Chr01.3463	0	0	0	0	0	0	0	0	0
evm.TU.Chr01.3466	1.34117	2.593	1.71251	1.40865	1.39431	2.36837	1.47929	1.10963	2.35947
evm.TU.Chr01.3467	2.81174	4.81416	2.22125	0.927129	2.25255	2.94059	1.71931	2.35187	2.35606
evm.TU.Chr01.3468	0	0	0	0	0	0	0.11025	0	0
evm.TU.Chr01.3469	9.90729	14.146	7.02554	2.71362	5.63337	9.88863	7.49731	10.2842	5.61601
evm.TU.Chr01.3470	0.363239	1.06601	0.055934	0	0.034559	0.155852	0.375387	0.099157	0.114101
evm.TU.Chr01.3471	3.14595	3.83719	2.40939	1.97336	3.18269	1.30826	1.92884	1.66971	2.638
evm.TU.Chr01.3472	3.81491	3.08295	4.91161	8.60475	6.92215	3.23483	5.32522	5.16478	5.5087
evm.TU.Chr01.3473	0.839716	0.525773	0.474895	0.649298	1.18936	0.674934	0.336547	0.711506	0.810628
evm.TU.Chr01.3474	0	0	0.363952	0.731393	0.937967	0	0	0.358249	0
evm.TU.Chr01.3475	0.128611	0.283928	0.581102	0.15795	0.251061	1.23922	0.572625	0	0.414824
evm.TU.Chr01.3477	0	0	0	0	0	0.128483	0	0	0
evm.TU.Chr01.3478	0	0	0	0	0	0	0	0	0
evm.TU.Chr01.3481	0.460786	0.273879	0.458649	0.555549	0.31596	0.294968	0.423155	1.02209	0.242806
evm.TU.Chr01.3482	0.298653	0.361687	0.289356	0.208896	0.310378	0.133316	0.59003	0.130446	0.353093
evm.TU.Chr01.3483	6.48753	3.69181	5.79689	5.1962	4.84598	5.63789	6.52876	5.46452	6.82082
evm.TU.Chr01.3484	9.52448	11.1003	8.39256	8.56815	9.68648	8.43308	7.14247	10.1006	8.98671
evm.TU.Chr01.3487	0	0	0	0.138191	0	0	0	0	0.042578
evm.TU.Chr01.3490	0	0	0	0	0	0	0	0	0
evm.TU.Chr01.3491	0	0	0	0	0	0	0	0	0
evm.TU.Chr01.3492	0	0	0	0	0	0	0	0	0
evm.TU.Chr01.3494	16.4615	14.6149	12.6935	19.6029	18.8071	15.0008	17.451	16.7651	18.6912
evm.TU.Chr01.3496	19.3117	24.0952	15.4376	17.4087	18.5691	23.1615	21.1548	17.8142	19.6198
evm.TU.Chr01.35	78.4774	45.3557	111.721	112.505	72.2113	62.4978	70.5777	66.3824	65.4753
evm.TU.Chr01.3501	1.65055	2.76591	1.23836	1.19044	2.14059	1.77188	1.62748	1.0962	1.69565
evm.TU.Chr01.3506	11.7751	13.1716	8.13436	8.01712	8.2882	14.2432	10.2038	14.1372	10.2906
evm.TU.Chr01.3507	2.54976	3.40296	1.70409	1.64392	2.93913	3.32908	2.27163	2.93347	2.65393
evm.TU.Chr01.3508	2.15184	1.35134	0.780847	1.09902	1.10985	2.37781	2.69042	1.08906	2.55282
evm.TU.Chr01.351	0.274073	0.088769	0.068774	0.110097	0.222426	0.519825	0.128895	0.53191	0.272422
evm.TU.Chr01.3511	0	0	0	0	0	0	0	0	0
evm.TU.Chr01.3512	0	0	0	0	0	0	0	0	0
evm.TU.Chr01.3513	0	0	0	0	0	0	0	0	0
evm.TU.Chr01.3515	14.4296	14.3011	15.4009	13.4628	12.1367	15.6327	13.8604	11.9841	14.2381
evm.TU.Chr01.3516	2.9895	2.23227	2.8935	3.62498	1.66893	3.27788	2.50235	2.47698	2.19623
evm.TU.Chr01.3517	4.62758	2.63415	4.5379	5.63108	2.27027	2.58153	3.35152	1.72378	3.10078
evm.TU.Chr01.3518	0.565207	0	0.948066	1.82055	0	0.635835	0.82423	0.692303	1.20607
evm.TU.Chr01.3519	6.35476	8.09181	5.9209	6.46167	6.22378	7.00477	5.79732	5.55793	6.16441
evm.TU.Chr01.352	3.08744	0.912682	1.54009	0.879982	1.96831	1.71993	1.98812	1.23197	0.496286
evm.TU.Chr01.3520	20.2066	17.8767	18.2064	22.3587	20.5097	22.4413	20.0419	20.7854	18.3353
evm.TU.Chr01.3521	0	0	0	0	0	0	0	0	0
evm.TU.Chr01.3525	8.05007	8.14603	6.16212	5.39674	5.89453	7.36428	8.621	6.92391	6.70261
evm.TU.Chr01.3526	0	0	0	0	0	0	0	0	0
evm.TU.Chr01.3527	0	0	0	0	0	0	0	0	0
evm.TU.Chr01.3528	108.412	95.4628	110.798	86.833	104.098	104.854	90.8389	108.242	104.555
evm.TU.Chr01.3529	6.93004	4.17429	7.81371	11.659	5.63894	7.81	9.6322	6.30757	8.13731
evm.TU.Chr01.353	20.5725	3.48953	6.46748	44.7977	20.0399	8.0684	8.01686	22.368	11.4153
evm.TU.Chr01.3530	0	0	0	0	0	0	0	0	0
evm.TU.Chr01.3532	8.16869	7.4069	7.02169	9.06179	9.35439	7.78013	9.30131	6.625	7.85303
evm.TU.Chr01.3533	8.0065	6.86533	8.91515	5.9711	8.26079	8.45946	8.38165	7.37526	9.7057
evm.TU.Chr01.3535	0	0	0	0	0	0	0	0	0
evm.TU.Chr01.3536	9.96283	11.7059	10.4027	6.63197	8.07917	12.1106	12.4588	12.9397	9.83814
evm.TU.Chr01.3539	11.5468	4.86384	6.13873	13.1004	11.7004	8.56048	9.8198	12.128	8.35816
evm.TU.Chr01.354	18.9457	22.9927	35.0136	8.72786	21.4368	15.2022	13.4092	14.0802	18.2391
evm.TU.Chr01.3540	0	0	0	0	0	0	0	0	0
evm.TU.Chr01.3541	13.9691	6.09875	20.4163	31.8797	16.0776	12.2737	14.3852	11.447	9.81467
evm.TU.Chr01.3542	0	0.284954	0.213023	0.115311	0.049007	0.124064	0.490107	0.081286	0.460826
evm.TU.Chr01.3543	18.8084	23.0079	10.8055	8.66504	11.723	19.8038	20.0185	16.1197	22.0455
evm.TU.Chr01.3544	17.6428	27.8052	15.9394	16.2607	19.9036	27.189	25.2247	14.5896	28.5181
evm.TU.Chr01.3546	3.24659	3.73815	4.77035	3.00276	5.00244	5.33487	5.47715	3.40534	3.53407
evm.TU.Chr01.3548	33.2668	21.0779	37.9183	51.2577	30.501	34.1083	37.9959	30.2416	28.133
evm.TU.Chr01.3549	0	0	0	0	0	0	0	0	0
evm.TU.Chr01.355	2.62424	3.86602	3.92311	4.24601	2.69962	2.58625	7.69272	3.07724	3.799
evm.TU.Chr01.3553	0.169984	0	0	0	0	0	0	0	0
evm.TU.Chr01.3554	0.057862	4.24574	0.985229	0.056214	2.36588	1.7099	4.39057	1.56166	0.641992
evm.TU.Chr01.3555	0	0	0	0	0	0	0	0	0
evm.TU.Chr01.3557	0	0	0	0	0	0	0	0	0
evm.TU.Chr01.3558	5.35135	8.01604	5.85777	5.93441	6.60731	7.47975	6.4468	7.22412	6.38471
evm.TU.Chr01.3559	4.64869	4.96558	8.7082	8.44087	5.12889	2.97636	0.425139	3.12968	5.30658
evm.TU.Chr01.356	4.42935	4.97147	5.54552	3.29039	3.94121	3.75113	5.67089	3.58121	5.92606
evm.TU.Chr01.3564	0	0	0	0	0	0	0	0	0
evm.TU.Chr01.3567	0.861043	0.19236	0.635906	0.468881	0.389714	0	0.120329	0.046219	0.400805
evm.TU.Chr01.357	10.9284	9.92261	14.4137	11.1005	10.125	7.32388	9.82236	7.27373	8.94721
evm.TU.Chr01.3571	1.37195	1.26642	0.953393	1.32529	2.0044	2.68478	1.65854	1.44605	4.51799
evm.TU.Chr01.3572	2.44885	3.74593	1.30183	1.85455	2.25743	4.77311	2.06881	1.31073	2.11357
evm.TU.Chr01.3573	0	0	0	0	0	0	0	0	0
evm.TU.Chr01.358	2.87628	2.19368	2.53848	1.24495	3.89725	2.78369	2.43377	2.67134	1.65636
evm.TU.Chr01.3583	0	0	0	0	0	0	0	0	0
evm.TU.Chr01.3584	0	0	0	0	0	0	0	0	0
evm.TU.Chr01.3585	45.3382	60.7211	38.0874	26.8046	36.8435	54.81	49.036	41.8839	53.6295
evm.TU.Chr01.3586	719.715	1197.24	572.168	60.7241	406.327	840.124	583.896	926.336	685.516
evm.TU.Chr01.3587	1.93288	0.390988	2.11781	1.41026	2.03217	1.14497	0.086165	0.374131	0.914565
evm.TU.Chr01.359	11.3851	9.69111	8.19344	14.2505	9.80338	10.7174	9.64348	8.02651	11.3674
evm.TU.Chr01.3590	19.6499	11.4939	11.5182	41.2245	11.5601	11.4461	7.20334	8.00959	14.1131
evm.TU.Chr01.3591	26.1978	23.5992	23.802	30.7051	22.5268	22.8656	23.7342	19.6741	24.1273
evm.TU.Chr01.3594	0.564787	1.74175	0.246847	0.947492	1.17239	1.78314	2.26045	1.01516	2.74152
evm.TU.Chr01.3595	0.801685	1.66258	0.502879	0.700758	0.747046	2.27567	1.21202	0.370007	1.42836
evm.TU.Chr01.3596	3.27754	4.11924	2.3177	2.59139	3.25052	3.60462	4.24671	4.54562	2.96617
evm.TU.Chr01.3598	1.87996	4.15968	2.11941	1.18029	1.18465	3.55247	1.81991	2.97112	2.01098
evm.TU.Chr01.3599	0	0.446488	0.660725	0.705518	0	0.28072	1.08837	0.82472	0
evm.TU.Chr01.360	0.755356	0.219853	0	1.80492	1.01992	0	0.502461	0.645243	1.19525
evm.TU.Chr01.3600	82.4063	101.89	87.1772	52.0318	101.181	107.975	108.545	109.887	100.908
evm.TU.Chr01.3601	0.343736	1.8675	0.761556	1.61549	0.728009	2.931	1.92337	1.72962	0.714324
evm.TU.Chr01.3602	0	0	0	0	0	0	0	0	0
evm.TU.Chr01.3606	7.68766	10.1102	8.93989	6.78841	7.89601	8.91225	9.8048	9.13274	10.0164
evm.TU.Chr01.3608	0	0	0	0	0	0	0	0	0
evm.TU.Chr01.3609	0	0	0	0	0	0	0	0	0
evm.TU.Chr01.361	8.64007	14.1092	33.6763	29.3086	16.2047	8.84032	11.798	12.3672	14.4431
evm.TU.Chr01.3613	68.3938	74.4308	66.375	60.7781	64.0662	59.6912	65.3536	68.8888	60.4569
evm.TU.Chr01.3616	0	0	0	0	0	0	0	0	0
evm.TU.Chr01.3617	0	0	0	0	0	0	0	0	0
evm.TU.Chr01.3621	64.2314	57.5299	61.2903	45.3663	49.481	58.7172	59.8024	66.2144	66.3136
evm.TU.Chr01.3622	52.7317	50.5412	40.8797	31.9614	34.3345	51.4903	43.3921	57.4915	43.5879
evm.TU.Chr01.3623	0.201754	0	0.056011	0.171386	0	0.153852	0.241353	0	0
evm.TU.Chr01.3624	25.3908	25.6899	26.1253	14.9618	19.8431	31.9156	27.9031	29.4155	26.6902
evm.TU.Chr01.3625	36.0478	34.2366	29.0198	26.376	26.9809	33.0749	24.7172	33.706	25.5811
evm.TU.Chr01.3627	19.6798	44.6452	20.5721	15.2707	25.6966	39.2154	29.0537	38.4771	28.6973
evm.TU.Chr01.3628	0	0	0	0	0	0	0	0	0
evm.TU.Chr01.3629	0.046509	0.224239	0.160942	0.167467	0.155493	0	0	0	0.110803
evm.TU.Chr01.363	0	0	0.155693	0	0.052558	0	0	0	0
evm.TU.Chr01.3630	0.772047	0	0.147079	0.8766	0	0	0	0.126552	0
evm.TU.Chr01.3631	7.87204	8.48393	7.75024	7.01633	7.16128	7.9399	9.10973	7.76743	8.49393
evm.TU.Chr01.3634	1.24073	4.32737	2.05751	0.589261	1.49743	1.7788	3.3548	2.49379	2.58003
evm.TU.Chr01.3635	0	0	0	0	0	0	0	0	0
evm.TU.Chr01.3637	30.8579	28.9212	19.1648	42.3051	26.6086	22.2176	16.1249	21.1942	26.1965
evm.TU.Chr01.3638	6.7018	4.43295	5.42381	5.52054	4.67367	5.22089	5.02379	4.86548	6.15379
evm.TU.Chr01.364	1.63456	0.588879	2.80251	1.48095	0.768614	0.950902	2.15641	2.59171	0.590368
evm.TU.Chr01.3641	0	0	0	0	0	0	0	0	0
evm.TU.Chr01.365	0	0	0	0	0	0	0	0	0.03523
evm.TU.Chr01.3656	0	0	0	0	0	0	0	0	0
evm.TU.Chr01.3657	0	0	0	0	0	0	0	0	0
evm.TU.Chr01.366	0.799942	0.592379	0.47613	14.9582	1.07939	0	0.354506	1.31296	0.586967
evm.TU.Chr01.3661	0	0	0	0	0	0	0	0	0
evm.TU.Chr01.3668	0	0.170825	0	0	0	0.389465	0	0	0
evm.TU.Chr01.367	3.26151	0.190092	0.356343	56.1872	6.86977	0.907917	8.37835	9.60378	3.79799
evm.TU.Chr01.3670	6.9376	4.1274	7.50876	9.0572	5.19647	2.22318	0.397585	1.1097	2.49841
evm.TU.Chr01.3671	0	0	0	0	0	0	0	0	0
evm.TU.Chr01.3673	0	0	0	0	0	0	0	0	0
evm.TU.Chr01.368	0	0	0	0	0	0	0	0	0
evm.TU.Chr01.3683	0	0	0	0	0	0	0	0	0
evm.TU.Chr01.3686	16.4159	7.23959	15.712	14.8344	11.7192	20.4628	28.517	21.5155	17.6171
evm.TU.Chr01.3687	0	0	0	0	0	0	0	0	0
evm.TU.Chr01.3688	0	0	0	0	0	0	0	0	0
evm.TU.Chr01.3689	0	0	0	0	0	0	0	0	0
evm.TU.Chr01.369	1.93472	0.642641	0.257253	74.4771	4.79869	0.258339	6.04281	5.68108	2.84427
evm.TU.Chr01.3691	0	0	0	0	0	0	0	0	0
evm.TU.Chr01.3693	0	0	0	0	0	0	0	0	0
evm.TU.Chr01.3695	0	0	0	0	0	0	0	0	0
evm.TU.Chr01.3696	0	0	0	0	0	0	0	0	0
evm.TU.Chr01.3697	8.16797	4.93783	15.0597	10.8795	9.9725	3.72209	0.619143	4.31407	5.25545
evm.TU.Chr01.370	22.3532	1.68402	1.2368	230.349	18.341	6.57717	3.91547	18.9818	7.76314
evm.TU.Chr01.3701	0	0	0	0	0	0	0	0	0
evm.TU.Chr01.3705	0	0	0	0	0	0	0	0	0
evm.TU.Chr01.3708	20.4521	17.6402	22.0418	26.8904	21.9183	22.3992	21.8964	18.678	15.5559
evm.TU.Chr01.371	48.9291	6.90316	2.65813	471.069	48.1501	11.8992	8.32742	52.9564	21.8794
evm.TU.Chr01.3710	8.45517	12.7638	10.7038	5.98776	11.247	13.4242	9.1766	8.55236	11.9882
evm.TU.Chr01.3711	0	0	0	0	0	0	0	0	0
evm.TU.Chr01.3712	0	0	0	0	0	0	0	0	0
evm.TU.Chr01.3717	0	0	0	0	0	0	0	0	0
evm.TU.Chr01.3718	0	0	0	0	0	0	0	0	0
evm.TU.Chr01.3722	0	0	0	0	0	0	0	0	0
evm.TU.Chr01.3726	0.760122	0.373694	0.345842	0.263354	0.486261	0.454342	0.376308	0.396191	0.528918
evm.TU.Chr01.3727	0	0	0	0	0	0	0	0	0
evm.TU.Chr01.3728	7.82573	6.17213	9.56593	11.5944	8.02711	6.73501	6.11488	6.39924	6.58406
evm.TU.Chr01.373	0	0	0	0	0	0	0	0	0
evm.TU.Chr01.3730	3.08496	2.43292	1.95295	2.4341	4.32348	4.32695	2.61521	3.2381	2.88288
evm.TU.Chr01.3731	0	0	0	0	0	0	0	0	0
evm.TU.Chr01.3732	0	0	0	0	0	0	0	0	0
evm.TU.Chr01.3733	0	0	0	0	0	0	0	0	0
evm.TU.Chr01.3736	0	0	0	0	0	0	0	0	0
evm.TU.Chr01.3737	0	0	0	0	0	0	0	0	0
evm.TU.Chr01.3738	0	0	0	0	0	0	0	0	0
evm.TU.Chr01.3739	0	0	0.110614	0	0	0	0	0	0
evm.TU.Chr01.374	0	0	0	0	0	0	0	0.08594	0
evm.TU.Chr01.3740	0	0	0	0	0	0	0	0	0
evm.TU.Chr01.3742	0	0	0	0	0	0	0	0	0
evm.TU.Chr01.3745	0	0	0	0	0	0	0	0	0
evm.TU.Chr01.3748	0	0	0	0	0	0	0	0	0
evm.TU.Chr01.3749	0	0	0	0	0	0	0	0	0
evm.TU.Chr01.375	0	0	0	0	0	0	0.115546	0	0
evm.TU.Chr01.3750	6.6022	9.06485	6.26724	4.30803	4.80807	4.7005	2.77362	5.50028	3.73028
evm.TU.Chr01.3752	0.064456	0.199113	0.1851	0.319484	0.404462	0.114456	0.062059	0.031107	0.070848
evm.TU.Chr01.3753	13.5366	7.44965	14.8962	25.7759	12.0501	11.5865	11.943	8.35816	12.8609
evm.TU.Chr01.3754	9.99336	7.58101	10.1713	12.0481	8.49972	8.07546	17.7323	8.86315	6.95322
evm.TU.Chr01.3755	0.388633	0	0.268081	0.174356	0.5332	0.200866	0.371265	0.194828	0.097508
evm.TU.Chr01.3756	0	0	0	0	0	0	0	0	0
evm.TU.Chr01.3758	0.837075	0.315931	0	0.262942	0.25183	0.069679	0.159368	0	0
evm.TU.Chr01.3759	6.5162	6.08296	5.08394	4.05508	4.31659	6.45289	8.9967	6.99082	6.67119
evm.TU.Chr01.376	40.7259	7.56755	1.65141	159.815	30.8557	6.29773	8.90062	43.625	16.7102
evm.TU.Chr01.3760	2.09651	1.47517	2.25776	3.85554	2.25276	2.8413	3.07694	1.60291	2.49814
evm.TU.Chr01.3761	0	0	0	0	0	0	0	0	0
evm.TU.Chr01.3762	0.143941	0	0	0	0	0	0	0	0
evm.TU.Chr01.3765	14.7405	5.4797	9.16247	30.3587	13.2584	7.5408	10.4587	10.5648	5.52938
evm.TU.Chr01.3766	0	0	0	0	0	0	0	0	0
evm.TU.Chr01.3769	20.6131	16.7943	22.3615	26.3381	18.9471	17.7023	22.9206	16.41	16.4878
evm.TU.Chr01.377	31.203	31.4688	25.5948	21.4237	24.0301	30.3995	30.443	26.1681	32.7888
evm.TU.Chr01.3770	0.07676	0.133138	0	0.047586	0	0	0	0	0
evm.TU.Chr01.3772	18.7225	12.8472	13.0428	17.8608	13.5303	19.6977	17.513	17.0979	15.1996
evm.TU.Chr01.3773	1.49828	2.49464	0.920345	5.26917	2.32195	11.1226	1.05104	4.43218	3.40619
evm.TU.Chr01.3774	0	0	0	0	0	0	0	0	0
evm.TU.Chr01.3776	0	0	0	0	0	0	0	0	0
evm.TU.Chr01.3777	11.7373	9.969	6.86838	8.33709	6.68501	8.59369	11.5692	10.7922	9.23368
evm.TU.Chr01.378	13.9931	12.9207	11.5287	14.8884	12.7448	9.41513	12.6932	7.99158	10.0829
evm.TU.Chr01.3780	1.40154	0.62265	2.33826	5.1784	3.43856	1.02142	0.580227	0.429229	1.86928
evm.TU.Chr01.3781	4.20264	0.927446	1.68875	9.92901	2.4554	2.66721	0.570545	0.75193	3.07613
evm.TU.Chr01.3782	0	0	0	0	0	0	0	0	0
evm.TU.Chr01.3783	21.764	19.8686	21.6322	20.4498	20.9196	20.0824	24.0603	20.1364	20.887
evm.TU.Chr01.3784	0	0	0	0	0	0	0	0	0
evm.TU.Chr01.3789	0	0	0	0	0	0	0	0	0
evm.TU.Chr01.379	1.59061	2.44992	2.67182	3.35665	2.92221	1.23379	3.51247	2.207	2.77508
evm.TU.Chr01.3790	0	0	0	0	0	0	0	0	0
evm.TU.Chr01.3791	7.99582	10.9431	7.6831	6.31173	7.93354	6.55562	5.47515	6.2304	8.59908
evm.TU.Chr01.3792	16.47	12.7064	16.9268	22.4994	16.1963	9.7087	15.92	15.9269	14.332
evm.TU.Chr01.3793	12.1371	9.26406	10.0764	16.9279	11.0899	8.21371	13.5517	8.63513	12.1311
evm.TU.Chr01.3795	35.9239	32.4258	42.9819	58.4166	48.5208	35.8752	26.3742	30.2242	36.4663
evm.TU.Chr01.3798	157.289	201.289	182.765	97.8783	222.624	226.075	277.966	265.766	222.911
evm.TU.Chr01.3799	48.5126	37.1492	57.861	64.2905	50.2394	49.4294	62.9474	44.105	44.752
evm.TU.Chr01.38	9.77693	9.31378	11.6461	6.08358	13.4118	10.5221	15.2955	14.218	11.0557
evm.TU.Chr01.380	3.57939	2.53206	2.16436	3.88888	3.73637	3.0639	2.65186	2.34408	2.55066
evm.TU.Chr01.3800	23.1434	30.1289	27.1435	20.6005	24.0052	28.3203	30.6382	25.4113	24.1562
evm.TU.Chr01.3801	19.1085	12.6128	17.4399	29.3341	15.3153	21.4482	29.3431	20.0357	23.6387
evm.TU.Chr01.3802	0	0	0	0	0	0	0	0	0
evm.TU.Chr01.3803	3.76014	3.36183	2.90464	5.74409	4.4067	4.59544	4.18483	3.37792	3.5511
evm.TU.Chr01.3804	6.01065	5.56471	5.15345	5.02691	3.98249	4.87665	5.16669	4.00113	4.35433
evm.TU.Chr01.3805	8.75754	10.4094	8.95339	8.14284	8.92679	11.8953	7.87861	12.3603	8.38791
evm.TU.Chr01.3806	5.12871	3.74322	2.46014	4.87708	3.33164	5.86703	4.25337	4.51835	5.17872
evm.TU.Chr01.3807	2.36789	2.15055	1.86395	1.31573	1.10816	2.90254	2.51592	2.21808	2.1613
evm.TU.Chr01.3808	1.68745	1.37329	0.964844	0	1.0751	2.3857	1.20927	0.444386	0.553889
evm.TU.Chr01.3809	0	0	0	0	0	0.015735	0	0	0
evm.TU.Chr01.381	27.5708	21.4595	21.5794	23.5055	20.9502	29.8682	27.4423	25.1434	27.628
evm.TU.Chr01.3810	0	0	0	0	0	0	0	0	0
evm.TU.Chr01.3812	18.766	14.0112	25.8924	21.6094	14.4465	11.9829	11.8445	10.6231	16.7366
evm.TU.Chr01.3813	0	0	0	0	0	0	0	0	0
evm.TU.Chr01.3817	5.80072	6.68473	5.64094	4.65929	6.15212	4.76348	5.02303	4.40761	5.13793
evm.TU.Chr01.3818	6.67807	10.2474	5.89937	6.14703	6.55831	9.60704	9.31031	5.74374	11.2978
evm.TU.Chr01.382	3.37414	5.38836	4.57035	4.97731	4.78788	4.57672	3.12332	3.53831	4.17022
evm.TU.Chr01.3823	0	0	0	0	0	0	0	0	0
evm.TU.Chr01.3824	0	0	0	0	0	0	0	0	0
evm.TU.Chr01.3827	0	0	0	0	0	0	0	0	0
evm.TU.Chr01.3828	0	0	0	0	0	0	0	0	0
evm.TU.Chr01.3829	0	0	0	0	0	0	0.326753	0	0.07202
evm.TU.Chr01.3830	22.8708	22.8542	21.7629	25.6161	22.9797	23.1757	19.6433	19.1203	18.6753
evm.TU.Chr01.3831	0	0	0	0	0	0	0	0	0
evm.TU.Chr01.3834	0	0	0	0	0	0	0	0	0
evm.TU.Chr01.3836_evm.TU.Chr01.3848	0.652871	0.495815	1.3676	1.52017	0.780211	0.544964	0.736857	0.520745	0.714999
evm.TU.Chr01.384	0.654283	0.882043	0.851052	1.41495	0.845071	0.79761	1.34226	0.732514	1.07428
evm.TU.Chr01.3842	1.33785	0.69408	1.03892	1.29817	1.32092	1.04053	1.19248	0.872718	1.00976
evm.TU.Chr01.3843	6.03575	6.54665	6.87195	4.29492	4.23274	7.51426	4.85842	4.07458	4.31358
evm.TU.Chr01.3844	1.93458	4.38458	3.53658	2.93992	2.69204	2.17492	1.64784	0.859273	2.66672
evm.TU.Chr01.3845	2.67489	5.8872	3.11306	2.97424	3.27356	2.28338	2.75815	1.31848	3.36302
evm.TU.Chr01.3846	1.76348	3.87132	3.36209	2.6468	2.29133	2.48671	2.63742	0.597771	5.378
evm.TU.Chr01.3847	0.407977	0.620056	0.183196	0.087651	0.655464	0.090709	0.072188	0	0.299336
evm.TU.Chr01.385	1.41634	1.85905	1.94812	0.92212	0.994151	1.5299	1.6399	1.65742	1.76167
evm.TU.Chr01.3850	0	0	0	0	0	0	0	0	0
evm.TU.Chr01.3852	5.37054	3.12079	9.39087	8.4626	5.9431	3.85832	3.28354	3.83748	5.06764
evm.TU.Chr01.3853	1.88401	3.37221	1.72088	3.39127	3.77991	3.65405	2.40507	3.48221	5.56725
evm.TU.Chr01.3859	0	0	0	0	0	0	0	0	0
evm.TU.Chr01.386	3.71076	4.58118	5.08416	3.14276	3.71623	4.80787	5.54765	3.32508	4.4512
evm.TU.Chr01.3861	0	0.067124	0	0	0	0	0	0	0
evm.TU.Chr01.3862	0.402139	0.822232	0.433083	0.35398	0.348643	0	0.494982	0.540879	0.689184
evm.TU.Chr01.3863	0	0	0	0	0	0	0	0	0
evm.TU.Chr01.3864	0	0	0	0	0	0	0	0	0
evm.TU.Chr01.3869	0	0	0	0	0.102482	0	0	0	0
evm.TU.Chr01.387	113.596	148.475	98.7803	81.8051	92.5747	75.0907	99.6474	98.1562	91.1304
evm.TU.Chr01.3870	18.9135	15.763	13.4377	32.0004	29.2168	22.412	20.6579	30.8263	22.7032
evm.TU.Chr01.3871	0.464304	0.541284	0.254105	1.3855	0.457893	0.691835	0.572208	0.236947	0.078854
evm.TU.Chr01.3873	28.4313	24.9243	38.8743	39.8083	27.0675	22.2832	19.1747	24.8662	19.7156
evm.TU.Chr01.3874	2.05766	1.36563	2.33684	3.32668	2.20291	2.76921	2.21589	1.41506	3.14546
evm.TU.Chr01.3875	0.565612	0.702775	0.178356	0.388365	0.168394	0.638803	1.07619	0.251996	0.410974
evm.TU.Chr01.3876	10.4899	7.76621	10.713	12.6612	10.7065	11.215	11.1529	14.03	15.3437
evm.TU.Chr01.3877	26.2149	24.3977	22.9915	27.589	25.3371	24.3047	23.7902	25.776	26.3302
evm.TU.Chr01.3878	21.1117	18.1518	16.1701	21.5065	16.5596	22.3012	20.5581	19.2315	27.345
evm.TU.Chr01.3879	5.03279	3.4304	3.99469	4.59929	3.45071	5.36109	8.28025	4.77003	5.41491
evm.TU.Chr01.388	0.189668	0	0.61158	0.286038	0	0.732559	0	0.456858	0.353533
evm.TU.Chr01.3881	0	0	0	0	0	0	0	0	0
evm.TU.Chr01.3883	0	0	0.202952	0.279695	0.397045	0	1.97885	0	0.605173
evm.TU.Chr01.3884	0	0	0	0	0	0	0	0	0
evm.TU.Chr01.3885	0	0	0	0	0	0	0	0	0
evm.TU.Chr01.3888	1.55219	2.36453	2.06746	2.65837	2.77415	3.77569	1.76309	2.34567	2.08721
evm.TU.Chr01.3889	2.17134	1.5213	1.38651	2.84757	2.81544	1.46166	1.93367	0.849755	2.42327
evm.TU.Chr01.389	1.60859	1.51408	1.76483	1.89047	1.59664	1.64277	1.38886	1.30101	2.45522
evm.TU.Chr01.3891	0	0	0	0	0	0	0	0	0
evm.TU.Chr01.3892	1.16829	0.510423	0.847464	0.627117	0.577857	1.92132	0.688709	1.85507	0.862836
evm.TU.Chr01.3894	14.4084	15.9873	16.4106	15.67	14.7793	15.5533	14.621	14.5619	15.7313
evm.TU.Chr01.3895	0	0	0	0	0	0	0	0	0
evm.TU.Chr01.3897	23.2642	20.5303	23.266	17.0828	20.1607	27.2857	23.8822	25.024	23.5558
evm.TU.Chr01.39	29.9644	23.136	14.849	58.2638	50.6505	16.084	25.0591	43.7494	25.3935
evm.TU.Chr01.3900	21.723	16.1544	24.4309	40.3771	19.0281	12.019	13.5731	13.1141	16.9698
evm.TU.Chr01.3902	0	0	0	0.206588	0	0.62749	0.10213	0.090685	0
evm.TU.Chr01.3903	7.55204	6.33212	5.8045	5.24511	5.98134	8.22493	8.39314	8.05694	7.28826
evm.TU.Chr01.3904	23.2888	17.7071	24.6792	34.353	27.7052	24.5863	28.697	24.2199	24.4511
evm.TU.Chr01.3906	0.665866	0.529438	0.593209	1.13287	0.317452	0.62363	0.479309	0.350784	0.897662
evm.TU.Chr01.3907	0	0	0	0	0	0	0	0	0
evm.TU.Chr01.391	4.21857	4.52108	3.67623	3.79869	3.20861	4.40612	4.47007	2.12943	3.58061
evm.TU.Chr01.3912	0	0	0	0	0	0	0	0	0
evm.TU.Chr01.3913	14.7818	12.5297	15.1532	20.6846	14.6697	11.847	11.017	11.7538	11.9045
evm.TU.Chr01.3914	33.9684	21.2074	50.4688	25.9737	32.5963	38.6892	46.3519	37.1921	31.648
evm.TU.Chr01.3916	0	0	0.088807	0	0.135466	0.129385	0.094107	0.033909	0
evm.TU.Chr01.3917	0	0	0	0	0	0	0	0	0
evm.TU.Chr01.3918	0	0	0	0	0	0	0	0	0
evm.TU.Chr01.3919	4.05515	4.31285	4.48507	5.8419	15.469	10.1385	17.8432	9.31918	7.57099
evm.TU.Chr01.392	0	0.390656	0	0.340793	0	0	0	0.53242	0.154108
evm.TU.Chr01.3920	9.84611	7.24854	9.12046	10.7538	7.02338	7.02182	13.0868	8.70037	9.52607
evm.TU.Chr01.3921	28.0623	28.8623	33.4815	39.1944	29.1394	30.5086	30.9506	25.9239	33.6031
evm.TU.Chr01.3922	0.19149	0.44845	0.149111	4.06275	0.309457	0.223237	0	0	0.12068
evm.TU.Chr01.3925	0	0	0	0	0	0	0	0	0
evm.TU.Chr01.3926	8.83467	8.18585	16.4971	15.8121	6.18658	6.31179	5.81344	5.04039	6.63567
evm.TU.Chr01.393	67.8803	73.1036	63.7636	56.4336	66.8946	80.1944	98.2079	88.2174	75.4298
evm.TU.Chr01.3930	0	0	0	0	0	0	0	0	0
evm.TU.Chr01.3933	0.03032	0	0	0	0	0	0	0	0
evm.TU.Chr01.3934	18.0571	17.5674	17.4851	16.0667	15.3777	16.792	14.2228	16.7259	17.5004
evm.TU.Chr01.3935	280.672	314.106	424.5	158.981	348.106	336.759	337.789	392.458	276.899
evm.TU.Chr01.3937	0	0	0	0	0	0	0	0	0
evm.TU.Chr01.3938	0	0	0	0	0	0	0	0	0
evm.TU.Chr01.3939	0	0	0	0	0	0	0	0	0
evm.TU.Chr01.3941	1.3175	2.55725	1.51208	2.66801	1.49146	2.0936	3.76862	1.73288	2.2123
evm.TU.Chr01.3943	0	0.069874	0	0	0	0	0	0	0.03329
evm.TU.Chr01.3944	0	0	0	0	0	0	0	0	0
evm.TU.Chr01.3945	0	0	0	0	0	0	0	0	0
evm.TU.Chr01.3946	0	0	0	0	0	0	0	0	0
evm.TU.Chr01.3947	0.038338	0.349323	0.613405	0.064044	0	0	0	0.130229	0.5197
evm.TU.Chr01.3948	0	0	0	0	0	0.070178	0	0	0
evm.TU.Chr01.395	3.88932	4.38516	4.79178	5.60302	5.20007	3.87004	3.06318	3.59818	3.87746
evm.TU.Chr01.3952	0	0	0	0	0.404823	0.367815	0	0	0
evm.TU.Chr01.3955	0	0	0	0	0.147726	0	0	0	0
evm.TU.Chr01.3959	189.993	174.789	117.396	210.34	241.486	206.583	194.272	262.811	208.259
evm.TU.Chr01.396	42.3243	57.9696	49.6409	11.9126	37.2143	48.5325	45.3787	60.4765	38.3185
evm.TU.Chr01.3960	1.34052	0.317836	0.705399	1.21642	0.272415	0.728567	0.406931	0.267783	0.899378
evm.TU.Chr01.3962	0	0	0	0	0	0	0	0	0
evm.TU.Chr01.3963	0	0	0	0	0	0	0	0	0
evm.TU.Chr01.3966	0	0	0	0	0	0	0	0	0
evm.TU.Chr01.3967	0	0	0	0	0	0	0	0	0
evm.TU.Chr01.397	16.8536	18.4781	16.8083	13.1174	21.3777	19.211	26.153	20.5728	21.5943
evm.TU.Chr01.3971	1.33712	0.463881	0.105017	14.6796	2.28597	0.550269	0	0.61702	0.245213
evm.TU.Chr01.3974	0	0	0	0	0	0	0	0	0
evm.TU.Chr01.3976	0	0	0.101375	0.073599	0	0	0.045504	0.066533	0.057807
evm.TU.Chr01.3977	0	0	0	0	0	0	0	0	0
evm.TU.Chr01.3978	0	0	0	0	0	0	0	0	0
evm.TU.Chr01.398	1.00453	1.77404	1.76825	1.85159	1.43096	1.48168	0.545901	0.943135	0.938868
evm.TU.Chr01.3981	0.023971	0	0	0.079757	0.146477	0	0	0	0
evm.TU.Chr01.3982	0	0	0	0	0	0	0	0	0
evm.TU.Chr01.3985	0.426558	0.788728	0.400039	0.361405	0	0.753957	0	0.397633	0.61896
evm.TU.Chr01.3986	9.95684	10.0954	8.57451	8.13895	9.29044	6.30076	9.09891	8.62316	7.98904
evm.TU.Chr01.3987	0.304855	0	0.99958	1.62281	0	0.260194	1.20426	0	2.69536
evm.TU.Chr01.3988	11.8284	14.0859	13.3637	18.416	16.1334	12.8471	13.9825	12.4338	11.9683
evm.TU.Chr01.399	2.32122	2.35059	2.21889	2.09404	2.54569	2.11735	2.00887	1.31601	2.65367
evm.TU.Chr01.3990	0	0	0	0	0	0	0	0	0
evm.TU.Chr01.3993	98.7005	140.166	154.363	166.473	125.894	96.4533	54.9966	91.9783	108.026
evm.TU.Chr01.3994	0	0	0	0	0	0	0	0	0
evm.TU.Chr01.40	14.8817	5.83836	15.6052	25.0597	26.9103	18.8638	68.0557	30.2882	31.7419
evm.TU.Chr01.400	2.76294	4.30712	2.78157	2.01592	2.59288	2.80127	4.40403	2.27886	3.48548
evm.TU.Chr01.4007	15.6665	17.9946	15.7009	11.1484	14.9234	14.9213	19.9062	17.2444	14.306
evm.TU.Chr01.401	5.50531	5.8968	3.20181	1.73865	1.32496	4.96438	4.58034	4.47488	4.29279
evm.TU.Chr01.4012	0	0	0	0	0	0.243637	0	0	0
evm.TU.Chr01.4015	142.618	159.732	141.044	116.657	135.096	152.799	166.544	165.447	141.169
evm.TU.Chr01.4016	3.53149	1.27019	1.81693	13.9861	3.04294	1.97796	0.72634	0.713531	2.18312
evm.TU.Chr01.4017	7.88312	7.28218	8.59077	11.0062	8.06856	7.98591	8.25696	7.32949	9.3101
evm.TU.Chr01.4018	8.56173	15.2493	7.93631	5.33365	8.33133	11.6831	12.914	9.52469	11.7528
evm.TU.Chr01.4019	0.642233	1.29141	1.34987	0.038801	0.557026	0.951081	0.96285	1.08475	1.15637
evm.TU.Chr01.402	4.0363	5.11319	4.14968	2.24618	3.26525	5.21217	5.34229	4.3468	5.54011
evm.TU.Chr01.4020	0.414865	0.413831	1.11992	0.026058	0.639298	1.0909	1.06273	1.02258	0.611223
evm.TU.Chr01.4024	0	0	0	0	0	0	0	0	0
evm.TU.Chr01.4025	19.8099	13.3636	19.0232	17.4743	16.7292	18.9515	25.1569	16.822	20.4566
evm.TU.Chr01.4029	45.62	63.3335	44.5093	55.579	48.9496	45.2968	37.3883	32.556	41.9952
evm.TU.Chr01.403	20.2786	22.0048	20.5194	13.2993	15.5269	19.5052	20.5718	20.0312	18.698
evm.TU.Chr01.4031	0	0	0	0	0	0	0	0	0
evm.TU.Chr01.4033	33.7149	43.1228	32.6277	34.3479	32.5027	29.3661	25.6403	22.5684	29.2338
evm.TU.Chr01.4035	0	0	0	0	0.390353	0	0	0	0
evm.TU.Chr01.4037	63.6942	59.5532	76.575	44.3654	54.2301	65.2307	76.6303	66.0889	62.98
evm.TU.Chr01.4038	17.6294	13.8634	15.3496	14.8644	19.4247	15.4949	9.07123	11.3538	14.3833
evm.TU.Chr01.404	0	0	0	0	0	0	0	0	0
evm.TU.Chr01.4040	7.09833	7.64862	7.29573	5.85769	6.73915	8.23433	8.9305	5.61265	5.59074
evm.TU.Chr01.4041	17.2483	14.9515	17.2123	15.6313	14.4877	16.1931	18.5708	14.6656	18.4153
evm.TU.Chr01.4043	0	0	0	0	0	0	0	0	0
evm.TU.Chr01.4044	0	0	0	0	0	0	0	0	0
evm.TU.Chr01.4045	0	0	0	0	0	0	0	0	0
evm.TU.Chr01.4047	0	0	0.032817	0.211496	0.135446	0.083062	0.172467	0.174474	0.064568
evm.TU.Chr01.4049	0.031145	0.047565	0.058102	0	0	0.018985	0.02351	0.025037	0.029433
evm.TU.Chr01.405	17.7792	19.3284	13.3036	3.37132	12.7421	16.9811	34.1267	18.84	18.4098
evm.TU.Chr01.4050	0	0	0	0	0	0	0	0	0
evm.TU.Chr01.4051	0.247892	0.068043	0.201098	0.922945	0.154543	0.728416	0.47281	0.282593	0.678517
evm.TU.Chr01.4052	23.2842	16.5242	17.6973	14.844	15.2675	18.8333	23.4261	19.8682	21.2252
evm.TU.Chr01.4053	1.13194	1.58001	0.362996	0.774699	0.896085	1.72132	0.61709	1.23417	0.780891
evm.TU.Chr01.4058	0	0	0	0	0	0	0	0	0
evm.TU.Chr01.4059	0	0	0	0	0	0	0	0	0
evm.TU.Chr01.406	18.38	18.5819	17.6049	14.9921	15.1826	21.4181	26.4359	19.9829	21.8009
evm.TU.Chr01.4064	0	0	0	0	0	0	0	0	0
evm.TU.Chr01.4065	0	0	0	0	0	0	0	0	0
evm.TU.Chr01.4066	0	0	0	0	0	0	0	0	0
evm.TU.Chr01.4067	0	0	0	0	0	0	0	0	0
evm.TU.Chr01.4068	0	0	0	0	0	0	0	0	0
evm.TU.Chr01.4069	0	0	0	0	0	0	0	0	0
evm.TU.Chr01.4074	1.25152	4.60045	0.830418	1.17552	5.36408	15.7985	2.01207	4.55334	6.4039
evm.TU.Chr01.4075	0.422798	0.662178	1.00372	0.211391	0.250991	0.959383	0	0.326012	0.374866
evm.TU.Chr01.4076	13.2445	12.403	12.0982	12.1354	11.0774	14.2521	14.6831	13.3576	13.2332
evm.TU.Chr01.4078	0	0.023561	0.102005	0	0	0.055929	0	0.001739	0.138963
evm.TU.Chr01.4079	0	0	0	0	0.205866	0.032724	0.113862	0.073909	0.018768
evm.TU.Chr01.408	11.748	11.9645	11.6493	10.4914	12.8811	12.1459	13.4181	13.8548	9.57009
evm.TU.Chr01.4080	1.34046	0.891809	1.34569	0.578375	1.34995	1.34655	2.69767	1.30869	1.35482
evm.TU.Chr01.4081	4.02786	1.47775	2.46284	11.479	1.77457	2.78381	0.974904	1.45492	3.29208
evm.TU.Chr01.4082	6.05046	4.20457	8.99469	8.90706	5.4776	3.84505	6.15374	4.41764	4.58264
evm.TU.Chr01.4083	0.083415	0	0.21566	2.49952	0.063938	0.221622	0	0	0
evm.TU.Chr01.4084	0	0	0	0	0	0	0	0	0
evm.TU.Chr01.4085	0	0	0	0	0	0	0	0	0
evm.TU.Chr01.4086	0	0	0	0	0	0	0	0	0
evm.TU.Chr01.409	0	0	0	0	0	0	0	0	0
evm.TU.Chr01.4090	2.5258	5.86575	3.21288	9.38302	3.06504	3.11833	6.35717	4.00428	3.23692
evm.TU.Chr01.4091	0.859746	5.14061	1.42802	1.38853	4.57126	1.74606	1.12566	3.23008	2.79123
evm.TU.Chr01.4092	0.245954	5.76623	1.10036	2.18885	6.03183	3.36355	1.05685	4.50508	6.67512
evm.TU.Chr01.4095	0.46962	0.565384	0.31449	0.166778	0.449366	0.88787	0.628781	0.596379	0.668748
evm.TU.Chr01.4097	0	0	0	0	0	0	0	0	0
evm.TU.Chr01.4099	32.3375	48.3149	28.7738	10.0037	34.1652	50.0019	47.3269	59.2794	35.3052
evm.TU.Chr01.41	17.9243	17.8873	20.3537	17.2661	17.3782	9.09424	10.919	13.8023	13.1729
evm.TU.Chr01.410	5.38574	11.372	6.03074	4.54927	13.1912	7.66139	3.99911	5.34677	5.49666
evm.TU.Chr01.4104_evm.TU.Chr01.4098	10.4143	13.1582	10.5864	6.07441	14.7104	15.262	25.9879	17.3691	14.6215
evm.TU.Chr01.4105	4.62715	4.34937	10.5043	9.87971	5.33564	3.65962	2.76474	3.40706	3.42976
evm.TU.Chr01.4106	21.7096	25.3366	23.4309	12.7832	21.903	29.1595	31.357	12.6122	27.4938
evm.TU.Chr01.4107	121.916	174.981	166.808	134.916	145.116	139.56	123.265	113.823	133.922
evm.TU.Chr01.4108	1.22007	2.97525	3.08198	1.61318	1.26438	2.20261	4.01335	2.82088	3.06047
evm.TU.Chr01.4109	2.31128	2.1044	1.82633	1.73628	1.32	0.929458	3.91667	1.67306	1.36988
evm.TU.Chr01.4110	36.2411	38.6387	46.7155	30.8195	34.1413	33.015	27.8297	27.3135	28.1827
evm.TU.Chr01.4111	0	0	0	0	0	0	0	0	0
evm.TU.Chr01.4112	0	0	0	0	0	0	0	0	0
evm.TU.Chr01.4114	42.4985	35.206	42.7328	45.3371	41.8752	38.6019	33.8184	35.2478	37.2332
evm.TU.Chr01.4115	3.49967	7.3189	7.4653	7.37071	6.54088	4.44046	6.46541	2.78889	5.21878
evm.TU.Chr01.4116	18.6046	17.5003	20.5794	27.76	19.4036	19.0457	21.1052	12.5033	20.4133
evm.TU.Chr01.4117	9.52816	12.8658	9.14156	8.7957	11.1509	14.7558	16.6777	11.4926	14.8293
evm.TU.Chr01.412	1.27645	1.1154	0.59732	0.951823	0.747777	0.950575	0.477951	0.738424	1.06865
evm.TU.Chr01.4121	129.976	119.443	134.04	73.966	110.736	148.314	167.112	155.372	136.489
evm.TU.Chr01.4123	0	0	0	0	0	0	0	0	0
evm.TU.Chr01.4124	0	0	0	0	0	0	0	0	0
evm.TU.Chr01.4126	0	0	0	0	0	0	0	0	0
evm.TU.Chr01.4127	0	0	0	0	0	0	0	0	0
evm.TU.Chr01.413	21.9577	14.2072	18.4067	29.671	20.6856	17.7859	21.9511	16.9336	18.1133
evm.TU.Chr01.4134_evm.TU.Chr01.4139	10.6392	13.3373	5.76547	2.99318	6.06628	12.2956	5.82544	6.59662	14.1955
evm.TU.Chr01.4138	0	0	0	0	0.044459	0	0	0	0
evm.TU.Chr01.4140	11.3467	11.0949	16.7427	13.783	15.1296	12.5988	13.6502	16.1637	14.2883
evm.TU.Chr01.4141	3.62561	2.31658	3.21598	5.40109	1.75396	1.41643	1.61713	1.70119	1.55476
evm.TU.Chr01.4142	17.5475	23.011	41.4882	36.8478	41.1465	29.269	47.6921	40.4694	13.5534
evm.TU.Chr01.4143	0	0	0	0	0	0	0	0	0
evm.TU.Chr01.4144	0	0	0	0	0	0	0	0	0
evm.TU.Chr01.4145	17.1349	12.078	22.2691	23.0835	14.5419	10.6161	16.9283	14.9624	13.6689
evm.TU.Chr01.4148	1.34908	1.62953	1.01983	0.258183	0.620664	1.23522	1.34023	0.750243	0.707541
evm.TU.Chr01.4150	9.88429	1.98096	5.59951	15.5929	5.35532	4.76971	1.18774	1.28009	4.93789
evm.TU.Chr01.4151	0.239028	0.530522	0	0	0.088245	0.217832	0.26894	0	0
evm.TU.Chr01.4152	2.03178	1.55388	1.92332	1.8914	1.7438	1.45538	0.969274	1.72914	1.06736
evm.TU.Chr01.4159	0	0	0	0	0	0	0	0	0
evm.TU.Chr01.4161	0	0.044918	0	0.109787	0.045222	0.034657	0.234585	0	0.282084
evm.TU.Chr01.4163	0	0	0	0	0	0	0	0	0
evm.TU.Chr01.4164	0	0	0	0	0	0	0	0	0
evm.TU.Chr01.4165	0.452004	0.463182	0.39808	0.16663	0.299477	0.287109	0.356625	0.135879	0.095397
evm.TU.Chr01.4166	0.239742	1.16912	1.82168	1.00747	1.97338	0.996719	1.45345	0.237668	2.03348
evm.TU.Chr01.417	0	0	0	0	0	0	0	0	0
evm.TU.Chr01.4170	2.13513	3.11685	1.95383	2.04413	1.57551	2.93618	3.35734	0.797937	1.76045
evm.TU.Chr01.4172	0	0	0	0	0	0	0	0	0
evm.TU.Chr01.4173	6.50923	5.45226	7.17425	8.83266	6.5737	6.39704	5.54098	4.27887	5.9254
evm.TU.Chr01.4174	297.118	223.081	306.904	496.117	374.735	322.107	435.898	414.418	391.068
evm.TU.Chr01.4175	0	0	0	0	0.164971	0.213539	0.059917	0	0.402624
evm.TU.Chr01.4177	29.4089	26.5865	41.8269	18.8527	30.0827	35.1426	35.89	34.684	29.4574
evm.TU.Chr01.4178	1.40275	2.68797	1.34982	0.557919	1.16944	1.9073	1.30056	1.63913	1.55725
evm.TU.Chr01.4179	0	0	0	0	0	0	0	0	0
evm.TU.Chr01.418	128.71	138.795	266.858	102.958	189.412	151.741	156.513	164.728	130.499
evm.TU.Chr01.4180	1.01024	1.68648	0.918147	0.279483	1.24354	1.75728	7.05414	1.28004	2.8935
evm.TU.Chr01.4181	0	0	0	0	0	0	0	0	0
evm.TU.Chr01.4182	0	0	0.271994	2.36472	0.164641	0	0	0	0
evm.TU.Chr01.4183	38.5208	30.6982	56.1099	44.7941	49.5514	44.7524	53.6378	42.746	36.0668
evm.TU.Chr01.4184	8.80316	9.07684	8.80491	9.02523	9.42565	8.00024	12.0396	9.21151	9.9087
evm.TU.Chr01.4186	0	0	0	0	0	0	0	0	0
evm.TU.Chr01.4190	4.9673	0.791475	0	141.772	4.06426	24.7744	1.00674	8.70582	9.59506
evm.TU.Chr01.4194	0	0	0	0	0	0	0	0	0
evm.TU.Chr01.4195	0	0	0	0	0	0	0	0	0
evm.TU.Chr01.4197	0	0	0	0	0	0	0	0	0
evm.TU.Chr01.42	16.1356	13.364	20.8384	16.1036	15.1907	16.6281	19.858	17.354	15.5823
evm.TU.Chr01.4201	0	0	0	0	0	0	0	0	0
evm.TU.Chr01.4203	2.01534	1.21685	0	11.7764	1.20541	8.30446	0.185574	2.88472	2.99446
evm.TU.Chr01.4205	13.385	2.31557	0	296.508	21.1968	129.662	1.28024	33.799	45.7497
evm.TU.Chr01.4206	0	0	0	0	0	0	0	0	0
evm.TU.Chr01.4209	3.8977	1.88085	0.764136	19.9052	2.78967	9.65521	1.92735	8.78892	10.3528
evm.TU.Chr01.421	0	0	0	0	0	0	0	0	0
evm.TU.Chr01.4211	0	0	0	0	0	0	0	0	0
evm.TU.Chr01.4213	0	0	0	0	0	0	0	0	0
evm.TU.Chr01.4218	0	0	0	0	0	0	0	0	0
evm.TU.Chr01.4219	0.149135	0	0.164921	0.22828	0.083406	1.29767	0.036105	0	0.066976
evm.TU.Chr01.422	0	0	0.057523	0	0	0	0	0	0.104756
evm.TU.Chr01.4220	0.176558	0.476279	0.359239	3.48015	1.57598	6.47751	0	1.96342	0.737089
evm.TU.Chr01.4224	3.82852	5.20605	3.10478	2.34335	3.06084	5.57155	5.00153	4.30572	5.21571
evm.TU.Chr01.4226	1.29069	2.48218	0.819214	0.466123	3.43645	9.84989	1.21898	1.15156	1.79919
evm.TU.Chr01.4230	0	0	0	0	0	0	0	0	0
evm.TU.Chr01.4231	0	0	0	0	0	0	0	0	0
evm.TU.Chr01.4233	0	0	0	0	0	0	0	0	0
evm.TU.Chr01.4236	0	0	0	0	0	0	0	0	0
evm.TU.Chr01.4238	0	0	0	0	0	0	0	0	0
evm.TU.Chr01.4239	0	0	0	0	0	0	0	0	0
evm.TU.Chr01.424	17.3084	26.1094	28.9286	3.76253	20.9279	16.1651	10.542	20.7521	15.0582
evm.TU.Chr01.4242	0.446654	0.118556	1.11612	1.36489	0.68057	0.851014	1.01013	0.503269	0.107763
evm.TU.Chr01.4243	0	0	0	0	0	0	0	0	0
evm.TU.Chr01.4244	13.1805	14.098	16.5022	24.7633	13.6387	11.0341	12.8701	10.5836	10.9486
evm.TU.Chr01.4246	18.2162	16.5634	20.5398	19.6107	20.1586	16.9887	17.4226	13.506	15.6025
evm.TU.Chr01.4247	3.95641	1.84664	4.52004	4.90057	2.56429	3.37746	5.28559	3.13831	3.62574
evm.TU.Chr01.4248	33.737	28.7172	24.9391	18.4017	25.9722	26.9486	27.261	27.4404	25.5463
evm.TU.Chr01.4249	2.26335	0.540424	1.33466	8.20624	1.65953	1.24828	1.08857	0.68587	2.2067
evm.TU.Chr01.4250	0	0	0	0	0	0	0	0	0
evm.TU.Chr01.4251	21.8278	21.1783	18.6509	24.6087	18.8626	20.0755	20.9663	18.4602	23.3659
evm.TU.Chr01.4253	11.1254	8.33422	20.8293	14.4429	13.0497	13.0153	18.2888	13.4079	12.648
evm.TU.Chr01.4254	8.59815	5.68763	7.42117	11.0848	8.69386	5.35233	10.1582	7.4068	7.26692
evm.TU.Chr01.4255	2.80698	1.84299	1.50932	1.63762	1.33785	5.26499	2.91918	1.3713	0.894466
evm.TU.Chr01.4256	6.55114	4.89191	5.59302	2.74112	4.57965	6.83793	6.40971	6.02023	6.07044
evm.TU.Chr01.4257	55.9793	50.9458	46.8985	45.4267	42.8838	56.4557	73.4631	59.4909	64.1787
evm.TU.Chr01.4258	0	0	0	0	0	0	0	0	0
evm.TU.Chr01.426	0	0	0	0	0	0	0	0	0
evm.TU.Chr01.4261	0	4.35242	0	0.07148	1.33871	0.584329	0	0	0.158169
evm.TU.Chr01.4263	7.9436	14.7427	6.79814	5.05989	10.3703	14.7777	11.5849	8.68191	12.4246
evm.TU.Chr01.4264	0	0	0	0	0	0	0	0	0
evm.TU.Chr01.4267	18.6616	17.2161	17.5208	21.6406	17.3266	21.3715	20.6175	18.7868	20.2933
evm.TU.Chr01.4268	73.7179	79.789	61.3013	67.45	67.9391	85.5434	74.7558	81.6866	78.3329
evm.TU.Chr01.4269	9.72776	9.68184	8.6516	7.08218	7.97232	6.40486	9.35916	8.12	8.27158
evm.TU.Chr01.427	0	0	0	0	0	0	0	0	0
evm.TU.Chr01.4270	48.7549	37.4099	34.571	33.1279	28.9815	40.0247	36.4215	48.4667	49.0521
evm.TU.Chr01.4271	6.15459	7.33082	4.19403	8.42352	6.49702	8.26632	9.37712	10.4574	8.47102
evm.TU.Chr01.4272	4.58239	1.88049	4.95335	11.0488	3.26639	2.76589	2.09003	3.14471	2.81677
evm.TU.Chr01.4273	0.762004	0.245504	0.579225	2.68414	0.889098	0.39465	0.33802	0.404827	0.363558
evm.TU.Chr01.4274	1.27919	0.67488	1.10881	2.36742	1.01609	1.38922	1.68753	0.655107	1.60261
evm.TU.Chr01.4275	34.6289	33.7151	27.2923	17.2624	25.4519	30.8361	31.4801	27.7874	28.2456
evm.TU.Chr01.4276	8.80838	6.49176	8.33604	11.6829	7.20769	7.89372	9.53545	6.99953	7.79627
evm.TU.Chr01.4277	14.2504	11.0891	16.3672	17.9762	13.018	11.2959	13.7443	10.7888	13.9909
evm.TU.Chr01.428	0	0	0	0	0	0	0	0	0
evm.TU.Chr01.4280	11.3173	8.73959	10.6078	14.8947	8.69339	9.24161	12.204	10.0091	10.9187
evm.TU.Chr01.4281	9.8194	10.2115	11.9586	6.12478	7.47582	9.0988	10.8852	8.72887	8.42847
evm.TU.Chr01.4282	0	0	0	0	0	0	0	0	0
evm.TU.Chr01.4283	2.72601	2.52568	2.20109	1.05607	1.55492	2.12787	1.42034	2.28022	1.71664
evm.TU.Chr01.4284	1.66313	4.20566	1.67443	1.31552	1.68307	2.61338	1.33378	1.17145	2.62165
evm.TU.Chr01.4285	13.8933	21.7545	18.4552	4.46239	14.8998	20.0946	19.5938	16.1183	16.8713
evm.TU.Chr01.4286	17.7346	15.6928	19.5476	10.8552	14.9242	14.3407	22.593	16.5853	16.3567
evm.TU.Chr01.4287	25.4013	22.2772	21.3998	18.5427	24.0769	25.1237	33.8665	21.1986	29.8019
evm.TU.Chr01.4288	0	0	0	0.029511	0.042726	0.046776	0	0	0
evm.TU.Chr01.4289	4.03313	3.47678	1.99375	1.05997	3.25667	3.25357	1.54755	3.33994	3.03914
evm.TU.Chr01.4290	3.04925	4.66657	4.52266	0.493639	2.77618	4.50989	1.19101	4.02748	2.23616
evm.TU.Chr01.4294	16.4523	20.1872	19.1608	13.9013	15.7206	18.0794	19.5085	15.8417	17.6494
evm.TU.Chr01.4295	0	0	0	0	0	0	0	0	0
evm.TU.Chr01.4296	0.249533	0.615008	0.429881	0.663854	0.098348	0	0.152491	0.578778	0.371599
evm.TU.Chr01.4297	11.6079	15.1787	9.06224	11.4034	15.1083	13.1059	11.5675	11.003	12.6434
evm.TU.Chr01.4298	7.40963	9.0412	8.85024	8.46911	7.64607	5.92398	6.47151	3.93057	5.53195
evm.TU.Chr01.4299	0.567777	2.75739	1.30843	1.00152	0.415037	0.952709	1.44361	0.571451	1.45591
evm.TU.Chr01.43	16.379	17.7213	19.687	9.18789	18.9627	23.8672	32.185	25.5798	24.9023
evm.TU.Chr01.4300	0	0	0	0	0	0	0	0	0
evm.TU.Chr01.4305	5.17571	9.247	7.35902	5.90714	4.16379	7.4721	7.29374	3.68832	9.56457
evm.TU.Chr01.4306	2.4736	2.77521	2.12696	1.49436	1.84499	3.0615	2.70254	2.73349	2.47374
evm.TU.Chr01.4307	0	0.03877	0.254203	0	0	0	0	0	0.107372
evm.TU.Chr01.4308	3.6159	2.06628	0.796729	1.62666	1.59597	2.683	2.34847	0	0
evm.TU.Chr01.4309	2.2385	1.37773	2.56777	1.28424	0.960521	2.16216	1.60923	2.06377	0.489698
evm.TU.Chr01.4311	0.060973	0.464937	0.132681	0	0.180169	0.055264	0.171587	0.079001	0.23024
evm.TU.Chr01.4312	0.918204	1.10528	0.927413	0.74874	1.19843	1.81247	1.84826	1.05498	1.69797
evm.TU.Chr01.4314	1.17559	1.60001	1.55117	1.42423	0.806861	1.85545	1.42596	1.50585	1.50415
evm.TU.Chr01.4316	0.455433	0.442238	0.224341	0.184872	0.247971	0.312574	0.377396	0.203745	0.16815
evm.TU.Chr01.4319	0.703336	0.923262	1.13913	0.733111	1.0166	1.28432	0.749459	1.00501	1.14937
evm.TU.Chr01.4320	0.197419	0.345182	0.279018	0.144746	0.150556	0.337905	0.15477	0.205468	0.254913
evm.TU.Chr01.4323	0	0	0	0	0	0	0	0	0
evm.TU.Chr01.4326	0	5.72586	3.32896	2.24487	2.94823	1.78651	0.836063	5.84295	4.67487
evm.TU.Chr01.4327	0	0.482252	0	0.106269	0.097625	0.082918	0	0	0
evm.TU.Chr01.4328	0.040049	0.491222	0.055345	0	0.185134	0.056787	0.002591	0.081178	0.107954
evm.TU.Chr01.4329	1.51662	1.0357	0.726644	0.541195	0.951797	0.824584	1.00718	1.23249	1.6001
evm.TU.Chr01.4330	5.87917	5.86139	3.47591	2.8842	4.57542	4.25737	5.95566	4.09924	6.25256
evm.TU.Chr01.4334	0.695971	0.951755	0.887132	0.666837	0.591605	0.882868	0.471279	0.96699	0.546799
evm.TU.Chr01.4335	8.28999	8.97642	7.72107	5.61613	6.65504	8.01631	8.33755	6.58106	6.61906
evm.TU.Chr01.4337	0	0	0	0	0	0	0	0	0
evm.TU.Chr01.4338	0.363925	0.455618	0.185216	0	0.098269	0.337637	0.499572	0.491142	0.203975
evm.TU.Chr01.4341	0.538031	0.723747	0.846618	0	0.503688	0.702525	0.329453	0.488729	0.803073
evm.TU.Chr01.4343	0.454646	0.559862	0.744742	0.346661	0.762401	0.53506	0.809611	0.916896	1.05885
evm.TU.Chr01.4344	6.83408	8.45285	5.28356	3.71692	4.0113	5.62363	3.54598	4.46314	5.88158
evm.TU.Chr01.4345	0	0	0	0	0	0	0	0	0
evm.TU.Chr01.4352	2.83854	3.43391	2.63648	2.88792	2.64757	3.71801	3.07582	3.41107	5.08135
evm.TU.Chr01.4353	4.75781	2.26564	5.13897	10.0159	0	10.4645	7.3899	4.5189	6.50262
evm.TU.Chr01.4354	5.05396	4.42636	6.51453	4.83705	4.55309	5.19382	5.97479	5.11228	5.32761
evm.TU.Chr01.4355	4.21725	6.9608	1.5219	1.72439	1.40875	4.53748	2.63895	3.2042	3.28334
evm.TU.Chr01.4356	6.99123	7.94475	5.31118	4.00716	5.76481	7.86355	5.84043	5.97322	5.72072
evm.TU.Chr01.4357	1.2294	0.945504	2.04403	0.934229	1.19716	0.995014	0.803243	1.0756	0.776972
evm.TU.Chr01.4358	1.30851	1.36995	2.55379	2.95973	2.88654	2.83231	0.950553	0.958779	1.88491
evm.TU.Chr01.436	0	0	0	0	0	0	0	0	0
evm.TU.Chr01.4362	30.6614	29.4765	33.0483	36.7765	32.4285	32.1021	32.5422	28.9177	28.9339
evm.TU.Chr01.4364	24.0902	20.9019	21.0534	41.8873	29.7077	24.2328	26.8045	24.4335	25.5202
evm.TU.Chr01.4365	21.612	14.7959	21.1942	25.0427	17.4033	18.1321	19.2567	17.5085	20.1109
evm.TU.Chr01.4366	7.95462	10.283	8.14017	6.08445	7.42056	8.53812	9.42165	10.1373	9.26513
evm.TU.Chr01.4367	0	0.38366	0.442423	0	0.012928	0.192831	0.282433	0	0.063594
evm.TU.Chr01.4368	0	0	0	0	0	0	0	0	0
evm.TU.Chr01.437	0.085161	0	0	0.236807	0	0	0	0	0
evm.TU.Chr01.4370	0	0	0	0	0	0	0	0	0
evm.TU.Chr01.4372	4.01228	4.44979	3.66867	4.04483	4.085	5.12482	5.24077	4.08903	4.51514
evm.TU.Chr01.4373	3.3714	4.22832	3.47665	3.54991	3.44976	4.18939	4.67181	3.66169	4.36631
evm.TU.Chr01.4374	0.504149	0.740354	0.563515	0.378092	0.305864	0.889497	1.72115	0.897564	0.529573
evm.TU.Chr01.4375	0	0.360523	0	0.671081	0.147754	0	0.446099	0	0.090831
evm.TU.Chr01.4377	8.05288	8.55075	8.17355	7.9504	7.5843	8.73823	9.97523	8.76667	8.3796
evm.TU.Chr01.4378	2.02334	3.12227	2.00298	2.05634	2.21487	2.37975	1.76858	1.23043	1.65955
evm.TU.Chr01.4379	1.5752	1.38958	0.640984	0.79418	1.51637	1.31902	0.710669	1.12379	1.20935
evm.TU.Chr01.438	20.5755	27.2693	16.5993	18.5435	18.6569	16.5043	23.2916	20.0218	17.3238
evm.TU.Chr01.4383	12.434	11.9438	12.4848	16.6521	13.313	14.0261	13.4608	10.8607	11.18
evm.TU.Chr01.4384	5.24213	6.15574	6.32099	5.63186	5.14597	7.0083	5.34377	7.44567	6.17055
evm.TU.Chr01.4385	46.6225	51.3738	42.0479	33.8966	42.1931	51.1918	49.5343	51.5506	43.7349
evm.TU.Chr01.4386	17.2295	13.9475	13.3053	12.9389	11.3476	15.5392	15.9188	16.2394	17.289
evm.TU.Chr01.4387	0	0	0	0	0	0	0	0	0
evm.TU.Chr01.4388	1.66058	1.39973	1.94215	1.22051	0.935682	1.8234	1.512	1.24738	1.43584
evm.TU.Chr01.4389	0	0	0	0	0	0	0	0	0
evm.TU.Chr01.439	9.95937	11.8345	16.8701	11.347	9.16897	10.9744	11.2724	8.05398	11.5175
evm.TU.Chr01.4390	0	0	0	0	0	0	0	0	0
evm.TU.Chr01.4391	0	0	0	0	0	0	0	0	0.036669
evm.TU.Chr01.4392	0	0	0	0	0	0	0	0	0
evm.TU.Chr01.4393	0	0	0	0	0	0	0	0	0
evm.TU.Chr01.4394	45.5683	81.856	46.055	16.9677	74.2505	33.1837	37.1374	75.2178	39.3335
evm.TU.Chr01.4395	6.52258	8.31648	0.364353	0.215754	1.37002	4.19571	0.997981	3.15852	0.743031
evm.TU.Chr01.4396	7.0534	8.85744	6.44553	6.84242	6.942	7.89025	5.97331	6.26858	6.33838
evm.TU.Chr01.4398	0	0	0	0	0	0	0.082253	0	0
evm.TU.Chr01.44	22.7802	18.8685	18.7477	40.8724	25.5197	16.6025	17.8305	24.3978	22.0394
evm.TU.Chr01.440	18.1849	25.499	39.3351	22.383	23.7037	18.5415	20.5094	19.2108	19.4819
evm.TU.Chr01.4404	0	0	0	0	0	0	0	0	0
evm.TU.Chr01.4407	0	0	0	0	0	0	0	0	0
evm.TU.Chr01.4408	2.89425	2.55587	4.51329	3.63845	3.0667	2.6484	3.30535	2.83899	3.61269
evm.TU.Chr01.4409	24.1353	5.54775	13.9472	74.4454	16.8465	14.7828	5.44907	7.9552	16.0487
evm.TU.Chr01.441	0.130982	1.60023	0.145786	0.043265	0.396253	0.775857	0.283341	0.273515	0.288368
evm.TU.Chr01.4412	82.9281	62.3475	101.722	123.523	95.0848	76.2323	72.8486	72.046	75.2272
evm.TU.Chr01.4413	0	0	0	0	0	0	0	0	0
evm.TU.Chr01.4415	5.72428	7.90231	5.24108	5.69657	4.96105	7.19024	4.8547	4.65477	3.35256
evm.TU.Chr01.4416	0.213293	0.563932	0.139313	0.252946	0.437543	0.210206	0.150996	0.200006	0.308292
evm.TU.Chr01.442	33.6806	25.9474	40.6927	47.6808	29.8751	29.5072	33.1053	26.0966	30.1533
evm.TU.Chr01.4422	0	0	0	0	0	0	0	0	0
evm.TU.Chr01.4425	0	0	0	0	0	0	0	0	0
evm.TU.Chr01.4427	0	0	0	0	0	0	0	0	0
evm.TU.Chr01.443	35.8554	31.9793	34.1436	28.2433	30.9322	38.3781	42.3257	34.4251	37.5463
evm.TU.Chr01.4431	0	0	0	0	0	0	0	0	0
evm.TU.Chr01.4434	0	0	0	0	0	0	0	0	0
evm.TU.Chr01.444	66.8598	66.8624	104.468	87.8591	94.7043	69.2085	128.266	77.1345	76.0632
evm.TU.Chr01.4445	0	0	0	0	0	0	0	0	0
evm.TU.Chr01.4450	0.10931	0	0.120348	0.607893	0.062043	0.144335	0.103485	0.103587	0.181345
evm.TU.Chr01.4452	2.90844	2.84329	3.72612	1.67522	3.03143	4.57641	4.22363	3.60971	3.62964
evm.TU.Chr01.4453	0	0	0.748408	1.30818	0	0	0	0.062912	0
evm.TU.Chr01.4454	0.115827	0	0.742924	0.649863	0.294663	0	0	0.481169	0.315271
evm.TU.Chr01.4455	24.0626	27.704	22.869	21.7563	25.6279	22.6721	21.2403	25.2541	26.0137
evm.TU.Chr01.4456	0	0	0	0	0	0	0	0	0
evm.TU.Chr01.4457	0	0	0	0	0	0	0	0	0
evm.TU.Chr01.4459	0	0	0	0	0	0	0	0	0
evm.TU.Chr01.445_evm.TU.Chr01.446	21.5355	29.6295	23.7928	15.5524	16.6095	15.2773	13.9949	14.4786	16.592
evm.TU.Chr01.4463	0	0	0	0	0	0	0	0	0
evm.TU.Chr01.4464	0	0	0	0	0	0	0	0	0
evm.TU.Chr01.4466	0.02094	0	0	0.032896	0.004717	0	0.038108	0	0
evm.TU.Chr01.4467	0	0	0.000454	0.02257	0.035448	0	0	0	0
evm.TU.Chr01.4468	0	0	0	0	0	0	0	0	0
evm.TU.Chr01.4469	0	0	0	0	0	0	0	0	0
evm.TU.Chr01.4472	0	0	0	0.019999	0	0	0	0	0
evm.TU.Chr01.4474	0	0	0	0	0	0	0	0	0
evm.TU.Chr01.4475	0.618527	0.833315	1.82838	1.42028	0.909807	0.266228	0.72757	0.358417	1.30316
evm.TU.Chr01.4476	0	0	0	0	0	0	0	0	0
evm.TU.Chr01.4477	0	0	0	0	0	0	0	0	0
evm.TU.Chr01.4479	1.0747	0.86441	1.22727	2.55934	0.464769	1.44406	0.863703	0.500932	0.788042
evm.TU.Chr01.448	5.62506	5.42693	7.41085	2.52537	4.15463	5.47036	7.56025	5.76464	5.45832
evm.TU.Chr01.4480	0	0	0	0	0	0	0	0	0
evm.TU.Chr01.4481	0	0	0	0	0	0	0	0	0
evm.TU.Chr01.4483	0.029852	0.028545	0.079364	0.037904	0.173813	0	0.108759	0	0.015011
evm.TU.Chr01.4484	0	0	0	0	0	0	0	0	0
evm.TU.Chr01.4486	0	0	0	0	0	0	0	0	0
evm.TU.Chr01.4489	0	0	0	0	0	0	0	0	0
evm.TU.Chr01.449	136.581	134.481	145.353	119.98	140.378	136.117	149.514	149.676	134.001
evm.TU.Chr01.4492	0.127523	0.108366	0.057176	0.200864	0.075266	0.137295	0.088112	0.095487	0.187157
evm.TU.Chr01.4493	0	0	0	0	0	0	0	0	0
evm.TU.Chr01.4494	0.075881	0	0.041917	0	0.027133	0	0	0	0.051527
evm.TU.Chr01.4495	2.88816	3.96134	1.31142	1.07489	1.82088	4.99506	3.26436	4.48273	1.54235
evm.TU.Chr01.4496	3.40097	3.44752	4.21731	4.22771	3.56061	3.39314	3.26075	2.45994	3.44879
evm.TU.Chr01.4498	42.273	30.1537	43.2932	51.4925	42.9104	35.1389	39.4763	40.6758	41.3869
evm.TU.Chr01.4499	10.0182	10.7261	10.1583	9.42456	7.79853	12.1966	12.2458	9.05586	11.6828
evm.TU.Chr01.45	0	0	0	0	0	0	0	0	0
evm.TU.Chr01.450	3.86176	2.89703	2.93004	3.43855	3.77084	3.11174	3.24751	4.81478	3.8358
evm.TU.Chr01.4500	0	0	0.166063	0	0	0	0	0.056613	0
evm.TU.Chr01.4501	9.94775	8.925	9.12032	10.7929	7.40793	9.20647	10.1095	7.13772	10.6617
evm.TU.Chr01.4502	3.89774	5.40466	4.65618	6.85501	5.5202	4.53597	3.80418	4.09483	5.12595
evm.TU.Chr01.4503	0	0	0	0	0	0	0	0	0
evm.TU.Chr01.4504	3.39472	3.97059	3.00752	3.0636	3.8978	4.53114	3.40851	2.75224	3.73927
evm.TU.Chr01.4505	0	0	0	0	0	0	0	0	0
evm.TU.Chr01.4506	0.079364	0.018934	0.056447	0.435499	0.176036	0.129338	0.217635	0.188094	0.273889
evm.TU.Chr01.4507	16.5131	7.754	16.4631	31.8195	13.4441	15.3199	15.56	11.2874	14.8435
evm.TU.Chr01.451	87.9325	82.0934	140.981	184.654	129.399	84.308	106.051	86.9417	92.8999
evm.TU.Chr01.4510	1.12715	0.145633	0.186854	0.260003	0.536527	0.159008	0.667304	0	0.483684
evm.TU.Chr01.4511	20.1192	19.024	22.9922	24.6761	21.9156	20.2613	26.262	20.4553	23.3543
evm.TU.Chr01.4512	2.5626	3.82978	2.6111	2.2656	4.44276	3.50506	3.79642	4.33183	3.49185
evm.TU.Chr01.4514	0	0	0	0	0	0	0	0	0
evm.TU.Chr01.4515	0	0	0	0	0	0	0	0	0
evm.TU.Chr01.4517	0.907172	0.541231	0.336921	0.407539	0.609179	0.980518	0.470219	0.376163	1.25361
evm.TU.Chr01.4518	1.53988	1.29479	1.73377	0.862879	2.06317	1.4506	1.07972	1.32167	1.15837
evm.TU.Chr01.452	36.05	36.8005	34.7888	16.2565	29.8369	39.2306	46.2303	43.5516	36.7955
evm.TU.Chr01.4520	11.3279	12.9357	12.8416	13.0961	16.2047	15.637	18.1627	13.0964	17.6253
evm.TU.Chr01.4525	0	0	0	0	0	0	0	0	0
evm.TU.Chr01.4526	0	0	0	0	0	0	0	0	0
evm.TU.Chr01.453	13.0778	14.6882	15.706	20.3746	13.8539	13.409	14.6819	14.1256	13.3554
evm.TU.Chr01.4530	12.8773	14.739	12.1943	7.0717	15.3285	11.7906	9.82927	15.0145	12.7064
evm.TU.Chr01.4532	0	0	0	0	0	0	0	0	0
evm.TU.Chr01.4534	0.081611	0.076595	0.228003	0	0.179065	0.225764	0	0.063228	0.16364
evm.TU.Chr01.4536	0	0	0	0	0	0	0	0	0
evm.TU.Chr01.4537	0.412237	1.21286	0.051808	0.595467	0.508273	1.67105	0.433047	1.60783	0.718136
evm.TU.Chr01.454	13.5309	14.4295	9.16324	8.87448	13.1774	18.6157	17.4085	12.5931	14.7659
evm.TU.Chr01.4543	1.94321	1.40048	1.22958	0.490863	0.83012	1.87284	1.41061	1.27007	1.2719
evm.TU.Chr01.4547	0	0	0	0	0.067833	0	0	0	0
evm.TU.Chr01.4548	0.803972	0.945547	0.804337	0.975361	0.5096	0.98999	1.72847	0.635162	1.67677
evm.TU.Chr01.4549	20.5792	28.1653	19.652	17.4859	17.6474	22.5192	22.0831	24.2972	24.5663
evm.TU.Chr01.455	4.35628	5.38901	2.86847	3.34601	0	5.23529	5.11843	5.45049	4.24195
evm.TU.Chr01.4550	3.89313	5.69762	4.24738	4.61314	5.44142	5.27999	5.82681	3.94498	4.72235
evm.TU.Chr01.4551	0	0	0	0	0	0.175548	0	0	0
evm.TU.Chr01.4552	8.5664	9.70603	10.1334	9.6813	10.5673	8.91989	11.9073	10.4748	12.7404
evm.TU.Chr01.4554	0	0	0	0	0	0	0	0	0
evm.TU.Chr01.4555	0	0	0	0	0	0	0	0	0
evm.TU.Chr01.4556	46.9149	35.3644	44.6532	29.0872	39.9382	53.5002	53.8403	52.1556	52.9323
evm.TU.Chr01.4557	0.992692	1.33592	0.463479	1.36233	0.544784	1.19009	1.44275	1.2102	1.25818
evm.TU.Chr01.4558	49.3552	67.1948	36.197	23.1793	41.7153	47.3239	46.1791	52.6407	44.1747
evm.TU.Chr01.4559	18.1537	14.9556	14.8755	20.6933	16.4568	18.3367	22.7844	15.1676	18.7504
evm.TU.Chr01.456	1.55109	1.96374	2.98128	2.74185	1.03041	4.57473	1.8828	2.2431	4.76069
evm.TU.Chr01.4560	0.445774	0.229407	0.453707	0.547377	0.384906	0.263106	0.359815	0.417655	0.248605
[truncated: 33,928 more rows]
