# Supplementary material for: Transcriptomics of Leaf Development in the Endangered Dioecious Magnolia kwangsiensis: Molecular Basis Underpinning Specialized Metabolism Genes
Source: Genes (Basel). 2024 Mar 4;15(3):335. doi: 10.3390/genes15030335 (PMC10970092; doi:10.3390/genes15030335)
Supplement: Supplementary file 1 [file genes-15-00335-s001.zip › Supplement table S2.xlsx]

## Sheet: egg-nog annotation
query	seed_ortholog	evalue	score	eggNOG_OGs	max_annot_lvl	COG_category	Description	Preferred_name	GOs	EC	KEGG_ko	KEGG_Pathway	KEGG_Module	KEGG_Reaction	KEGG_rclass	BRITE	KEGG_TC	CAZy	BiGG_Reaction	PFAMs
Chr01.89	79	4432.XP_010247188.1	0	1145	COG1474@1|root,KOG1514@2759|Eukaryota,37NQF@33090|Viridiplantae,3G74C@35493|Streptophyta	35493|Streptophyta	L	Origin recognition complex subunit	-	GO:0000003,GO:0000228,GO:0000808,GO:0003674,GO:0003676,GO:0003677,GO:0003690,GO:0005488,GO:0005575,GO:0005622,GO:0005623,GO:0005634,GO:0005664,GO:0005694,GO:0006139,GO:0006259,GO:0006260,GO:0006261,GO:0006270,GO:0006277,GO:0006355,GO:0006725,GO:0006807,GO:0008150,GO:0008152,GO:0008283,GO:0009058,GO:0009059,GO:0009566,GO:0009567,GO:0009889,GO:0009987,GO:0010385,GO:0010468,GO:0010556,GO:0018130,GO:…	-	ko:K02603	ko04110,ko04111,ko04113,map04110,map04111,map04113	M00284	-	-	ko00000,ko00001,ko00002,ko03032,ko03036	-	-	-	AAA,BAH,PHD
Chr01.171	23	38727.Pavir.J01005.1.p	1.07e-80	249	COG2036@1|root,COG5143@1|root,KOG0861@2759|Eukaryota,KOG1745@2759|Eukaryota,37PR7@33090|Viridiplantae,3G7WA@35493|Streptophyta,3KRH4@4447|Liliopsida,3IBS5@38820|Poales	35493|Streptophyta	U	Belongs to the synaptobrevin family	-	-	-	ko:K08516	ko04130,ko04138,map04130,map04138	-	-	-	ko00000,ko00001,ko04131	-	-	-	Histone,Longin,Synaptobrevin
Chr01.179	43	102107.XP_008219239.1	9.89e-86	253	COG2036@1|root,KOG1745@2759|Eukaryota,37TRG@33090|Viridiplantae,3GI60@35493|Streptophyta,4JEG6@91835|fabids	35493|Streptophyta	B	Histone H3	-	-	-	ko:K11253	ko05034,ko05202,ko05322,map05034,map05202,map05322	-	-	-	ko00000,ko00001,ko03036,ko04147	-	-	-	Histone
Chr01.190	30	102107.XP_008219239.1	9.89e-86	253	COG2036@1|root,KOG1745@2759|Eukaryota,37TRG@33090|Viridiplantae,3GI60@35493|Streptophyta,4JEG6@91835|fabids	35493|Streptophyta	B	Histone H3	-	-	-	ko:K11253	ko05034,ko05202,ko05322,map05034,map05202,map05322	-	-	-	ko00000,ko00001,ko03036,ko04147	-	-	-	Histone
Chr01.752	91	4432.XP_010244344.1	1.79e-158	455	COG0631@1|root,KOG0698@2759|Eukaryota,37K1F@33090|Viridiplantae,3G7ZS@35493|Streptophyta	35493|Streptophyta	T	phosphatase 2C	-	-	-	-	-	-	-	-	-	-	-	-	PP2C
Chr01.4016	87	4432.XP_010275915.1	0	957	KOG4362@1|root,KOG4362@2759|Eukaryota,37J3W@33090|Viridiplantae,3G75Y@35493|Streptophyta	35493|Streptophyta	L	Protein BREAST CANCER SUSCEPTIBILITY 1 homolog	-	GO:0000151,GO:0000152,GO:0000724,GO:0000725,GO:0003674,GO:0003824,GO:0004842,GO:0005575,GO:0005622,GO:0005623,GO:0005634,GO:0005886,GO:0006139,GO:0006259,GO:0006281,GO:0006302,GO:0006310,GO:0006355,GO:0006357,GO:0006464,GO:0006725,GO:0006807,GO:0006950,GO:0006974,GO:0008150,GO:0008152,GO:0009314,GO:0009628,GO:0009889,GO:0009890,GO:0009891,GO:0009892,GO:0009893,GO:0009987,GO:0010212,GO:0010332,GO:…	-	ko:K10683	ko03440,map03440	-	-	-	ko00000,ko00001,ko03019,ko03036,ko04121	-	-	-	BRCT,BRCT_2,DYW_deaminase,PPR,zf-C3HC4_2,zf-HC5HC2H,zf-RING_2
Chr01.5270	104	4432.XP_010272664.1	1.13e-125	370	COG5141@1|root,KOG0955@2759|Eukaryota,37NK8@33090|Viridiplantae,3GGV1@35493|Streptophyta	35493|Streptophyta	S	PHD-finger	-	GO:0008150,GO:0009966,GO:0010646,GO:0023051,GO:0030111,GO:0048583,GO:0050789,GO:0050794,GO:0060828,GO:0065007	-	ko:K11380	-	-	-	-	ko00000,ko03036	-	-	-	PHD,PHD_2,zf-HC5HC2H_2
Chr02.417	95	71139.XP_010030926.1	2.52e-245	711	KOG1192@1|root,KOG1192@2759|Eukaryota,37TIE@33090|Viridiplantae,3GHV3@35493|Streptophyta	35493|Streptophyta	CG	7-deoxyloganetin glucosyltransferase-like	-	-	2.4.1.324	ko:K21374	-	-	-	-	ko00000,ko01000,ko01003	-	GT1	-	UDPGT
Chr02.820	118	4432.XP_010245917.1	3.88e-127	418	COG5155@1|root,KOG1849@2759|Eukaryota,37P7Y@33090|Viridiplantae,3GEJW@35493|Streptophyta	35493|Streptophyta	D	separase	-	GO:0000003,GO:0000278,GO:0000280,GO:0000281,GO:0000902,GO:0000910,GO:0000911,GO:0003006,GO:0003674,GO:0003824,GO:0004175,GO:0004197,GO:0005575,GO:0005622,GO:0005623,GO:0005634,GO:0005737,GO:0005819,GO:0005856,GO:0005874,GO:0006508,GO:0006807,GO:0006810,GO:0006887,GO:0006996,GO:0007049,GO:0007059,GO:0007063,GO:0007275,GO:0008150,GO:0008152,GO:0008233,GO:0008234,GO:0009653,GO:0009790,GO:0009791,GO:…	3.4.22.49	ko:K02365	ko04110,ko04111,ko04113,ko04114,map04110,map04111,map04113,map04114	-	-	-	ko00000,ko00001,ko01000,ko01002,ko03036	-	-	-	Peptidase_C50
Chr02.1144	107	42345.XP_008806972.1	4.22e-139	413	COG0631@1|root,KOG0698@2759|Eukaryota,37RC8@33090|Viridiplantae,3GBQE@35493|Streptophyta,3KRG3@4447|Liliopsida	35493|Streptophyta	T	Serine/threonine phosphatases, family 2C, catalytic domain	-	-	3.1.3.16	ko:K17506	-	-	-	-	ko00000,ko01000,ko01009	-	-	-	PP2C
Chr02.1300	18	4432.XP_010248937.1	4.07e-84	253	COG5648@1|root,KOG0381@2759|Eukaryota,37UGQ@33090|Viridiplantae,3GIEH@35493|Streptophyta	35493|Streptophyta	K	High mobility group B protein	-	GO:0000741,GO:0003674,GO:0003676,GO:0003677,GO:0003700,GO:0005488,GO:0005575,GO:0005622,GO:0005623,GO:0005634,GO:0006355,GO:0006996,GO:0006997,GO:0007275,GO:0008150,GO:0009553,GO:0009559,GO:0009561,GO:0009889,GO:0009987,GO:0010197,GO:0010468,GO:0010556,GO:0016043,GO:0019219,GO:0019222,GO:0030154,GO:0031323,GO:0031326,GO:0032501,GO:0032502,GO:0043226,GO:0043227,GO:0043229,GO:0043231,GO:0044424,GO:…	-	ko:K10802,ko:K11296	ko03410,ko04140,ko04217,map03410,map04140,map04217	-	-	-	ko00000,ko00001,ko03036,ko03400,ko04147	-	-	-	HMG_box
Chr02.1629	29	102107.XP_008223213.1	3.95e-65	198	COG2036@1|root,KOG3467@2759|Eukaryota,37UE8@33090|Viridiplantae,3GIMJ@35493|Streptophyta,4JPPN@91835|fabids	35493|Streptophyta	B	Core component of nucleosome. Nucleosomes wrap and compact DNA into chromatin, limiting DNA accessibility to the cellular machineries which require DNA as a template. Histones thereby play a central role in transcription regulation, DNA repair, DNA replication and chromosomal stability. DNA accessibility is regulated via a complex set of post-translational modifications of histones, also called h…	-	GO:0000228,GO:0000785,GO:0000786,GO:0000788,GO:0000790,GO:0003674,GO:0003676,GO:0003677,GO:0005488,GO:0005515,GO:0005575,GO:0005622,GO:0005623,GO:0005634,GO:0005694,GO:0006323,GO:0006325,GO:0006333,GO:0006334,GO:0006996,GO:0008150,GO:0009987,GO:0016043,GO:0022607,GO:0031497,GO:0031974,GO:0031981,GO:0032991,GO:0032993,GO:0034622,GO:0034728,GO:0042393,GO:0043226,GO:0043227,GO:0043228,GO:0043229,GO:…	-	ko:K11254	ko05034,ko05203,ko05322,map05034,map05203,map05322	-	-	-	ko00000,ko00001,ko03036	-	-	-	CENP-T_C
Chr02.2959	28	29760.VIT_18s0001g14610.t01	8.78e-185	568	COG4886@1|root,2QQ4T@2759|Eukaryota,37NA8@33090|Viridiplantae,3G8I2@35493|Streptophyta	35493|Streptophyta	T	Belongs to the protein kinase superfamily. Ser Thr protein kinase family	-	GO:0000003,GO:0000325,GO:0003002,GO:0003006,GO:0003674,GO:0003824,GO:0004672,GO:0004674,GO:0005102,GO:0005488,GO:0005515,GO:0005575,GO:0005622,GO:0005623,GO:0005737,GO:0005773,GO:0005886,GO:0005911,GO:0006464,GO:0006468,GO:0006793,GO:0006796,GO:0006807,GO:0007275,GO:0007389,GO:0008150,GO:0008152,GO:0009506,GO:0009791,GO:0009888,GO:0009908,GO:0009909,GO:0009934,GO:0009987,GO:0010073,GO:0010075,GO:…	-	ko:K00924	-	-	-	-	ko00000,ko01000	-	-	-	LRRNT_2,LRR_1,LRR_4,LRR_6,LRR_8,Pkinase,Pkinase_Tyr
Chr02.3594	99	4432.XP_010261079.1	5.94e-211	643	COG4886@1|root,2QTHE@2759|Eukaryota,37J6I@33090|Viridiplantae,3G7N1@35493|Streptophyta	35493|Streptophyta	T	Belongs to the protein kinase superfamily. Ser Thr protein kinase family	-	GO:0005575,GO:0005623,GO:0005886,GO:0007275,GO:0008150,GO:0009791,GO:0016020,GO:0032501,GO:0032502,GO:0044464,GO:0048731,GO:0048856,GO:0071944,GO:0090696,GO:0099402	-	-	-	-	-	-	-	-	-	-	LRRNT_2,LRR_1,LRR_4,LRR_6,LRR_8,Pkinase,Pkinase_Tyr
Chr02.4189	33	4432.XP_010265247.1	9.88e-135	398	COG5147@1|root,KOG0048@2759|Eukaryota,37MP6@33090|Viridiplantae,3GDKV@35493|Streptophyta	35493|Streptophyta	K	Transcription factor	-	GO:0000793,GO:0000981,GO:0000988,GO:0000989,GO:0001067,GO:0001076,GO:0001101,GO:0001134,GO:0001135,GO:0002682,GO:0003002,GO:0003674,GO:0003676,GO:0003677,GO:0003700,GO:0005488,GO:0005515,GO:0005575,GO:0005622,GO:0005623,GO:0005634,GO:0005694,GO:0005730,GO:0006355,GO:0006357,GO:0006950,GO:0006952,GO:0006970,GO:0007275,GO:0007389,GO:0008150,GO:0008356,GO:0009605,GO:0009607,GO:0009615,GO:0009617,GO:…	-	ko:K09422	-	-	-	-	ko00000,ko03000	-	-	-	Myb_DNA-binding
Chr02.4745	49	3827.XP_004509304.1	3.88e-264	734	COG2124@1|root,KOG0157@2759|Eukaryota,37IM7@33090|Viridiplantae,3G9I4@35493|Streptophyta,4JH03@91835|fabids	35493|Streptophyta	Q	Belongs to the cytochrome P450 family	-	-	-	ko:K07437	ko00830,ko01100,map00830,map01100	-	R08390,R08392	RC00723,RC00724	ko00000,ko00001,ko00199	-	-	-	p450
Chr03.110	102	218851.Aquca_037_00020.1	2.06e-81	246	29XXM@1|root,2RXV9@2759|Eukaryota,37UBB@33090|Viridiplantae,3GI0H@35493|Streptophyta	35493|Streptophyta	S	Dirigent proteins impart stereoselectivity on the phenoxy radical-coupling reaction, yielding optically active lignans from two molecules of coniferyl alcohol in the biosynthesis of lignans, flavonolignans, and alkaloids and thus plays a central role in plant secondary metabolism	-	GO:0003674,GO:0006725,GO:0008150,GO:0008152,GO:0009058,GO:0009698,GO:0009699,GO:0009806,GO:0009807,GO:0009987,GO:0018130,GO:0018904,GO:0018958,GO:0019438,GO:0019748,GO:0030234,GO:0042349,GO:0042537,GO:0044237,GO:0044249,GO:0044281,GO:0044550,GO:0046189,GO:0046483,GO:0050790,GO:0065007,GO:0065009,GO:0071704,GO:0098772,GO:1901360,GO:1901362,GO:1901503,GO:1901576,GO:1901598,GO:1901599,GO:1901615,GO:…	-	-	-	-	-	-	-	-	-	-	Dirigent
Chr03.111	124	218851.Aquca_037_00020.1	2.5e-81	245	29XXM@1|root,2RXV9@2759|Eukaryota,37UBB@33090|Viridiplantae,3GI0H@35493|Streptophyta	35493|Streptophyta	S	Dirigent proteins impart stereoselectivity on the phenoxy radical-coupling reaction, yielding optically active lignans from two molecules of coniferyl alcohol in the biosynthesis of lignans, flavonolignans, and alkaloids and thus plays a central role in plant secondary metabolism	-	GO:0003674,GO:0006725,GO:0008150,GO:0008152,GO:0009058,GO:0009698,GO:0009699,GO:0009806,GO:0009807,GO:0009987,GO:0018130,GO:0018904,GO:0018958,GO:0019438,GO:0019748,GO:0030234,GO:0042349,GO:0042537,GO:0044237,GO:0044249,GO:0044281,GO:0044550,GO:0046189,GO:0046483,GO:0050790,GO:0065007,GO:0065009,GO:0071704,GO:0098772,GO:1901360,GO:1901362,GO:1901503,GO:1901576,GO:1901598,GO:1901599,GO:1901615,GO:…	-	-	-	-	-	-	-	-	-	-	Dirigent
Chr03.328	100	29760.VIT_12s0028g02920.t01	6.46e-151	436	KOG3178@1|root,KOG3178@2759|Eukaryota,37PX0@33090|Viridiplantae,3GFUM@35493|Streptophyta	35493|Streptophyta	J	Belongs to the class I-like SAM-binding methyltransferase superfamily. Cation-independent O- methyltransferase family	-	GO:0003674,GO:0003824,GO:0006725,GO:0008150,GO:0008152,GO:0008168,GO:0008171,GO:0008757,GO:0009058,GO:0009812,GO:0009987,GO:0016740,GO:0016741,GO:0019438,GO:0030761,GO:0032259,GO:0044237,GO:0044249,GO:0071704	2.1.1.150,2.1.1.240	ko:K13262,ko:K16040	ko00943,ko00945,map00943,map00945	-	R06794,R07724,R09872	RC00003,RC00392,RC01558	ko00000,ko00001,ko01000	-	-	-	Dimerisation,Methyltransf_2
Chr03.720	7	29760.VIT_12s0142g00240.t01	4.91e-56	189	28NUW@1|root,2QVEX@2759|Eukaryota,37RRV@33090|Viridiplantae,3GH6K@35493|Streptophyta	35493|Streptophyta	S	Protodermal factor	-	-	2.7.7.6	ko:K03006	ko00230,ko00240,ko01100,ko03020,ko05016,ko05168,ko05169,map00230,map00240,map01100,map03020,map05016,map05168,map05169	M00180	R00435,R00441,R00442,R00443	RC02795	br01611,ko00000,ko00001,ko00002,ko01000,ko03021,ko03400	-	-	-	-
Chr03.759	37	4432.XP_010260836.1	0	1367	COG1241@1|root,KOG0480@2759|Eukaryota,37SEV@33090|Viridiplantae,3GGZJ@35493|Streptophyta	35493|Streptophyta	L	Belongs to the MCM family	MCM6	GO:0000347,GO:0005575,GO:0005622,GO:0005623,GO:0005634,GO:0006139,GO:0006259,GO:0006260,GO:0006261,GO:0006268,GO:0006725,GO:0006807,GO:0006996,GO:0008150,GO:0008152,GO:0009058,GO:0009059,GO:0009987,GO:0016043,GO:0032392,GO:0032508,GO:0032991,GO:0034641,GO:0034645,GO:0043170,GO:0043226,GO:0043227,GO:0043229,GO:0043231,GO:0044237,GO:0044238,GO:0044249,GO:0044260,GO:0044422,GO:0044424,GO:0044428,GO:…	3.6.4.12	ko:K02542	ko03030,ko04110,ko04111,ko04113,map03030,map04110,map04111,map04113	M00285	-	-	ko00000,ko00001,ko00002,ko01000,ko03032	-	-	-	MCM,MCM_N,MCM_OB
Chr03.831	56	4432.XP_010241297.1	0	1039	COG1241@1|root,KOG0479@2759|Eukaryota,37MT8@33090|Viridiplantae,3GAV5@35493|Streptophyta	35493|Streptophyta	L	Belongs to the MCM family	-	GO:0000347,GO:0005575,GO:0005622,GO:0005623,GO:0005634,GO:0006139,GO:0006259,GO:0006260,GO:0006261,GO:0006268,GO:0006725,GO:0006807,GO:0006996,GO:0008150,GO:0008152,GO:0009058,GO:0009059,GO:0009987,GO:0016043,GO:0032392,GO:0032508,GO:0032991,GO:0034641,GO:0034645,GO:0043170,GO:0043226,GO:0043227,GO:0043229,GO:0043231,GO:0044237,GO:0044238,GO:0044249,GO:0044260,GO:0044422,GO:0044424,GO:0044428,GO:…	3.6.4.12	ko:K02541	ko03030,ko04110,ko04111,ko04113,map03030,map04110,map04111,map04113	M00285	-	-	ko00000,ko00001,ko00002,ko01000,ko03032,ko03036	-	-	-	MCM,MCM_N,MCM_OB
Chr03.1102	47	4432.XP_010243619.1	0	1537	28K15@1|root,2QSFJ@2759|Eukaryota,37PXN@33090|Viridiplantae,3G8FM@35493|Streptophyta	35493|Streptophyta	S	Multiple C2 and transmembrane domain-containing protein	-	GO:0001505,GO:0003674,GO:0005488,GO:0005509,GO:0005575,GO:0005622,GO:0005623,GO:0005737,GO:0005768,GO:0005783,GO:0005789,GO:0007154,GO:0007165,GO:0008021,GO:0008150,GO:0009987,GO:0010646,GO:0012505,GO:0012506,GO:0016020,GO:0016021,GO:0019722,GO:0019932,GO:0023051,GO:0023052,GO:0030100,GO:0030133,GO:0030334,GO:0030336,GO:0030658,GO:0030659,GO:0030672,GO:0031090,GO:0031224,GO:0031410,GO:0031982,GO:…	-	-	-	-	-	-	-	-	-	-	C2,PRT_C
Chr03.1974	27	4432.XP_010251420.1	5.23e-107	312	28KBI@1|root,2QV43@2759|Eukaryota,37QBP@33090|Viridiplantae,3G7MI@35493|Streptophyta	35493|Streptophyta	S	lob domain-containing protein	LBD6	-	-	-	-	-	-	-	-	-	-	-	LOB
Chr03.3621	41	4432.XP_010249361.1	0	1517	COG1241@1|root,KOG0477@2759|Eukaryota,37PF1@33090|Viridiplantae,3GESR@35493|Streptophyta	35493|Streptophyta	L	Belongs to the MCM family	-	GO:0000003,GO:0000347,GO:0000785,GO:0003006,GO:0005575,GO:0005622,GO:0005623,GO:0005634,GO:0005694,GO:0005737,GO:0005829,GO:0006139,GO:0006259,GO:0006260,GO:0006261,GO:0006268,GO:0006275,GO:0006725,GO:0006807,GO:0006996,GO:0007275,GO:0008150,GO:0008152,GO:0009058,GO:0009059,GO:0009653,GO:0009790,GO:0009791,GO:0009793,GO:0009888,GO:0009889,GO:0009987,GO:0010015,GO:0010073,GO:0010075,GO:0010082,GO:…	3.6.4.12	ko:K02540	ko03030,ko04110,ko04111,ko04113,map03030,map04110,map04111,map04113	M00285	-	-	ko00000,ko00001,ko00002,ko01000,ko03032,ko03036	-	-	-	MCM,MCM2_N,MCM_N,MCM_OB
Chr03.3860	59	4432.XP_010249120.1	6.01e-81	240	COG0695@1|root,KOG1752@2759|Eukaryota,37UFC@33090|Viridiplantae,3GJKM@35493|Streptophyta	35493|Streptophyta	O	protein disulfide oxidoreductase activity	-	-	-	ko:K03676	-	-	-	-	ko00000,ko03110	-	-	-	Glutaredoxin
Chr03.3964	42	3983.cassava4.1_011646m	1.87e-224	620	COG1678@1|root,KOG1567@2759|Eukaryota,37KRP@33090|Viridiplantae,3GC18@35493|Streptophyta,4JEH8@91835|fabids	35493|Streptophyta	F	Ribonucleoside-diphosphate reductase small	-	GO:0006139,GO:0006259,GO:0006260,GO:0006281,GO:0006725,GO:0006807,GO:0006950,GO:0006974,GO:0007275,GO:0008150,GO:0008152,GO:0008219,GO:0009058,GO:0009059,GO:0009987,GO:0012501,GO:0032501,GO:0032502,GO:0033554,GO:0034641,GO:0034645,GO:0043170,GO:0044237,GO:0044238,GO:0044249,GO:0044260,GO:0046483,GO:0048856,GO:0050789,GO:0050794,GO:0050896,GO:0051716,GO:0051726,GO:0065007,GO:0071704,GO:0090304,GO:…	1.17.4.1	ko:K10808	ko00230,ko00240,ko00480,ko00983,ko01100,ko04115,map00230,map00240,map00480,map00983,map01100,map04115	M00053	R02017,R02019,R02024,R08363,R08364,R11893	RC00613,RC01003	ko00000,ko00001,ko00002,ko01000,ko03400	-	-	-	Ribonuc_red_sm
Chr03.3990	60	29760.VIT_05s0062g00260.t01	8e-40	164	28X0X@1|root,2R3TB@2759|Eukaryota,37P5N@33090|Viridiplantae,3GHTD@35493|Streptophyta	35493|Streptophyta	-	-	-	-	-	-	-	-	-	-	-	-	-	-	-
Chr04.1132	117	4432.XP_010241478.1	4.98e-22	95.5	KOG1075@1|root,KOG1075@2759|Eukaryota,37TIF@33090|Viridiplantae,3G9IZ@35493|Streptophyta	35493|Streptophyta	L	ribonuclease H protein	-	-	-	-	-	-	-	-	-	-	-	-	RVT_1,RVT_3,zf-RVT
Chr04.1135	44	1121085.AUCI01000005_gene1054	5.66e-10	63.2	COG0328@1|root,COG3341@1|root,COG0328@2|Bacteria,COG3341@2|Bacteria,1U3N3@1239|Firmicutes,4HE7D@91061|Bacilli,1ZDME@1386|Bacillus	91061|Bacilli	L	Caulimovirus viroplasmin	rnhA	-	3.1.26.4	ko:K03469	ko03030,map03030	-	-	-	ko00000,ko00001,ko01000,ko03032	-	-	-	Cauli_VI,RNase_H
Chr04.1276	74	4432.XP_010264983.1	0	1063	2BWJ9@1|root,2QUEI@2759|Eukaryota,37MVZ@33090|Viridiplantae,3GBR8@35493|Streptophyta	35493|Streptophyta	S	Transducin WD40 repeat-like superfamily protein	-	GO:0005575,GO:0005618,GO:0005623,GO:0030312,GO:0044464,GO:0071944	-	-	-	-	-	-	-	-	-	-	-
Chr04.2575	58	4641.GSMUA_Achr6P12410_001	9.16e-184	533	COG2723@1|root,KOG0626@2759|Eukaryota,37YH1@33090|Viridiplantae,3GNYX@35493|Streptophyta,3M600@4447|Liliopsida	35493|Streptophyta	G	Beta-glucosidase	-	GO:0003674,GO:0003824,GO:0004553,GO:0005575,GO:0005622,GO:0005623,GO:0005737,GO:0008422,GO:0009507,GO:0009536,GO:0015923,GO:0015925,GO:0015926,GO:0015928,GO:0016162,GO:0016787,GO:0016798,GO:0043226,GO:0043227,GO:0043229,GO:0043231,GO:0044424,GO:0044444,GO:0044464,GO:0097599	3.2.1.186,3.2.1.188,3.2.1.21	ko:K01188,ko:K20834,ko:K20835	ko00460,ko00500,ko00940,ko01100,ko01110,map00460,map00500,map00940,map01100,map01110	-	R00026,R02558,R02887,R02985,R03527,R04949,R04998,R10035,R10039,R10040	RC00049,RC00059,RC00171,RC00262,RC00397,RC00451,RC00714,RC00746,RC01248	ko00000,ko00001,ko01000	-	GH1	-	Glyco_hydro_1
Chr04.3255	63	4641.GSMUA_Achr9P02000_001	6.34e-247	706	28JSW@1|root,2QS6Q@2759|Eukaryota,37N8S@33090|Viridiplantae,3GD8G@35493|Streptophyta,3M3EQ@4447|Liliopsida	35493|Streptophyta	S	Sieve element occlusion C-terminus	-	-	-	-	-	-	-	-	-	-	-	-	SEO_C,SEO_N
Chr04.3587	97	42345.XP_008803158.1	0	972	KOG1356@1|root,KOG1356@2759|Eukaryota,37MN3@33090|Viridiplantae,3G8KE@35493|Streptophyta,3KMX7@4447|Liliopsida	35493|Streptophyta	O	A domain family that is part of the cupin metalloenzyme superfamily.	-	GO:0000785,GO:0000976,GO:0001067,GO:0003674,GO:0003676,GO:0003677,GO:0003682,GO:0003690,GO:0003824,GO:0005102,GO:0005488,GO:0005506,GO:0005515,GO:0005575,GO:0005622,GO:0005623,GO:0005634,GO:0005654,GO:0005694,GO:0006081,GO:0006325,GO:0006355,GO:0006464,GO:0006482,GO:0006807,GO:0006996,GO:0007154,GO:0007165,GO:0008134,GO:0008150,GO:0008152,GO:0008214,GO:0009058,GO:0009719,GO:0009725,GO:0009755,GO:…	-	ko:K15601	ko04714,map04714	-	-	-	ko00000,ko00001,ko01000,ko03036	-	-	-	JmjC,WRC,zf-4CXXC_R1
Chr04.4134	120	3983.cassava4.1_011646m	4.3e-230	634	COG1678@1|root,KOG1567@2759|Eukaryota,37KRP@33090|Viridiplantae,3GC18@35493|Streptophyta,4JEH8@91835|fabids	35493|Streptophyta	F	Ribonucleoside-diphosphate reductase small	-	GO:0006139,GO:0006259,GO:0006260,GO:0006281,GO:0006725,GO:0006807,GO:0006950,GO:0006974,GO:0007275,GO:0008150,GO:0008152,GO:0008219,GO:0009058,GO:0009059,GO:0009987,GO:0012501,GO:0032501,GO:0032502,GO:0033554,GO:0034641,GO:0034645,GO:0043170,GO:0044237,GO:0044238,GO:0044249,GO:0044260,GO:0046483,GO:0048856,GO:0050789,GO:0050794,GO:0050896,GO:0051716,GO:0051726,GO:0065007,GO:0071704,GO:0090304,GO:…	1.17.4.1	ko:K10808	ko00230,ko00240,ko00480,ko00983,ko01100,ko04115,map00230,map00240,map00480,map00983,map01100,map04115	M00053	R02017,R02019,R02024,R08363,R08364,R11893	RC00613,RC01003	ko00000,ko00001,ko00002,ko01000,ko03400	-	-	-	Ribonuc_red_sm
Chr04.4389	46	4432.XP_010249247.1	0	951	COG3440@1|root,2QSQ8@2759|Eukaryota,37HRK@33090|Viridiplantae,3GH17@35493|Streptophyta	35493|Streptophyta	K	E3 ubiquitin-protein ligase ORTHRUS	-	GO:0000166,GO:0000228,GO:0000785,GO:0000790,GO:0000792,GO:0003674,GO:0003676,GO:0003677,GO:0003682,GO:0003690,GO:0003824,GO:0004842,GO:0005488,GO:0005515,GO:0005575,GO:0005622,GO:0005623,GO:0005634,GO:0005694,GO:0005720,GO:0005737,GO:0006139,GO:0006259,GO:0006304,GO:0006305,GO:0006306,GO:0006323,GO:0006325,GO:0006333,GO:0006338,GO:0006355,GO:0006464,GO:0006725,GO:0006807,GO:0006996,GO:0008150,GO:…	2.3.2.27	ko:K10638	-	-	-	-	ko00000,ko01000,ko03036,ko04121	-	-	-	SAD_SRA,zf-C3HC4,zf-C3HC4_3,zf-RING_UBOX
Chr04.4428	52	42345.XP_008798355.1	6.05e-76	229	COG5262@1|root,KOG1756@2759|Eukaryota,37U41@33090|Viridiplantae,3GI2A@35493|Streptophyta,3KZFS@4447|Liliopsida	35493|Streptophyta	B	Histone H2A	-	GO:0000228,GO:0000785,GO:0000790,GO:0003674,GO:0003676,GO:0003677,GO:0005488,GO:0005575,GO:0005622,GO:0005623,GO:0005634,GO:0005694,GO:0006325,GO:0006342,GO:0006355,GO:0006996,GO:0008150,GO:0009889,GO:0009890,GO:0009892,GO:0009987,GO:0010468,GO:0010556,GO:0010558,GO:0010605,GO:0010629,GO:0016043,GO:0016458,GO:0019219,GO:0019222,GO:0031323,GO:0031324,GO:0031326,GO:0031327,GO:0031974,GO:0031981,GO:…	-	ko:K11251	ko04217,ko05034,ko05322,map04217,map05034,map05322	-	-	-	ko00000,ko00001,ko03036,ko04147	-	-	-	Histone,Histone_H2A_C
Chr04.4502	73	4432.XP_010249406.1	6.02e-67	221	28KSA@1|root,2QT8F@2759|Eukaryota,37IC3@33090|Viridiplantae,3GGR2@35493|Streptophyta	35493|Streptophyta	-	-	-	-	-	-	-	-	-	-	-	-	-	-	-
Chr05.481	25	4432.XP_010266504.1	3.31e-102	303	28J40@1|root,2QRG0@2759|Eukaryota,37QPH@33090|Viridiplantae,3G8N7@35493|Streptophyta	35493|Streptophyta	S	Zinc-finger homeodomain protein	-	GO:0000003,GO:0003006,GO:0003674,GO:0003676,GO:0003677,GO:0005488,GO:0005515,GO:0005575,GO:0005622,GO:0005623,GO:0005634,GO:0007275,GO:0008150,GO:0009790,GO:0009791,GO:0009793,GO:0010154,GO:0022414,GO:0032501,GO:0032502,GO:0042802,GO:0042803,GO:0043226,GO:0043227,GO:0043229,GO:0043231,GO:0044424,GO:0044464,GO:0046983,GO:0048316,GO:0048608,GO:0048731,GO:0048856,GO:0061458,GO:0097159,GO:1901363	-	-	-	-	-	-	-	-	-	-	ZF-HD_dimer
Chr05.594	65	4432.XP_010263554.1	0	1007	COG5167@1|root,KOG2395@2759|Eukaryota,37P07@33090|Viridiplantae,3G939@35493|Streptophyta	35493|Streptophyta	U	CYPRO4-like	-	-	-	-	-	-	-	-	-	-	-	-	VID27
Chr05.1110	24	4432.XP_010265554.1	1.79e-196	551	COG3240@1|root,2QUVY@2759|Eukaryota,37PYI@33090|Viridiplantae,3GAM3@35493|Streptophyta	35493|Streptophyta	I	Belongs to the 'GDSL' lipolytic enzyme family	-	-	-	-	-	-	-	-	-	-	-	-	Lipase_GDSL
Chr05.3225	10	4432.XP_010271412.1	0	1100	28JYJ@1|root,2QQ0Y@2759|Eukaryota,37P1T@33090|Viridiplantae,3GCI1@35493|Streptophyta	35493|Streptophyta	K	Auxin response factors (ARFs) are transcriptional factors that bind specifically to the DNA sequence 5'-TGTCTC-3' found in the auxin-responsive promoter elements (AuxREs)	MP	GO:0000003,GO:0000578,GO:0001067,GO:0003002,GO:0003006,GO:0003674,GO:0003676,GO:0003677,GO:0003700,GO:0005488,GO:0005515,GO:0005575,GO:0005622,GO:0005623,GO:0005634,GO:0006355,GO:0007275,GO:0007389,GO:0008150,GO:0009719,GO:0009725,GO:0009733,GO:0009790,GO:0009791,GO:0009793,GO:0009798,GO:0009880,GO:0009888,GO:0009889,GO:0009908,GO:0009942,GO:0010033,GO:0010051,GO:0010154,GO:0010305,GO:0010468,GO:…	-	ko:K14486	ko04075,map04075	-	-	-	ko00000,ko00001	-	-	-	AUX_IAA,Auxin_resp,B3
Chr05.3242	77	218851.Aquca_004_00765.1	3.61e-156	494	COG4886@1|root,2QPYS@2759|Eukaryota	2759|Eukaryota	S	protein serine/threonine kinase activity	-	-	-	-	-	-	-	-	-	-	-	-	LRRNT_2,LRR_1,LRR_6,LRR_8,Pkinase
Chr05.3350	40	4432.XP_010271556.1	2.01e-135	393	28MZH@1|root,2QUID@2759|Eukaryota,37IWC@33090|Viridiplantae,3GA15@35493|Streptophyta	35493|Streptophyta	S	thaumatin-like protein	-	-	-	-	-	-	-	-	-	-	-	-	Thaumatin
Chr05.3530	12	218851.Aquca_014_00670.1	1.08e-65	203	KOG1744@1|root,KOG1744@2759|Eukaryota,37TXA@33090|Viridiplantae,3GHYP@35493|Streptophyta	35493|Streptophyta	B	histone H2B	-	-	-	ko:K11252	ko05034,ko05203,ko05322,map05034,map05203,map05322	-	-	-	ko00000,ko00001,ko03036,ko04147	-	-	-	Histone
Chr05.3686	39	29760.VIT_15s0021g00090.t01	4.49e-163	469	KOG0798@1|root,KOG0798@2759|Eukaryota,37KPA@33090|Viridiplantae,3GE24@35493|Streptophyta	35493|Streptophyta	D	Sister chromatid cohesion protein	-	-	-	ko:K11271	-	-	-	-	ko00000,ko03036	-	-	-	Dcc1
Chr05.3742	93	4432.XP_010262547.1	7.74e-171	496	COG2124@1|root,KOG0157@2759|Eukaryota,37P67@33090|Viridiplantae,3G9AX@35493|Streptophyta	35493|Streptophyta	Q	Belongs to the cytochrome P450 family	CYP707A2	GO:0000003,GO:0003006,GO:0003674,GO:0003824,GO:0004497,GO:0006066,GO:0006082,GO:0006629,GO:0006694,GO:0006714,GO:0006720,GO:0006721,GO:0007275,GO:0008150,GO:0008152,GO:0008202,GO:0008610,GO:0009058,GO:0009314,GO:0009416,GO:0009628,GO:0009639,GO:0009687,GO:0009791,GO:0009987,GO:0010114,GO:0010154,GO:0010162,GO:0010268,GO:0010295,GO:0010431,GO:0010817,GO:0016125,GO:0016128,GO:0016129,GO:0016131,GO:…	1.14.13.93	ko:K09843	ko00906,map00906	-	R07202	RC00257	ko00000,ko00001,ko00199,ko01000	-	-	-	p450
Chr05.3969	113	29760.VIT_02s0025g03680.t01	0	890	COG5023@1|root,KOG1375@2759|Eukaryota,37IAA@33090|Viridiplantae,3GEU0@35493|Streptophyta	35493|Streptophyta	Z	Tubulin is the major constituent of microtubules. It binds two moles of GTP, one at an exchangeable site on the beta chain and one at a non-exchangeable site on the alpha chain	-	-	-	ko:K07375	ko04145,ko04540,ko05130,map04145,map04540,map05130	-	-	-	ko00000,ko00001,ko03036,ko04147,ko04812	-	-	-	Tubulin,Tubulin_C
Chr05.3977	31	981085.XP_010104699.1	7.14e-173	484	COG0592@1|root,KOG1636@2759|Eukaryota,37JTF@33090|Viridiplantae,3GD0W@35493|Streptophyta,4JI16@91835|fabids	35493|Streptophyta	L	This protein is an auxiliary protein of DNA polymerase delta and is involved in the control of eukaryotic DNA replication by increasing the polymerase's processibility during elongation of the leading strand	-	GO:0005575,GO:0005622,GO:0005623,GO:0005634,GO:0043226,GO:0043227,GO:0043229,GO:0043231,GO:0044424,GO:0044464	-	ko:K04802	ko03030,ko03410,ko03420,ko03430,ko04110,ko04530,ko05161,ko05166,map03030,map03410,map03420,map03430,map04110,map04530,map05161,map05166	M00295	-	-	ko00000,ko00001,ko00002,ko03032,ko03400	-	-	-	PCNA_C,PCNA_N
Chr06.69	45	4432.XP_010255823.1	1.17e-179	508	2CMWW@1|root,2QSFK@2759|Eukaryota,37I77@33090|Viridiplantae,3GA5I@35493|Streptophyta	35493|Streptophyta	K	growth-regulating factor	-	-	-	-	-	-	-	-	-	-	-	-	QLQ,WRC
Chr06.276	90	3641.EOY22283	1.19e-181	526	COG2124@1|root,KOG0156@2759|Eukaryota,37JZ1@33090|Viridiplantae,3GDBY@35493|Streptophyta	35493|Streptophyta	Q	cytochrome P450	-	GO:0005575,GO:0005622,GO:0005623,GO:0005737,GO:0005783,GO:0005789,GO:0012505,GO:0016020,GO:0031090,GO:0031984,GO:0042175,GO:0043226,GO:0043227,GO:0043229,GO:0043231,GO:0044422,GO:0044424,GO:0044425,GO:0044432,GO:0044444,GO:0044446,GO:0044464,GO:0098827	-	ko:K20617	-	-	-	-	ko00000,ko00199	-	-	-	p450
Chr06.585	96	4432.XP_010258892.1	1.28e-137	405	28IAU@1|root,2QQMA@2759|Eukaryota,37QN6@33090|Viridiplantae,3GG5J@35493|Streptophyta	35493|Streptophyta	S	Squamosa promoter-binding-like protein	-	-	-	-	-	-	-	-	-	-	-	-	SBP
Chr06.768	48	4432.XP_010259025.1	1.33e-103	303	2CFFE@1|root,2QQ88@2759|Eukaryota,37I5N@33090|Viridiplantae,3GB45@35493|Streptophyta	35493|Streptophyta	S	axial regulator YABBY	-	-	-	-	-	-	-	-	-	-	-	-	YABBY
Chr06.953	108	218851.Aquca_002_01291.1	4.69e-218	617	COG2124@1|root,KOG0156@2759|Eukaryota,37QSJ@33090|Viridiplantae,3G8WW@35493|Streptophyta	35493|Streptophyta	Q	Belongs to the cytochrome P450 family	-	GO:0003674,GO:0003824,GO:0004497,GO:0005575,GO:0008150,GO:0008152,GO:0009058,GO:0016020,GO:0016491,GO:0016705,GO:0016709,GO:0019748,GO:0044550,GO:0055114	1.14.14.1	ko:K07408,ko:K20556	ko00140,ko00380,ko00830,ko00980,ko01100,ko04913,ko05204,map00140,map00380,map00830,map00980,map01100,map04913,map05204	-	R02354,R02355,R03089,R03408,R03629,R07000,R07001,R07021,R07022,R07079,R07080,R07081,R07085,R07087,R07098,R07099,R08390,R08392,R09418,R09423,R09442	RC00046,RC00661,RC00704,RC00723,RC00724,RC01444,RC01445,RC01727,RC01732,RC01733,RC02531	ko00000,ko00001,ko00199,ko01000	-	-	-	p450
Chr06.1207	71	4432.XP_010252791.1	2.93e-183	517	COG2940@1|root,KOG1083@2759|Eukaryota,37KEG@33090|Viridiplantae,3G8XB@35493|Streptophyta	35493|Streptophyta	K	Histone-lysine n-methyltransferase	-	GO:0000003,GO:0003006,GO:0003674,GO:0003824,GO:0005575,GO:0005622,GO:0005623,GO:0005634,GO:0006275,GO:0006325,GO:0006464,GO:0006479,GO:0006807,GO:0006996,GO:0007275,GO:0008150,GO:0008152,GO:0008168,GO:0008170,GO:0008213,GO:0008276,GO:0008757,GO:0009791,GO:0009889,GO:0009900,GO:0009901,GO:0009908,GO:0009987,GO:0010556,GO:0016043,GO:0016278,GO:0016279,GO:0016569,GO:0016570,GO:0016571,GO:0016740,GO:…	-	-	-	-	-	-	-	-	-	-	PHD,SET
Chr06.1335	122	4432.XP_010251568.1	3.94e-88	261	2C4CF@1|root,2RXG7@2759|Eukaryota,37UP2@33090|Viridiplantae,3GI3X@35493|Streptophyta	35493|Streptophyta	S	Protein of unknown function, DUF538	-	-	-	-	-	-	-	-	-	-	-	-	DUF538
Chr06.1528	64	4432.XP_010251960.1	7.92e-136	414	2CNEV@1|root,2QVS1@2759|Eukaryota,37PY2@33090|Viridiplantae,3GCD6@35493|Streptophyta	35493|Streptophyta	K	growth-regulating factor	-	GO:0005575,GO:0005622,GO:0005623,GO:0005634,GO:0007275,GO:0008150,GO:0009314,GO:0009416,GO:0009628,GO:0009639,GO:0010114,GO:0010218,GO:0032501,GO:0032502,GO:0043226,GO:0043227,GO:0043229,GO:0043231,GO:0044424,GO:0044464,GO:0048366,GO:0048367,GO:0048731,GO:0048827,GO:0048856,GO:0050896,GO:0080167,GO:0099402	-	-	-	-	-	-	-	-	-	-	QLQ,WRC
Chr06.1753	19	102107.XP_008223213.1	3.95e-65	198	COG2036@1|root,KOG3467@2759|Eukaryota,37UE8@33090|Viridiplantae,3GIMJ@35493|Streptophyta,4JPPN@91835|fabids	35493|Streptophyta	B	Core component of nucleosome. Nucleosomes wrap and compact DNA into chromatin, limiting DNA accessibility to the cellular machineries which require DNA as a template. Histones thereby play a central role in transcription regulation, DNA repair, DNA replication and chromosomal stability. DNA accessibility is regulated via a complex set of post-translational modifications of histones, also called h…	-	GO:0000228,GO:0000785,GO:0000786,GO:0000788,GO:0000790,GO:0003674,GO:0003676,GO:0003677,GO:0005488,GO:0005515,GO:0005575,GO:0005622,GO:0005623,GO:0005634,GO:0005694,GO:0006323,GO:0006325,GO:0006333,GO:0006334,GO:0006996,GO:0008150,GO:0009987,GO:0016043,GO:0022607,GO:0031497,GO:0031974,GO:0031981,GO:0032991,GO:0032993,GO:0034622,GO:0034728,GO:0042393,GO:0043226,GO:0043227,GO:0043228,GO:0043229,GO:…	-	ko:K11254	ko05034,ko05203,ko05322,map05034,map05203,map05322	-	-	-	ko00000,ko00001,ko03036	-	-	-	CENP-T_C
Chr06.3107	3	4432.XP_010246319.1	1.92e-143	422	2CM8D@1|root,2QPM5@2759|Eukaryota,37IJE@33090|Viridiplantae,3GAEU@35493|Streptophyta	35493|Streptophyta	K	Transcription factor	-	-	-	-	-	-	-	-	-	-	-	-	HLH
Chr06.3134	17	4432.XP_010274204.1	2.16e-260	731	2C7VE@1|root,2QR17@2759|Eukaryota,37SXD@33090|Viridiplantae,3GG8G@35493|Streptophyta	35493|Streptophyta	S	F-box LRR-repeat protein	-	GO:0000003,GO:0000151,GO:0000278,GO:0000280,GO:0001673,GO:0003006,GO:0005575,GO:0005622,GO:0005623,GO:0005634,GO:0006508,GO:0006511,GO:0006807,GO:0006996,GO:0007049,GO:0007275,GO:0007276,GO:0008150,GO:0008152,GO:0009056,GO:0009057,GO:0009555,GO:0009790,GO:0009791,GO:0009793,GO:0009987,GO:0010154,GO:0010498,GO:0016043,GO:0019005,GO:0019538,GO:0019941,GO:0019953,GO:0022402,GO:0022412,GO:0022414,GO:…	-	-	-	-	-	-	-	-	-	-	F-box,F-box-like
Chr06.3738	106	218851.Aquca_009_00539.1	5.06e-238	678	28ICQ@1|root,2QQPA@2759|Eukaryota,37I6I@33090|Viridiplantae,3GB97@35493|Streptophyta	35493|Streptophyta	-	-	-	GO:0002376,GO:0003674,GO:0003779,GO:0005488,GO:0005515,GO:0005575,GO:0005622,GO:0005623,GO:0005634,GO:0005635,GO:0006950,GO:0006952,GO:0006955,GO:0008092,GO:0008150,GO:0009605,GO:0009607,GO:0009620,GO:0012505,GO:0031967,GO:0031975,GO:0043207,GO:0043226,GO:0043227,GO:0043229,GO:0043231,GO:0044422,GO:0044424,GO:0044428,GO:0044446,GO:0044464,GO:0045087,GO:0050832,GO:0050896,GO:0051704,GO:0051707,GO:…	-	-	-	-	-	-	-	-	-	-	-
Chr07.146	83	42345.XP_008802475.1	2.08e-142	424	COG1185@1|root,KOG1520@2759|Eukaryota,37PIT@33090|Viridiplantae,3GBIQ@35493|Streptophyta,3KR4P@4447|Liliopsida	35493|Streptophyta	J	Strictosidine synthase	-	GO:0003674,GO:0003824,GO:0004064,GO:0005575,GO:0005622,GO:0005623,GO:0005737,GO:0005783,GO:0009986,GO:0012505,GO:0016020,GO:0016787,GO:0016788,GO:0043226,GO:0043227,GO:0043229,GO:0043231,GO:0044424,GO:0044444,GO:0044464,GO:0052689	-	ko:K21407	-	-	-	-	ko00000,ko04131	-	-	-	Str_synth
Chr07.201	22	4432.XP_010273920.1	1.47e-98	305	2CS5U@1|root,2RAHZ@2759|Eukaryota,37QD8@33090|Viridiplantae,3GGXY@35493|Streptophyta	35493|Streptophyta	K	growth-regulating factor	-	GO:0005575,GO:0005622,GO:0005623,GO:0005634,GO:0007275,GO:0008150,GO:0032501,GO:0032502,GO:0043226,GO:0043227,GO:0043229,GO:0043231,GO:0044424,GO:0044464,GO:0048366,GO:0048367,GO:0048731,GO:0048827,GO:0048856,GO:0099402	-	-	-	-	-	-	-	-	-	-	QLQ,WRC
Chr07.291	70	42345.XP_008797880.1	0	1071	COG0270@1|root,2QW29@2759|Eukaryota,37K1J@33090|Viridiplantae,3G8WN@35493|Streptophyta,3KWW9@4447|Liliopsida	35493|Streptophyta	B	DNA (cytosine-5)-methyltransferase	CMT1	GO:0006139,GO:0006259,GO:0006304,GO:0006305,GO:0006306,GO:0006725,GO:0006807,GO:0008150,GO:0008152,GO:0009292,GO:0009294,GO:0009987,GO:0010216,GO:0032259,GO:0032776,GO:0034641,GO:0043170,GO:0043412,GO:0043414,GO:0044237,GO:0044238,GO:0044260,GO:0044728,GO:0044764,GO:0046483,GO:0051704,GO:0071704,GO:0090304,GO:1901360	2.1.1.37	ko:K00558	ko00270,ko01100,ko05206,map00270,map01100,map05206	M00035	R04858	RC00003,RC00332	ko00000,ko00001,ko00002,ko01000,ko02048,ko03032,ko03036	-	-	-	BAH,Chromo,DNA_methylase
Chr07.741	6	4432.XP_010274717.1	2.76e-88	275	28MZX@1|root,2QVAV@2759|Eukaryota,37SKZ@33090|Viridiplantae,3GG6M@35493|Streptophyta	35493|Streptophyta	K	Wuschel-related homeobox	-	GO:0000003,GO:0001558,GO:0003006,GO:0003674,GO:0003700,GO:0005575,GO:0005622,GO:0005623,GO:0005634,GO:0005737,GO:0005829,GO:0006355,GO:0007275,GO:0008150,GO:0009553,GO:0009561,GO:0009653,GO:0009790,GO:0009791,GO:0009889,GO:0009908,GO:0009965,GO:0009987,GO:0010016,GO:0010468,GO:0010556,GO:0019219,GO:0019222,GO:0022414,GO:0022603,GO:0022604,GO:0031323,GO:0031326,GO:0032501,GO:0032502,GO:0035670,GO:…	-	-	-	-	-	-	-	-	-	-	Homeobox
Chr07.2958	78	29760.VIT_13s0139g00150.t01	2.29e-214	598	KOG3002@1|root,KOG3002@2759|Eukaryota,37ITI@33090|Viridiplantae,3GC8G@35493|Streptophyta	35493|Streptophyta	O	E3 ubiquitin-protein ligase that mediates ubiquitination and subsequent proteasomal degradation of target proteins. E3 ubiquitin ligases accept ubiquitin from an E2 ubiquitin- conjugating enzyme in the form of a thioester and then directly transfers the ubiquitin to targeted substrates	-	GO:0003674,GO:0003824,GO:0004842,GO:0005575,GO:0005622,GO:0005623,GO:0005634,GO:0005737,GO:0006464,GO:0006807,GO:0008150,GO:0008152,GO:0009987,GO:0016567,GO:0016740,GO:0019538,GO:0019787,GO:0032446,GO:0036211,GO:0043170,GO:0043226,GO:0043227,GO:0043229,GO:0043231,GO:0043412,GO:0044237,GO:0044238,GO:0044260,GO:0044267,GO:0044424,GO:0044464,GO:0048519,GO:0048583,GO:0048585,GO:0050789,GO:0061630,GO:…	2.3.2.27	ko:K04506	ko04013,ko04115,ko04120,ko04310,map04013,map04115,map04120,map04310	-	-	-	ko00000,ko00001,ko01000,ko04121	-	-	-	Sina
Chr08.182	32	3641.EOY20089	3.03e-67	211	COG5641@1|root,KOG1601@2759|Eukaryota,37VIQ@33090|Viridiplantae,3GITY@35493|Streptophyta	35493|Streptophyta	K	two-component response regulator	-	GO:0000156,GO:0000160,GO:0003674,GO:0006355,GO:0007154,GO:0007165,GO:0008150,GO:0009719,GO:0009725,GO:0009735,GO:0009736,GO:0009755,GO:0009889,GO:0009987,GO:0010033,GO:0010468,GO:0010556,GO:0019219,GO:0019222,GO:0023052,GO:0031323,GO:0031326,GO:0032870,GO:0035556,GO:0042221,GO:0050789,GO:0050794,GO:0050896,GO:0051171,GO:0051252,GO:0051716,GO:0060089,GO:0060255,GO:0065007,GO:0070887,GO:0071310,GO:…	-	ko:K14492	ko04075,map04075	-	-	-	ko00000,ko00001	-	-	-	Response_reg
Chr08.277	38	4432.XP_010253131.1	1.17e-291	812	KOG2545@1|root,KOG2545@2759|Eukaryota,37N95@33090|Viridiplantae,3GC6I@35493|Streptophyta	35493|Streptophyta	S	Mini-chromosome maintenance complex-binding	-	GO:0000228,GO:0000785,GO:0000790,GO:0000819,GO:0003674,GO:0003682,GO:0005488,GO:0005575,GO:0005622,GO:0005623,GO:0005634,GO:0005694,GO:0005737,GO:0006139,GO:0006259,GO:0006260,GO:0006261,GO:0006281,GO:0006301,GO:0006725,GO:0006807,GO:0006950,GO:0006974,GO:0006996,GO:0007049,GO:0007059,GO:0007062,GO:0008150,GO:0008152,GO:0009058,GO:0009059,GO:0009507,GO:0009526,GO:0009536,GO:0009941,GO:0009987,GO:…	-	-	-	-	-	-	-	-	-	-	MCM_bind
Chr08.1954	9	102107.XP_008223213.1	3.95e-65	198	COG2036@1|root,KOG3467@2759|Eukaryota,37UE8@33090|Viridiplantae,3GIMJ@35493|Streptophyta,4JPPN@91835|fabids	35493|Streptophyta	B	Core component of nucleosome. Nucleosomes wrap and compact DNA into chromatin, limiting DNA accessibility to the cellular machineries which require DNA as a template. Histones thereby play a central role in transcription regulation, DNA repair, DNA replication and chromosomal stability. DNA accessibility is regulated via a complex set of post-translational modifications of histones, also called h…	-	GO:0000228,GO:0000785,GO:0000786,GO:0000788,GO:0000790,GO:0003674,GO:0003676,GO:0003677,GO:0005488,GO:0005515,GO:0005575,GO:0005622,GO:0005623,GO:0005634,GO:0005694,GO:0006323,GO:0006325,GO:0006333,GO:0006334,GO:0006996,GO:0008150,GO:0009987,GO:0016043,GO:0022607,GO:0031497,GO:0031974,GO:0031981,GO:0032991,GO:0032993,GO:0034622,GO:0034728,GO:0042393,GO:0043226,GO:0043227,GO:0043228,GO:0043229,GO:…	-	ko:K11254	ko05034,ko05203,ko05322,map05034,map05203,map05322	-	-	-	ko00000,ko00001,ko03036	-	-	-	CENP-T_C
Chr08.2008	110	3750.XP_008357371.1	1.2e-34	126	28IU6@1|root,2QR5P@2759|Eukaryota,37MZ6@33090|Viridiplantae,3G8P9@35493|Streptophyta,4JIM3@91835|fabids	35493|Streptophyta	G	Belongs to the chalcone isomerase family	CHI	GO:0003674,GO:0003824,GO:0005575,GO:0005622,GO:0005623,GO:0005737,GO:0005783,GO:0008150,GO:0008152,GO:0009058,GO:0009628,GO:0009812,GO:0009813,GO:0012505,GO:0016853,GO:0016872,GO:0043226,GO:0043227,GO:0043229,GO:0043231,GO:0044424,GO:0044444,GO:0044464,GO:0045430,GO:0050896,GO:0071704,GO:0080167,GO:1901576	5.5.1.6	ko:K01859	ko00941,ko01100,ko01110,map00941,map01100,map01110	M00137	R02446,R06556,R07990,R07995	RC00718	ko00000,ko00001,ko00002,ko01000	-	-	-	Chalcone
Chr08.2188	75	28532.XP_010520307.1	4.94e-67	206	KOG1744@1|root,KOG1744@2759|Eukaryota,37TXA@33090|Viridiplantae	33090|Viridiplantae	B	histone H2B	-	-	-	ko:K11252	ko05034,ko05203,ko05322,map05034,map05203,map05322	-	-	-	ko00000,ko00001,ko03036,ko04147	-	-	-	Histone
Chr08.2204	54	218851.Aquca_027_00137.1	1.37e-62	195	KOG1744@1|root,KOG1744@2759|Eukaryota,37TXA@33090|Viridiplantae,3GHYP@35493|Streptophyta	35493|Streptophyta	B	histone H2B	-	GO:0005575,GO:0005622,GO:0005623,GO:0005634,GO:0005694,GO:0005737,GO:0009507,GO:0009536,GO:0043226,GO:0043227,GO:0043228,GO:0043229,GO:0043231,GO:0043232,GO:0044424,GO:0044444,GO:0044464	-	ko:K11252	ko05034,ko05203,ko05322,map05034,map05203,map05322	-	-	-	ko00000,ko00001,ko03036,ko04147	-	-	-	Histone
Chr08.2629	81	4432.XP_010262685.1	1.38e-207	590	KOG1192@1|root,KOG1192@2759|Eukaryota,37KNH@33090|Viridiplantae,3GD2E@35493|Streptophyta	35493|Streptophyta	CG	Belongs to the UDP-glycosyltransferase family	-	-	2.4.1.323	ko:K21373	-	-	-	-	ko00000,ko01000,ko01003	-	GT1	-	UDPGT
Chr08.2660	92	4432.XP_010262712.1	8.28e-139	418	28J7J@1|root,2QRK0@2759|Eukaryota,37QBW@33090|Viridiplantae,3GAAZ@35493|Streptophyta	35493|Streptophyta	-	-	-	-	-	-	-	-	-	-	-	-	-	-	-
Chr08.2662	98	29760.VIT_02s0025g03680.t01	0	888	COG5023@1|root,KOG1375@2759|Eukaryota,37IAA@33090|Viridiplantae,3GEU0@35493|Streptophyta	35493|Streptophyta	Z	Tubulin is the major constituent of microtubules. It binds two moles of GTP, one at an exchangeable site on the beta chain and one at a non-exchangeable site on the alpha chain	-	-	-	ko:K07375	ko04145,ko04540,ko05130,map04145,map04540,map05130	-	-	-	ko00000,ko00001,ko03036,ko04147,ko04812	-	-	-	Tubulin,Tubulin_C
Chr09.308	36	4113.PGSC0003DMT400040416	1.2e-58	184	KOG4487@1|root,KOG4487@2759|Eukaryota,37VSM@33090|Viridiplantae,3GJDG@35493|Streptophyta,44K6N@71274|asterids	35493|Streptophyta	S	Ctf8	-	-	-	ko:K11270	-	-	-	-	ko00000,ko03036	-	-	-	Ctf8
Chr09.387	57	4432.XP_010274821.1	0	1415	COG0553@1|root,KOG1001@2759|Eukaryota,37IVF@33090|Viridiplantae,3GE5V@35493|Streptophyta	33090|Viridiplantae	KL	SWI SNF-related matrix-associated actin-dependent regulator of chromatin subfamily A member 3-like	-	GO:0005575,GO:0005622,GO:0005623,GO:0005737,GO:0009507,GO:0009526,GO:0009536,GO:0009941,GO:0031967,GO:0031975,GO:0043226,GO:0043227,GO:0043229,GO:0043231,GO:0044422,GO:0044424,GO:0044434,GO:0044435,GO:0044444,GO:0044446,GO:0044464	-	ko:K15505	-	-	-	-	ko00000,ko01000,ko03400	-	-	-	HIRAN,Helicase_C,SNF2_N,zf-C3HC4,zf-C3HC4_3
Chr09.2603	34	4432.XP_010268003.1	0	1316	COG1241@1|root,KOG0482@2759|Eukaryota,37P8I@33090|Viridiplantae,3GAJ3@35493|Streptophyta	35493|Streptophyta	L	Belongs to the MCM family	-	GO:0000347,GO:0005575,GO:0005622,GO:0005623,GO:0005634,GO:0005737,GO:0006139,GO:0006259,GO:0006260,GO:0006261,GO:0006268,GO:0006725,GO:0006807,GO:0006996,GO:0007154,GO:0007165,GO:0008150,GO:0008152,GO:0009058,GO:0009059,GO:0009743,GO:0009756,GO:0009987,GO:0010033,GO:0010182,GO:0016043,GO:0023052,GO:0032392,GO:0032508,GO:0032991,GO:0034641,GO:0034645,GO:0042221,GO:0043170,GO:0043226,GO:0043227,GO:…	3.6.4.12	ko:K02210	ko03030,ko04110,ko04111,ko04113,map03030,map04110,map04111,map04113	M00285	-	-	ko00000,ko00001,ko00002,ko01000,ko01009,ko03032	-	-	-	MCM,MCM_N,MCM_OB
Chr10.538	101	4641.GSMUA_Achr4P14360_001	1.05e-178	517	COG1599@1|root,KOG0851@2759|Eukaryota,37HEV@33090|Viridiplantae,3GF1T@35493|Streptophyta,3KSW5@4447|Liliopsida	35493|Streptophyta	L	Component of the replication protein A complex (RPA) required for DNA recombination, repair and replication. The activity of RPA is mediated by single-stranded DNA binding and protein interactions. Probably involved in repair of double-strand DNA breaks (DSBs) induced by genotoxic stresses	-	GO:0000003,GO:0000228,GO:0000278,GO:0000723,GO:0000724,GO:0000725,GO:0000781,GO:0000784,GO:0000785,GO:0000790,GO:0003674,GO:0003676,GO:0003677,GO:0003697,GO:0003723,GO:0005488,GO:0005575,GO:0005622,GO:0005623,GO:0005634,GO:0005657,GO:0005662,GO:0005694,GO:0006139,GO:0006259,GO:0006260,GO:0006261,GO:0006268,GO:0006278,GO:0006279,GO:0006281,GO:0006302,GO:0006310,GO:0006725,GO:0006807,GO:0006950,GO:…	-	ko:K07466	ko03030,ko03420,ko03430,ko03440,ko03460,map03030,map03420,map03430,map03440,map03460	M00288	-	-	ko00000,ko00001,ko00002,ko03000,ko03032,ko03400	-	-	-	REPA_OB_2,Rep-A_N,Rep_fac-A_C,tRNA_anti-codon
Chr10.2008	50	4432.XP_010247338.1	2.85e-147	436	28RVK@1|root,2QYIX@2759|Eukaryota,37HEE@33090|Viridiplantae,3GCXC@35493|Streptophyta	35493|Streptophyta	S	Belongs to the NPH3 family	-	-	-	-	-	-	-	-	-	-	-	-	BTB,NPH3
Chr10.2311	21	4432.XP_010273541.1	1.99e-260	733	28J7T@1|root,2QRK7@2759|Eukaryota,37MV0@33090|Viridiplantae,3GFPP@35493|Streptophyta	35493|Streptophyta	K	growth-regulating factor	-	-	-	-	-	-	-	-	-	-	-	-	QLQ,WRC
Chr10.2316	89	4432.XP_010273592.1	0	929	28IJ6@1|root,2QQ82@2759|Eukaryota,37J76@33090|Viridiplantae,3GFSA@35493|Streptophyta	35493|Streptophyta	K	AP2-like ethylene-responsive transcription factor	-	-	-	ko:K09285	-	-	-	-	ko00000,ko03000	-	-	-	AP2
Chr10.2645	94	3694.POPTR_0007s11810.1	5.62e-215	599	2CN4G@1|root,2QTV6@2759|Eukaryota,37NZC@33090|Viridiplantae,3GFHA@35493|Streptophyta,4JG9P@91835|fabids	35493|Streptophyta	S	Belongs to the 'GDSL' lipolytic enzyme family	-	-	-	-	-	-	-	-	-	-	-	-	Lipase_GDSL
Chr10.2828	68	218851.Aquca_010_00408.1	9.4e-133	381	2CN7Z@1|root,2QUEJ@2759|Eukaryota,37JZX@33090|Viridiplantae,3GBTW@35493|Streptophyta	35493|Streptophyta	S	Pathogenesis-related protein	-	GO:0002376,GO:0005575,GO:0005576,GO:0005618,GO:0005622,GO:0005623,GO:0005737,GO:0005773,GO:0006950,GO:0006952,GO:0006955,GO:0008150,GO:0009314,GO:0009411,GO:0009416,GO:0009605,GO:0009607,GO:0009615,GO:0009627,GO:0009628,GO:0009814,GO:0009889,GO:0009962,GO:0010035,GO:0010038,GO:0010224,GO:0019222,GO:0030312,GO:0031537,GO:0031540,GO:0042221,GO:0043207,GO:0043226,GO:0043227,GO:0043229,GO:0043231,GO:…	-	-	-	-	-	-	-	-	-	-	Thaumatin
Chr10.2921	66	42345.XP_008803625.1	7.49e-51	203	28P6M@1|root,2QVTI@2759|Eukaryota,37MH1@33090|Viridiplantae,3GFC7@35493|Streptophyta,3KQ1U@4447|Liliopsida	35493|Streptophyta	-	-	-	-	-	-	-	-	-	-	-	-	-	-	-
Chr11.775	116	4432.XP_010257016.1	3.92e-235	689	COG0515@1|root,2QRJ8@2759|Eukaryota,37PKM@33090|Viridiplantae,3G85J@35493|Streptophyta	35493|Streptophyta	T	Leucine-rich repeat receptor-like protein kinase	-	GO:0005575,GO:0005618,GO:0005623,GO:0005886,GO:0005911,GO:0009505,GO:0009506,GO:0016020,GO:0030054,GO:0030312,GO:0044464,GO:0055044,GO:0071944	-	-	-	-	-	-	-	-	-	-	LRRNT_2,LRR_1,LRR_8,Pkinase,Pkinase_Tyr
Chr11.995	115	4432.XP_010278910.1	1.56e-281	797	28NJ9@1|root,2QUXM@2759|Eukaryota,37SB9@33090|Viridiplantae,3GFZ8@35493|Streptophyta	35493|Streptophyta	S	Plant protein of unknown function (DUF936)	-	-	-	-	-	-	-	-	-	-	-	-	DUF936
Chr11.1243	16	4432.XP_010257053.1	3.51e-176	497	COG0451@1|root,KOG1502@2759|Eukaryota,37PD3@33090|Viridiplantae,3G9HI@35493|Streptophyta	35493|Streptophyta	V	Cinnamoyl-CoA reductase	-	-	-	-	-	-	-	-	-	-	-	-	Epimerase
Chr11.1455	62	4432.XP_010256234.1	1.7e-102	305	COG1028@1|root,KOG0725@2759|Eukaryota,37S51@33090|Viridiplantae,3GBU0@35493|Streptophyta	35493|Streptophyta	Q	Dehydrogenase	-	-	-	-	-	-	-	-	-	-	-	-	adh_short_C2
Chr11.1982	121	4432.XP_010249952.1	8.34e-253	733	28MFM@1|root,2QTZ1@2759|Eukaryota,37T0K@33090|Viridiplantae,3GDWV@35493|Streptophyta	35493|Streptophyta	-	-	-	-	-	-	-	-	-	-	-	-	-	-	-
Chr11.2417	8	4432.XP_010258709.1	1.42e-108	326	2C7MT@1|root,2QU6T@2759|Eukaryota,37M1H@33090|Viridiplantae,3GFIW@35493|Streptophyta	35493|Streptophyta	S	acid phosphatase	-	GO:0001101,GO:0002213,GO:0003674,GO:0003824,GO:0003993,GO:0005488,GO:0005515,GO:0005575,GO:0005622,GO:0005623,GO:0005737,GO:0005773,GO:0005829,GO:0005840,GO:0006793,GO:0006796,GO:0006950,GO:0006952,GO:0006979,GO:0008134,GO:0008150,GO:0008152,GO:0009605,GO:0009607,GO:0009611,GO:0009625,GO:0009719,GO:0009725,GO:0009753,GO:0009987,GO:0010033,GO:0010035,GO:0010038,GO:0016311,GO:0016787,GO:0016788,GO:…	-	ko:K20728	ko04016,map04016	-	-	-	ko00000,ko00001	-	-	-	Acid_phosphat_B
Chr11.2735	105	4432.XP_010241213.1	0	2102	COG0187@1|root,KOG0355@2759|Eukaryota,37SPK@33090|Viridiplantae,3GGWG@35493|Streptophyta	35493|Streptophyta	B	Control of topological states of DNA by transient breakage and subsequent rejoining of DNA strands. Topoisomerase II makes double-strand breaks	-	GO:0000003,GO:0000075,GO:0000278,GO:0000280,GO:0000712,GO:0000819,GO:0003674,GO:0003824,GO:0003916,GO:0005575,GO:0005622,GO:0005623,GO:0005634,GO:0006139,GO:0006259,GO:0006310,GO:0006725,GO:0006807,GO:0006996,GO:0007049,GO:0007059,GO:0007093,GO:0007127,GO:0007131,GO:0007346,GO:0008150,GO:0008152,GO:0009987,GO:0016043,GO:0016853,GO:0022402,GO:0022414,GO:0031570,GO:0034641,GO:0035825,GO:0043170,GO:…	5.99.1.3	ko:K03164	ko01524,map01524	-	-	-	ko00000,ko00001,ko01000,ko03032,ko03036	-	-	-	DNA_gyraseB,DNA_topoisoIV,HATPase_c,TOPRIM_C,Toprim
Chr11.2869	15	102107.XP_008219239.1	9.89e-86	253	COG2036@1|root,KOG1745@2759|Eukaryota,37TRG@33090|Viridiplantae,3GI60@35493|Streptophyta,4JEG6@91835|fabids	35493|Streptophyta	B	Histone H3	-	-	-	ko:K11253	ko05034,ko05202,ko05322,map05034,map05202,map05322	-	-	-	ko00000,ko00001,ko03036,ko04147	-	-	-	Histone
Chr12.9	85	3641.EOY32220	4.73e-78	273	2CMHM@1|root,2QQD2@2759|Eukaryota,37JD5@33090|Viridiplantae,3GCQT@35493|Streptophyta	35493|Streptophyta	S	Leucine-rich repeat	-	GO:0000902,GO:0000904,GO:0003674,GO:0005198,GO:0005199,GO:0005575,GO:0005618,GO:0005623,GO:0005911,GO:0007275,GO:0008150,GO:0009505,GO:0009506,GO:0009653,GO:0009826,GO:0009888,GO:0009987,GO:0010015,GO:0010053,GO:0010054,GO:0016043,GO:0016049,GO:0022622,GO:0030054,GO:0030154,GO:0030312,GO:0032501,GO:0032502,GO:0032989,GO:0040007,GO:0044464,GO:0048364,GO:0048468,GO:0048589,GO:0048731,GO:0048856,GO:…	-	-	-	-	-	-	-	-	-	-	LRRNT_2,LRR_6,LRR_8
Chr12.51	76	4432.XP_010245731.1	0	1087	2C3ZN@1|root,2QYZE@2759|Eukaryota,37QUR@33090|Viridiplantae,3GFCR@35493|Streptophyta	35493|Streptophyta	S	Microtubule-associated protein	-	-	-	-	-	-	-	-	-	-	-	-	Cohesin_HEAT,HEAT
Chr12.250	1	3694.POPTR_0018s10240.1	7.8e-257	735	COG1404@1|root,2QTK5@2759|Eukaryota,37J5A@33090|Viridiplantae,3GB2M@35493|Streptophyta,4JGGJ@91835|fabids	3694.POPTR_0018s10240.1|-	O	Subtilisin-like protease	-	-	-	-	-	-	-	-	-	-	-	-	-
Chr12.2432	11	37682.EMT26649	2.88e-65	201	COG5262@1|root,KOG1756@2759|Eukaryota,37TTZ@33090|Viridiplantae,3GIA8@35493|Streptophyta,3KZ3K@4447|Liliopsida,3IGTG@38820|Poales	35493|Streptophyta	B	Core component of nucleosome. Nucleosomes wrap and compact DNA into chromatin, limiting DNA accessibility to the cellular machineries which require DNA as a template. Histones thereby play a central role in transcription regulation, DNA repair, DNA replication and chromosomal stability. DNA accessibility is regulated via a complex set of post-translational modifications of histones, also called h…	-	GO:0000228,GO:0000785,GO:0000790,GO:0003674,GO:0003676,GO:0003677,GO:0005488,GO:0005575,GO:0005622,GO:0005623,GO:0005634,GO:0005694,GO:0006325,GO:0006342,GO:0006355,GO:0006996,GO:0008150,GO:0009889,GO:0009890,GO:0009892,GO:0009987,GO:0010468,GO:0010556,GO:0010558,GO:0010605,GO:0010629,GO:0016043,GO:0016458,GO:0019219,GO:0019222,GO:0031323,GO:0031324,GO:0031326,GO:0031327,GO:0031974,GO:0031981,GO:…	-	ko:K11251	ko04217,ko05034,ko05322,map04217,map05034,map05322	-	-	-	ko00000,ko00001,ko03036,ko04147	-	-	-	Histone,Histone_H2A_C
Chr12.2562	109	42345.XP_008805487.1	1.07e-72	277	298QY@1|root,2RFS1@2759|Eukaryota,37T1D@33090|Viridiplantae,3G99U@35493|Streptophyta,3KUYB@4447|Liliopsida	35493|Streptophyta	-	-	-	-	-	-	-	-	-	-	-	-	-	-	INCENP_ARK-bind
Chr12.2880	111	3847.GLYMA13G11453.1	4.09e-86	315	2CIHE@1|root,2QT3U@2759|Eukaryota,37NDE@33090|Viridiplantae,3GF7M@35493|Streptophyta,4JJGI@91835|fabids	35493|Streptophyta	-	-	-	-	-	-	-	-	-	-	-	-	-	-	-
Chr13.780	55	4432.XP_010257868.1	0	1150	KOG1274@1|root,KOG1274@2759|Eukaryota,37JXC@33090|Viridiplantae,3GDVN@35493|Streptophyta	35493|Streptophyta	O	WD repeat and HMG-box DNA-binding protein	-	-	-	ko:K11274	-	-	-	-	ko00000,ko03036	-	-	-	Mcl1_mid,WD40
Chr13.865	4	218851.Aquca_002_00982.1	1.37e-183	521	2CMB9@1|root,2QPV1@2759|Eukaryota,37ITX@33090|Viridiplantae,3GCAD@35493|Streptophyta	35493|Streptophyta	S	Belongs to the 'GDSL' lipolytic enzyme family	GLIP7	GO:0003674,GO:0003824,GO:0016298,GO:0016787,GO:0016788	-	-	-	-	-	-	-	-	-	-	Lipase_GDSL
Chr13.1645	5	218851.Aquca_1183_00001.1	2.1e-112	348	COG4886@1|root,KOG0619@2759|Eukaryota,37R7K@33090|Viridiplantae,3GEKR@35493|Streptophyta	35493|Streptophyta	S	Protein TOO MANY	-	GO:0000902,GO:0000904,GO:0001101,GO:0002682,GO:0002831,GO:0003002,GO:0003674,GO:0005102,GO:0005488,GO:0005515,GO:0005575,GO:0006950,GO:0006952,GO:0007275,GO:0007389,GO:0008150,GO:0008356,GO:0009605,GO:0009607,GO:0009620,GO:0009653,GO:0009719,GO:0009725,GO:0009737,GO:0009791,GO:0009888,GO:0009987,GO:0010016,GO:0010026,GO:0010033,GO:0010090,GO:0010103,GO:0010374,GO:0010375,GO:0010376,GO:0016020,GO:…	-	-	-	-	-	-	-	-	-	-	LRR_1,LRR_8
Chr14.1477	82	42345.XP_008781463.1	0	917	COG1215@1|root,2QTT0@2759|Eukaryota,37SJH@33090|Viridiplantae,3GAG4@35493|Streptophyta,3KVJY@4447|Liliopsida	35493|Streptophyta	G	Belongs to the glycosyltransferase 2 family	-	GO:0000271,GO:0000278,GO:0000281,GO:0000910,GO:0003674,GO:0003824,GO:0005575,GO:0005622,GO:0005623,GO:0005737,GO:0005794,GO:0005886,GO:0005975,GO:0005976,GO:0006073,GO:0007049,GO:0007275,GO:0008150,GO:0008152,GO:0009058,GO:0009059,GO:0009250,GO:0009653,GO:0009832,GO:0009833,GO:0009888,GO:0009987,GO:0010015,GO:0010053,GO:0010054,GO:0012505,GO:0016020,GO:0016049,GO:0016051,GO:0016740,GO:0016757,GO:…	-	-	-	-	-	-	-	-	-	-	Cellulose_synt
Chr14.2218	72	4432.XP_010250837.1	5.48e-310	861	COG5214@1|root,KOG1625@2759|Eukaryota,37P0H@33090|Viridiplantae,3GDBV@35493|Streptophyta	35493|Streptophyta	L	May play an essential role at the early stage of chromosomal DNA replication by coupling the polymerase alpha primase complex to the cellular replication machinery	-	GO:0000082,GO:0000228,GO:0000278,GO:0000428,GO:0000723,GO:0003674,GO:0005488,GO:0005515,GO:0005575,GO:0005622,GO:0005623,GO:0005634,GO:0005654,GO:0005657,GO:0005658,GO:0005694,GO:0005737,GO:0005829,GO:0006139,GO:0006259,GO:0006260,GO:0006261,GO:0006270,GO:0006725,GO:0006807,GO:0006996,GO:0007049,GO:0008150,GO:0008152,GO:0009058,GO:0009059,GO:0009987,GO:0016043,GO:0019725,GO:0022402,GO:0030880,GO:…	-	ko:K02321	ko00230,ko00240,ko01100,ko03030,map00230,map00240,map01100,map03030	M00261	R00375,R00376,R00377,R00378	RC02795	ko00000,ko00001,ko00002,ko03032	-	-	-	DNA_pol_E_B,Pol_alpha_B_N
Chr14.2252	13	4081.Solyc12g056540.1.1	6.96e-86	253	COG2036@1|root,KOG1745@2759|Eukaryota,37TRG@33090|Viridiplantae,3GI60@35493|Streptophyta,44SPM@71274|asterids	35493|Streptophyta	B	Histone H3.2	-	-	-	ko:K11253	ko05034,ko05202,ko05322,map05034,map05202,map05322	-	-	-	ko00000,ko00001,ko03036,ko04147	-	-	-	Histone
Chr15.24	103	4432.XP_010252551.1	7.88e-254	707	2CNE5@1|root,2QVK5@2759|Eukaryota,37KR2@33090|Viridiplantae,3GF3K@35493|Streptophyta	35493|Streptophyta	G	Belongs to the glycosyl hydrolase 17 family	-	-	-	-	-	-	-	-	-	-	-	-	Glyco_hydro_17,X8
Chr15.218	112	4432.XP_010252734.1	1.57e-158	459	28JTI@1|root,2QS7C@2759|Eukaryota,37IGW@33090|Viridiplantae,3GBUB@35493|Streptophyta	35493|Streptophyta	-	-	-	-	-	-	-	-	-	-	-	-	-	-	-
Chr15.2027	88	4432.XP_010248341.1	1.96e-293	823	28IJ6@1|root,2QQ82@2759|Eukaryota,37J76@33090|Viridiplantae,3GFSA@35493|Streptophyta	35493|Streptophyta	K	AP2-like ethylene-responsive transcription factor	-	-	-	ko:K09285	-	-	-	-	ko00000,ko03000	-	-	-	AP2
Chr15.2235	86	4432.XP_010254591.1	0	1164	COG5059@1|root,KOG0239@2759|Eukaryota,37M83@33090|Viridiplantae,3G9YT@35493|Streptophyta	35493|Streptophyta	Z	Belongs to the TRAFAC class myosin-kinesin ATPase superfamily. Kinesin family	-	GO:0003674,GO:0003774,GO:0003777,GO:0003824,GO:0005575,GO:0005622,GO:0005623,GO:0005856,GO:0005871,GO:0005875,GO:0006928,GO:0007017,GO:0007018,GO:0008150,GO:0009987,GO:0015630,GO:0016462,GO:0016787,GO:0016817,GO:0016818,GO:0016887,GO:0017111,GO:0032991,GO:0043226,GO:0043228,GO:0043229,GO:0043232,GO:0044422,GO:0044424,GO:0044430,GO:0044446,GO:0044464	-	ko:K10406	-	-	-	-	ko00000,ko04812	-	-	-	Kinesin,Malectin
Chr16.15	14	13333.ERM99415	2.32e-211	597	COG0387@1|root,KOG1397@2759|Eukaryota,37I79@33090|Viridiplantae,3G7FR@35493|Streptophyta	35493|Streptophyta	P	Belongs to the Ca(2 ) cation antiporter (CaCA) (TC 2.A.19) family	CAX2	GO:0000325,GO:0005575,GO:0005622,GO:0005623,GO:0005737,GO:0005773,GO:0005774,GO:0009705,GO:0016020,GO:0031090,GO:0043226,GO:0043227,GO:0043229,GO:0043231,GO:0044422,GO:0044424,GO:0044437,GO:0044444,GO:0044446,GO:0044464,GO:0098588,GO:0098805	-	ko:K07300	-	-	-	-	ko00000,ko02000	2.A.19	-	-	Na_Ca_ex
Chr16.179	20	4432.XP_010268614.1	0	1271	COG1241@1|root,KOG0478@2759|Eukaryota,37PGF@33090|Viridiplantae,3GA5Q@35493|Streptophyta	35493|Streptophyta	L	Belongs to the MCM family	MCM4	GO:0000347,GO:0000785,GO:0003674,GO:0003682,GO:0005488,GO:0005575,GO:0005622,GO:0005623,GO:0005634,GO:0005694,GO:0005737,GO:0005829,GO:0006139,GO:0006259,GO:0006260,GO:0006261,GO:0006268,GO:0006275,GO:0006725,GO:0006807,GO:0006996,GO:0008150,GO:0008152,GO:0009058,GO:0009059,GO:0009889,GO:0009987,GO:0010556,GO:0016043,GO:0019219,GO:0019222,GO:0030174,GO:0031323,GO:0031326,GO:0032392,GO:0032508,GO:…	3.6.4.12	ko:K02212	ko03030,ko04110,ko04111,ko04113,map03030,map04110,map04111,map04113	M00285	-	-	ko00000,ko00001,ko00002,ko01000,ko03032	-	-	-	MCM,MCM_N,MCM_OB
Chr16.1104	61	4432.XP_010262463.1	2.76e-147	418	2CMGB@1|root,2QQ9U@2759|Eukaryota,37KCX@33090|Viridiplantae,3GB2Z@35493|Streptophyta	35493|Streptophyta	S	thaumatin-like protein	-	-	-	-	-	-	-	-	-	-	-	-	Thaumatin
Chr16.1985	67	29760.VIT_08s0040g01230.t01	0	909	28J8N@1|root,2QS61@2759|Eukaryota,37QRD@33090|Viridiplantae,3GDA5@35493|Streptophyta	35493|Streptophyta	P	May act as a component of the auxin efflux carrier	-	GO:0003674,GO:0005215,GO:0005575,GO:0005622,GO:0005623,GO:0005737,GO:0005783,GO:0005886,GO:0006810,GO:0008150,GO:0009914,GO:0009926,GO:0009966,GO:0010252,GO:0010315,GO:0010329,GO:0010646,GO:0010817,GO:0010928,GO:0012505,GO:0015562,GO:0016020,GO:0022857,GO:0023051,GO:0042592,GO:0043226,GO:0043227,GO:0043229,GO:0043231,GO:0044424,GO:0044444,GO:0044464,GO:0048583,GO:0048878,GO:0050789,GO:0050794,GO:…	-	ko:K13947	-	-	-	-	ko00000,ko02000	2.A.69.1	-	-	Mem_trans
Chr16.2275	114	42345.XP_008792496.1	0	986	KOG2475@1|root,KOG2475@2759|Eukaryota,37MP1@33090|Viridiplantae,3GDMA@35493|Streptophyta,3KMMS@4447|Liliopsida	35493|Streptophyta	L	cell division control	-	GO:0000075,GO:0000077,GO:0000228,GO:0000278,GO:0000724,GO:0000725,GO:0000727,GO:0000785,GO:0000790,GO:0003674,GO:0003676,GO:0003677,GO:0003678,GO:0003682,GO:0003688,GO:0003690,GO:0003697,GO:0003824,GO:0004386,GO:0005488,GO:0005575,GO:0005622,GO:0005623,GO:0005634,GO:0005654,GO:0005656,GO:0005657,GO:0005694,GO:0006139,GO:0006259,GO:0006260,GO:0006261,GO:0006267,GO:0006270,GO:0006275,GO:0006281,GO:…	-	ko:K06628	ko04110,ko04111,ko04113,map04110,map04111,map04113	-	-	-	ko00000,ko00001,ko03032	-	-	-	CDC45
Chr17.1702	2	4432.XP_010256224.1	1.47e-252	710	2CMA6@1|root,2QPS4@2759|Eukaryota,37NEK@33090|Viridiplantae,3GAGN@35493|Streptophyta	35493|Streptophyta	S	Galactose oxidase-like	-	-	1.2.3.15	ko:K20929	-	-	-	-	ko00000,ko01000	-	-	-	DUF1929,Glyoxal_oxid_N
Chr17.2093	51	29760.VIT_01s0011g04710.t01	5.02e-94	296	KOG1603@1|root,KOG1603@2759|Eukaryota,37NE8@33090|Viridiplantae,3GBFS@35493|Streptophyta	35493|Streptophyta	P	heavy metal transport detoxification superfamily protein	-	-	-	-	-	-	-	-	-	-	-	-	HMA
Chr17.2398	80	42345.XP_008789388.1	2.3e-253	709	KOG0321@1|root,KOG0321@2759|Eukaryota,37NKS@33090|Viridiplantae,3GGQY@35493|Streptophyta,3KTYN@4447|Liliopsida	35493|Streptophyta	S	WD domain, G-beta repeat	-	GO:0000075,GO:0000077,GO:0000151,GO:0000209,GO:0000731,GO:0005575,GO:0005622,GO:0005623,GO:0005634,GO:0005813,GO:0005815,GO:0005856,GO:0006139,GO:0006259,GO:0006281,GO:0006301,GO:0006464,GO:0006508,GO:0006511,GO:0006513,GO:0006725,GO:0006807,GO:0006950,GO:0006974,GO:0007154,GO:0007165,GO:0008150,GO:0008152,GO:0009056,GO:0009057,GO:0009058,GO:0009059,GO:0009314,GO:0009411,GO:0009416,GO:0009628,GO:…	-	ko:K11790	-	-	-	-	ko00000,ko04121	-	-	-	WD40
Chr18.4	69	161934.XP_010689011.1	9.79e-36	133	2B441@1|root,2S0G4@2759|Eukaryota,37UV9@33090|Viridiplantae,3GJ0J@35493|Streptophyta	35493|Streptophyta	-	-	-	-	-	-	-	-	-	-	-	-	-	-	-
Chr18.518	84	4432.XP_010269562.1	0	1690	KOG0413@1|root,KOG0413@2759|Eukaryota,37SRZ@33090|Viridiplantae,3GDY0@35493|Streptophyta	35493|Streptophyta	C	Condensin-2 complex subunit	-	-	-	ko:K11491	-	-	-	-	ko00000,ko03036	-	-	-	Cnd1
Chr18.1234	123	4432.XP_010255872.1	9.82e-132	382	KOG1571@1|root,KOG1571@2759|Eukaryota,37N9F@33090|Viridiplantae,3GCN7@35493|Streptophyta	35493|Streptophyta	O	EID1-like F-box protein 3	-	GO:0000003,GO:0001101,GO:0003006,GO:0005575,GO:0005622,GO:0005623,GO:0005634,GO:0006950,GO:0006970,GO:0007154,GO:0007165,GO:0007275,GO:0008150,GO:0009414,GO:0009415,GO:0009628,GO:0009651,GO:0009719,GO:0009725,GO:0009737,GO:0009738,GO:0009755,GO:0009791,GO:0009987,GO:0010029,GO:0010033,GO:0010035,GO:0010228,GO:0022414,GO:0023052,GO:0032501,GO:0032502,GO:0032870,GO:0033993,GO:0042221,GO:0043226,GO:…	-	-	-	-	-	-	-	-	-	-	F-box-like
Chr19.208	53	4432.XP_010245210.1	0	1228	28MK1@1|root,2QU3P@2759|Eukaryota,37KNF@33090|Viridiplantae,3GC95@35493|Streptophyta	35493|Streptophyta	K	homeobox-leucine zipper protein	-	GO:0000003,GO:0003006,GO:0003674,GO:0003700,GO:0006355,GO:0007275,GO:0008150,GO:0009791,GO:0009889,GO:0009908,GO:0010468,GO:0010556,GO:0019219,GO:0019222,GO:0022414,GO:0031323,GO:0031326,GO:0032501,GO:0032502,GO:0045595,GO:0045596,GO:0048367,GO:0048437,GO:0048497,GO:0048519,GO:0048523,GO:0048608,GO:0048731,GO:0048856,GO:0050789,GO:0050793,GO:0050794,GO:0051093,GO:0051171,GO:0051252,GO:0060255,GO:…	-	-	-	-	-	-	-	-	-	-	Homeobox,START
Chr19.593	119	4432.XP_010259013.1	3.39e-133	382	2CMUC@1|root,2QRZG@2759|Eukaryota,37HJ4@33090|Viridiplantae,3GFU0@35493|Streptophyta	35493|Streptophyta	S	PLATZ transcription factor	-	-	-	ko:K14571	ko03008,map03008	-	-	-	ko00000,ko00001,ko03009	-	-	-	PLATZ
Chr19.1642	35	4432.XP_010274250.1	5.96e-244	704	28PN5@1|root,2QWA8@2759|Eukaryota,37NZE@33090|Viridiplantae,3GFA0@35493|Streptophyta	35493|Streptophyta	S	longifolia	-	-	-	-	-	-	-	-	-	-	-	-	DUF4378,VARLMGL

## Sheet: GO_enrichment
Class	GO_Name	GO_ID	GO_Level	P_value	EnrichmentScore	HitsGenesCountsInSelectedSet	HitsGenesCountsInBackground	AllGenesCountsInSelectedSet	AllGenesCountsInBackground	GenesOfSelectedSetInGOterm	corrected p-value(BH method)
Molecular function	DNA binding	GO:0003677	5	1.86606e-05	3.51628	14	910	43	9828	Chr02.1629,Chr02.4189,Chr01.89,Chr16.2275,Chr05.481,Chr08.1954,Chr05.3225,Chr02.1300,Chr04.3587,Chr04.4428,Chr10.538,Chr06.1753,Chr04.4389,Chr12.2432,	0.00276177
Molecular function	chromatin binding	GO:0003682	3	0.00170481	5.71395	5	200	43	9828	Chr16.2275,Chr08.277,Chr04.3587,Chr16.179,Chr04.4389,	0.0630779
Molecular function	double-stranded DNA binding	GO:0003690	6	0.0117526	3.10963	6	441	43	9828	Chr02.4189,Chr01.89,Chr16.2275,Chr05.3225,Chr04.3587,Chr04.4389,	0.193265
Molecular function	sequence-specific DNA binding	GO:0043565	6	0.0404993	2.34419	6	585	43	9828	Chr02.4189,Chr16.2275,Chr05.3225,Chr04.3587,Chr10.538,Chr04.4389,	0.249746
Molecular function	protein binding	GO:0005515	3	0.0437966	1.62809	13	1825	43	9828	Chr02.2959,Chr02.1629,Chr02.4189,Chr05.481,Chr11.2417,Chr08.1954,Chr05.3225,Chr13.1645,Chr04.3587,Chr14.2218,Chr06.3738,Chr06.1753,Chr04.4389,	0.259276
Cellular component	chromosome	GO:0005694	6	4.17092e-10	6.97649	16	493	54	11608	Chr02.1629,Chr02.4189,Chr01.89,Chr16.2275,Chr08.1954,Chr08.277,Chr04.3587,Chr04.4428,Chr08.2204,Chr10.538,Chr14.2218,Chr16.179,Chr06.1753,Chr03.3621,Chr04.4389,Chr12.2432,	6.50663e-08
Cellular component	chromatin	GO:0000785	3	9.79089e-10	10.486	12	246	54	11608	Chr02.1629,Chr16.2275,Chr08.1954,Chr08.277,Chr04.3587,Chr04.4428,Chr10.538,Chr16.179,Chr06.1753,Chr03.3621,Chr04.4389,Chr12.2432,	7.6369e-08
Cellular component	obsolete chromosomal part	GO:0044427	0	4.59276e-09	7.16543	14	420	54	11608	Chr02.1629,Chr01.89,Chr16.2275,Chr08.1954,Chr08.277,Chr04.3587,Chr04.4428,Chr10.538,Chr14.2218,Chr16.179,Chr06.1753,Chr03.3621,Chr04.4389,Chr12.2432,	2.38824e-07
Cellular component	obsolete nuclear chromosome part	GO:0044454	0	1.5046e-08	9.49636	11	249	54	11608	Chr02.1629,Chr01.89,Chr16.2275,Chr08.1954,Chr08.277,Chr04.4428,Chr10.538,Chr14.2218,Chr06.1753,Chr04.4389,Chr12.2432,	5.86793e-07
Cellular component	nuclear chromosome	GO:0000228	7	2.97683e-08	8.88945	11	266	54	11608	Chr02.1629,Chr01.89,Chr16.2275,Chr08.1954,Chr08.277,Chr04.4428,Chr10.538,Chr14.2218,Chr06.1753,Chr04.4389,Chr12.2432,	9.2877e-07
Cellular component	protein-DNA complex	GO:0032993	3	4.06835e-08	29.9948	6	43	54	11608	Chr02.1629,Chr16.2275,Chr08.1954,Chr10.538,Chr14.2218,Chr06.1753,	1.05777e-06
Cellular component	THO complex	GO:0000347	4	4.46987e-08	48.8552	5	22	54	11608	Chr03.831,Chr09.2603,Chr16.179,Chr03.759,Chr03.3621,	9.96142e-07
Cellular component	nucleus	GO:0005634	6	1.15723e-06	1.98935	35	3782	54	11608	Chr02.1629,Chr02.4189,Chr01.89,Chr06.1528,Chr16.2275,Chr05.481,Chr03.831,Chr05.3977,Chr08.1954,Chr17.2398,Chr07.2958,Chr05.3225,Chr08.277,Chr09.2603,Chr02.1300,Chr04.3587,Chr04.4428,Chr06.1207,Chr08.2204,Chr10.538,Chr14.2218,Chr07.741,Chr06.3738,Chr16.179,Chr06.1753,Chr06.3134,Chr03.759,Chr11.2735,Chr03.3621,Chr04.4389,Chr12.2432,Chr01.4016,Chr07.201,Chr18.1234,Chr02.820,	2.2566e-05
Cellular component	obsolete nuclear part	GO:0044428	0	1.61061e-05	2.68704	20	1600	54	11608	Chr02.1629,Chr02.4189,Chr01.89,Chr16.2275,Chr03.831,Chr08.1954,Chr08.277,Chr09.2603,Chr04.3587,Chr04.4428,Chr10.538,Chr14.2218,Chr06.3738,Chr16.179,Chr06.1753,Chr03.759,Chr03.3621,Chr04.4389,Chr12.2432,Chr01.4016,	0.000279173
Cellular component	non-membrane-bounded organelle	GO:0043228	4	4.59166e-05	2.50394	20	1717	54	11608	Chr02.1629,Chr02.4189,Chr01.89,Chr16.2275,Chr11.2417,Chr08.1954,Chr17.2398,Chr08.277,Chr04.3587,Chr04.4428,Chr15.2235,Chr08.2204,Chr10.538,Chr14.2218,Chr16.179,Chr06.1753,Chr03.3621,Chr04.4389,Chr12.2432,Chr02.820,	0.000596916
Cellular component	intracellular non-membrane-bounded organelle	GO:0043232	5	4.59166e-05	2.50394	20	1717	54	11608	Chr02.1629,Chr02.4189,Chr01.89,Chr16.2275,Chr11.2417,Chr08.1954,Chr17.2398,Chr08.277,Chr04.3587,Chr04.4428,Chr15.2235,Chr08.2204,Chr10.538,Chr14.2218,Chr16.179,Chr06.1753,Chr03.3621,Chr04.4389,Chr12.2432,Chr02.820,	0.000596916
Cellular component	nuclear protein-containing complex	GO:0140513	3	0.00372988	2.65386	10	810	54	11608	Chr01.89,Chr16.2275,Chr03.831,Chr09.2603,Chr10.538,Chr14.2218,Chr16.179,Chr03.759,Chr03.3621,Chr01.4016,	0.0306243
Cellular component	intracellular membrane-bounded organelle	GO:0043231	5	0.00502059	1.22241	47	8265	54	11608	Chr02.2959,Chr02.1629,Chr16.1985,Chr04.2575,Chr02.4189,Chr08.2008,Chr01.89,Chr03.1102,Chr06.1528,Chr07.146,Chr16.2275,Chr05.481,Chr03.831,Chr11.2417,Chr05.3977,Chr08.1954,Chr17.2398,Chr07.2958,Chr05.3225,Chr08.277,Chr09.2603,Chr02.1300,Chr04.3587,Chr04.4428,Chr06.276,Chr06.1207,Chr08.2204,Chr10.538,Chr14.2218,Chr10.2828,Chr07.741,Chr06.3738,Chr14.1477,Chr16.179,Chr06.1753,Chr06.3134,Chr03.759,Chr…	0.0356005
Cellular component	membrane-bounded organelle	GO:0043227	4	0.00590472	1.21609	47	8308	54	11608	Chr02.2959,Chr02.1629,Chr16.1985,Chr04.2575,Chr02.4189,Chr08.2008,Chr01.89,Chr03.1102,Chr06.1528,Chr07.146,Chr16.2275,Chr05.481,Chr03.831,Chr11.2417,Chr05.3977,Chr08.1954,Chr17.2398,Chr07.2958,Chr05.3225,Chr08.277,Chr09.2603,Chr02.1300,Chr04.3587,Chr04.4428,Chr06.276,Chr06.1207,Chr08.2204,Chr10.538,Chr14.2218,Chr10.2828,Chr07.741,Chr06.3738,Chr14.1477,Chr16.179,Chr06.1753,Chr06.3134,Chr03.759,Chr…	0.0400494
Cellular component	intracellular organelle	GO:0043229	4	0.0062203	1.20063	48	8594	54	11608	Chr02.2959,Chr02.1629,Chr16.1985,Chr04.2575,Chr02.4189,Chr08.2008,Chr01.89,Chr03.1102,Chr06.1528,Chr07.146,Chr16.2275,Chr05.481,Chr03.831,Chr11.2417,Chr05.3977,Chr08.1954,Chr17.2398,Chr07.2958,Chr05.3225,Chr08.277,Chr09.2603,Chr02.1300,Chr04.3587,Chr04.4428,Chr15.2235,Chr06.276,Chr06.1207,Chr08.2204,Chr10.538,Chr14.2218,Chr10.2828,Chr07.741,Chr06.3738,Chr14.1477,Chr16.179,Chr06.1753,Chr06.3134,Ch…	0.0404319
Cellular component	organelle	GO:0043226	3	0.0071267	1.19562	48	8630	54	11608	Chr02.2959,Chr02.1629,Chr16.1985,Chr04.2575,Chr02.4189,Chr08.2008,Chr01.89,Chr03.1102,Chr06.1528,Chr07.146,Chr16.2275,Chr05.481,Chr03.831,Chr11.2417,Chr05.3977,Chr08.1954,Chr17.2398,Chr07.2958,Chr05.3225,Chr08.277,Chr09.2603,Chr02.1300,Chr04.3587,Chr04.4428,Chr15.2235,Chr06.276,Chr06.1207,Chr08.2204,Chr10.538,Chr14.2218,Chr10.2828,Chr07.741,Chr06.3738,Chr14.1477,Chr16.179,Chr06.1753,Chr06.3134,Ch…	0.0444706
Cellular component	nuclear lumen	GO:0031981	6	0.0103155	1.99751	13	1399	54	11608	Chr02.1629,Chr02.4189,Chr01.89,Chr16.2275,Chr08.1954,Chr08.277,Chr04.3587,Chr04.4428,Chr10.538,Chr14.2218,Chr06.1753,Chr04.4389,Chr12.2432,	0.05549
Cellular component	protein-containing complex	GO:0032991	2	0.0200169	1.61559	18	2395	54	11608	Chr02.1629,Chr01.89,Chr16.2275,Chr03.831,Chr11.2417,Chr08.1954,Chr17.2398,Chr08.277,Chr09.2603,Chr15.2235,Chr10.538,Chr14.2218,Chr16.179,Chr06.1753,Chr06.3134,Chr03.759,Chr03.3621,Chr01.4016,	0.0800675
Cellular component	intracellular organelle lumen	GO:0070013	5	0.0291602	1.74548	13	1601	54	11608	Chr02.1629,Chr02.4189,Chr01.89,Chr16.2275,Chr08.1954,Chr08.277,Chr04.3587,Chr04.4428,Chr10.538,Chr14.2218,Chr06.1753,Chr04.4389,Chr12.2432,	0.103386
Cellular component	organelle lumen	GO:0043233	4	0.0291602	1.74548	13	1601	54	11608	Chr02.1629,Chr02.4189,Chr01.89,Chr16.2275,Chr08.1954,Chr08.277,Chr04.3587,Chr04.4428,Chr10.538,Chr14.2218,Chr06.1753,Chr04.4389,Chr12.2432,	0.103386
Cellular component	membrane-enclosed lumen	GO:0031974	3	0.0291602	1.74548	13	1601	54	11608	Chr02.1629,Chr02.4189,Chr01.89,Chr16.2275,Chr08.1954,Chr08.277,Chr04.3587,Chr04.4428,Chr10.538,Chr14.2218,Chr06.1753,Chr04.4389,Chr12.2432,	0.103386
Cellular component	obsolete intracellular organelle part	GO:0044446	0	0.047108	1.31759	27	4405	54	11608	Chr02.1629,Chr02.4189,Chr01.89,Chr03.1102,Chr16.2275,Chr03.831,Chr08.1954,Chr17.2398,Chr08.277,Chr09.2603,Chr04.3587,Chr04.4428,Chr15.2235,Chr06.276,Chr10.538,Chr14.2218,Chr06.3738,Chr16.179,Chr06.1753,Chr03.759,Chr09.387,Chr03.3621,Chr16.15,Chr04.4389,Chr12.2432,Chr01.4016,Chr02.820,	0.146977
Cellular component	obsolete organelle part	GO:0044422	0	0.0497866	1.31164	27	4425	54	11608	Chr02.1629,Chr02.4189,Chr01.89,Chr03.1102,Chr16.2275,Chr03.831,Chr08.1954,Chr17.2398,Chr08.277,Chr09.2603,Chr04.3587,Chr04.4428,Chr15.2235,Chr06.276,Chr10.538,Chr14.2218,Chr06.3738,Chr16.179,Chr06.1753,Chr03.759,Chr09.387,Chr03.3621,Chr16.15,Chr04.4389,Chr12.2432,Chr01.4016,Chr02.820,	0.152288
Biological process	DNA replication	GO:0006260	7	2.21227e-11	12.3945	13	219	55	11484	Chr01.89,Chr16.2275,Chr03.831,Chr08.277,Chr09.2603,Chr06.1207,Chr10.538,Chr03.3964,Chr14.2218,Chr16.179,Chr04.4134,Chr03.759,Chr03.3621,	1.89371e-08
Biological process	DNA unwinding involved in DNA replication	GO:0006268	10	1.08306e-10	73.6941	6	17	55	11484	Chr03.831,Chr09.2603,Chr10.538,Chr16.179,Chr03.759,Chr03.3621,	4.63548e-08
Biological process	DNA conformation change	GO:0071103	7	4.532e-10	9.72903	13	279	55	11484	Chr02.1629,Chr16.2275,Chr03.831,Chr08.1954,Chr09.2603,Chr04.4428,Chr10.538,Chr16.179,Chr06.1753,Chr03.759,Chr03.3621,Chr04.4389,Chr12.2432,	1.29313e-07
Biological process	DNA metabolic process	GO:0006259	7	1.69298e-09	5.4	18	696	55	11484	Chr01.89,Chr16.2275,Chr03.831,Chr17.2398,Chr08.277,Chr09.2603,Chr06.1207,Chr10.538,Chr03.3964,Chr14.2218,Chr16.179,Chr04.4134,Chr03.759,Chr11.2735,Chr03.3621,Chr07.291,Chr04.4389,Chr01.4016,	3.62297e-07
Biological process	chromosome organization	GO:0051276	6	2.76175e-09	4.58397	20	911	55	11484	Chr02.1629,Chr16.2275,Chr03.831,Chr08.1954,Chr08.277,Chr09.2603,Chr04.3587,Chr04.4428,Chr06.1207,Chr10.538,Chr14.2218,Chr16.179,Chr06.1753,Chr03.759,Chr11.2735,Chr03.3621,Chr04.4389,Chr12.2432,Chr01.4016,Chr02.820,	4.72812e-07
Biological process	DNA-dependent DNA replication	GO:0006261	8	4.00221e-09	12.8889	10	162	55	11484	Chr01.89,Chr16.2275,Chr03.831,Chr08.277,Chr09.2603,Chr10.538,Chr14.2218,Chr16.179,Chr03.759,Chr03.3621,	5.70983e-07
Biological process	DNA duplex unwinding	GO:0032508	9	4.51435e-08	20.3	7	72	55	11484	Chr16.2275,Chr03.831,Chr09.2603,Chr10.538,Chr16.179,Chr03.759,Chr03.3621,	5.52041e-06
Biological process	DNA geometric change	GO:0032392	8	5.47448e-08	19.7514	7	74	55	11484	Chr16.2275,Chr03.831,Chr09.2603,Chr10.538,Chr16.179,Chr03.759,Chr03.3621,	5.8577e-06
Biological process	DNA replication initiation	GO:0006270	8	4.48415e-07	31.6364	5	33	55	11484	Chr01.89,Chr16.2275,Chr14.2218,Chr16.179,Chr03.3621,	4.26493e-05
Biological process	regulation of cell cycle	GO:0051726	5	1.2038e-05	6.20198	9	303	55	11484	Chr16.2275,Chr17.2398,Chr06.1207,Chr10.538,Chr03.3964,Chr04.4134,Chr11.2735,Chr01.4016,Chr02.820,	0.00103045
Biological process	cellular macromolecule biosynthetic process	GO:0034645	6	1.3834e-05	2.23407	26	2430	55	11484	Chr19.208,Chr02.4189,Chr01.89,Chr08.182,Chr16.2275,Chr03.831,Chr17.2398,Chr05.3225,Chr08.277,Chr09.2603,Chr02.1300,Chr04.3587,Chr04.4428,Chr06.1207,Chr10.538,Chr03.3964,Chr14.2218,Chr07.741,Chr14.1477,Chr16.179,Chr04.4134,Chr03.759,Chr03.3621,Chr04.4389,Chr12.2432,Chr01.4016,	0.00107654
Biological process	cell cycle	GO:0007049	3	2.03801e-05	3.85568	13	704	55	11484	Chr16.2275,Chr17.2398,Chr08.277,Chr06.1207,Chr10.538,Chr03.3964,Chr14.2218,Chr14.1477,Chr06.3134,Chr04.4134,Chr11.2735,Chr01.4016,Chr02.820,	0.00145378
Biological process	chromatin assembly	GO:0031497	7	2.29739e-05	10.3537	6	121	55	11484	Chr02.1629,Chr08.1954,Chr04.4428,Chr06.1753,Chr04.4389,Chr12.2432,	0.00151274
Biological process	organelle organization	GO:0006996	5	3.97538e-05	2.36662	22	1941	55	11484	Chr02.1629,Chr16.2275,Chr03.831,Chr08.1954,Chr08.277,Chr09.2603,Chr02.1300,Chr04.3587,Chr04.4428,Chr06.1207,Chr10.538,Chr14.2218,Chr16.179,Chr06.1753,Chr06.3134,Chr03.759,Chr11.2735,Chr03.3621,Chr04.4389,Chr12.2432,Chr01.4016,Chr02.820,	0.00243066
Biological process	macromolecule biosynthetic process	GO:0009059	5	5.07503e-05	2.08239	26	2607	55	11484	Chr19.208,Chr02.4189,Chr01.89,Chr08.182,Chr16.2275,Chr03.831,Chr17.2398,Chr05.3225,Chr08.277,Chr09.2603,Chr02.1300,Chr04.3587,Chr04.4428,Chr06.1207,Chr10.538,Chr03.3964,Chr14.2218,Chr07.741,Chr14.1477,Chr16.179,Chr04.4134,Chr03.759,Chr03.3621,Chr04.4389,Chr12.2432,Chr01.4016,	0.00289615
Biological process	protein-DNA complex assembly	GO:0065004	8	5.73852e-05	12	5	87	55	11484	Chr02.1629,Chr16.2275,Chr08.1954,Chr06.1753,Chr04.4389,	0.00307011
Biological process	biosynthetic process	GO:0009058	3	0.000107817	1.72908	33	3985	55	11484	Chr19.208,Chr02.4189,Chr08.2008,Chr01.89,Chr08.182,Chr16.2275,Chr03.831,Chr17.2398,Chr05.3225,Chr05.3742,Chr08.277,Chr09.2603,Chr02.1300,Chr04.3587,Chr04.4428,Chr06.1207,Chr10.538,Chr03.3964,Chr06.953,Chr14.2218,Chr10.2828,Chr03.328,Chr07.741,Chr14.1477,Chr16.179,Chr03.110,Chr03.111,Chr04.4134,Chr03.759,Chr03.3621,Chr04.4389,Chr12.2432,Chr01.4016,	0.00439484
Biological process	chromatin assembly or disassembly	GO:0006333	6	0.000148314	7.41302	6	169	55	11484	Chr02.1629,Chr08.1954,Chr04.4428,Chr06.1753,Chr04.4389,Chr12.2432,	0.00551987
Biological process	regulation of DNA metabolic process	GO:0051052	7	0.000163286	7.28372	6	172	55	11484	Chr16.2275,Chr06.1207,Chr10.538,Chr16.179,Chr03.3621,Chr04.4389,	0.00582388
Biological process	regulation of cell cycle process	GO:0010564	6	0.000215507	6.92155	6	181	55	11484	Chr16.2275,Chr17.2398,Chr10.538,Chr11.2735,Chr01.4016,Chr02.820,	0.00709516
Biological process	cellular component organization	GO:0016043	4	0.000265156	1.89619	26	2863	55	11484	Chr02.1629,Chr03.1102,Chr16.2275,Chr03.831,Chr08.1954,Chr08.277,Chr09.2603,Chr13.1645,Chr02.1300,Chr04.3587,Chr04.4428,Chr06.1207,Chr10.538,Chr14.2218,Chr12.9,Chr07.741,Chr16.179,Chr06.1753,Chr06.3134,Chr03.759,Chr11.2735,Chr03.3621,Chr04.4389,Chr12.2432,Chr01.4016,Chr02.820,	0.00810621
Biological process	mitotic cell cycle process	GO:1903047	4	0.000300704	4.61436	8	362	55	11484	Chr16.2275,Chr17.2398,Chr10.538,Chr14.2218,Chr14.1477,Chr06.3134,Chr11.2735,Chr02.820,	0.00887596
Biological process	organic substance biosynthetic process	GO:1901576	4	0.000303847	1.70606	31	3794	55	11484	Chr19.208,Chr02.4189,Chr08.2008,Chr01.89,Chr08.182,Chr16.2275,Chr03.831,Chr17.2398,Chr05.3225,Chr05.3742,Chr08.277,Chr09.2603,Chr02.1300,Chr04.3587,Chr04.4428,Chr06.1207,Chr10.538,Chr03.3964,Chr14.2218,Chr10.2828,Chr07.741,Chr14.1477,Chr16.179,Chr03.110,Chr03.111,Chr04.4134,Chr03.759,Chr03.3621,Chr04.4389,Chr12.2432,Chr01.4016,	0.00866977
Biological process	DNA packaging	GO:0006323	8	0.000331044	6.39184	6	196	55	11484	Chr02.1629,Chr08.1954,Chr04.4428,Chr06.1753,Chr04.4389,Chr12.2432,	0.0091411
Biological process	cell cycle process	GO:0022402	3	0.000343094	3.63763	10	574	55	11484	Chr16.2275,Chr17.2398,Chr08.277,Chr10.538,Chr14.2218,Chr14.1477,Chr06.3134,Chr11.2735,Chr01.4016,Chr02.820,	0.0086379
Biological process	chromatin organization	GO:0006325	5	0.000367643	3.60622	10	579	55	11484	Chr02.1629,Chr16.2275,Chr08.1954,Chr04.3587,Chr04.4428,Chr06.1207,Chr06.1753,Chr04.4389,Chr12.2432,Chr01.4016,	0.0089915
Biological process	DNA repair	GO:0006281	8	0.000484854	4.95458	7	295	55	11484	Chr16.2275,Chr17.2398,Chr08.277,Chr10.538,Chr03.3964,Chr04.4134,Chr01.4016,	0.0112172
Biological process	regulation of chromosome organization	GO:0033044	7	0.00051723	7.51079	5	139	55	11484	Chr16.2275,Chr10.538,Chr04.4389,Chr01.4016,Chr02.820,	0.0116513
Biological process	cellular component organization or biogenesis	GO:0071840	3	0.000539872	1.7818	27	3164	55	11484	Chr02.1629,Chr03.1102,Chr16.2275,Chr03.831,Chr08.1954,Chr08.277,Chr09.2603,Chr13.1645,Chr02.1300,Chr04.3587,Chr04.4428,Chr06.1207,Chr10.538,Chr14.2218,Chr12.9,Chr07.741,Chr14.1477,Chr16.179,Chr06.1753,Chr06.3134,Chr03.759,Chr11.2735,Chr03.3621,Chr04.4389,Chr12.2432,Chr01.4016,Chr02.820,	0.0118495
Biological process	protein-DNA complex subunit organization	GO:0071824	6	0.000731348	6.96	5	150	55	11484	Chr02.1629,Chr16.2275,Chr08.1954,Chr06.1753,Chr04.4389,	0.014228
Biological process	mitotic cell cycle	GO:0000278	4	0.00112215	3.77919	8	442	55	11484	Chr16.2275,Chr17.2398,Chr10.538,Chr14.2218,Chr14.1477,Chr06.3134,Chr11.2735,Chr02.820,	0.0208818
Biological process	cellular biosynthetic process	GO:0044249	4	0.0011792	1.6432	29	3685	55	11484	Chr19.208,Chr02.4189,Chr01.89,Chr08.182,Chr16.2275,Chr03.831,Chr17.2398,Chr05.3225,Chr08.277,Chr09.2603,Chr02.1300,Chr04.3587,Chr04.4428,Chr06.1207,Chr10.538,Chr03.3964,Chr14.2218,Chr03.328,Chr07.741,Chr14.1477,Chr16.179,Chr03.110,Chr03.111,Chr04.4134,Chr03.759,Chr03.3621,Chr04.4389,Chr12.2432,Chr01.4016,	0.0214764
Biological process	nucleic acid metabolic process	GO:0090304	6	0.00206067	1.64409	27	3429	55	11484	Chr19.208,Chr02.4189,Chr01.89,Chr08.182,Chr16.2275,Chr03.831,Chr17.2398,Chr05.3225,Chr08.277,Chr09.2603,Chr02.1300,Chr04.3587,Chr04.4428,Chr06.1207,Chr10.538,Chr03.3964,Chr14.2218,Chr07.741,Chr16.179,Chr04.4134,Chr03.759,Chr11.2735,Chr03.3621,Chr07.291,Chr04.4389,Chr12.2432,Chr01.4016,	0.0326654
Biological process	regulation of biosynthetic process	GO:0009889	5	0.00221173	1.99173	18	1887	55	11484	Chr19.208,Chr02.4189,Chr01.89,Chr08.182,Chr16.2275,Chr05.3225,Chr02.1300,Chr04.3587,Chr04.4428,Chr06.1207,Chr10.538,Chr10.2828,Chr07.741,Chr16.179,Chr03.3621,Chr04.4389,Chr12.2432,Chr01.4016,	0.0344225
Biological process	regulation of cellular macromolecule biosynthetic process	GO:2000112	7	0.00225412	2.04942	17	1732	55	11484	Chr19.208,Chr02.4189,Chr01.89,Chr08.182,Chr16.2275,Chr05.3225,Chr02.1300,Chr04.3587,Chr04.4428,Chr06.1207,Chr10.538,Chr07.741,Chr16.179,Chr03.3621,Chr04.4389,Chr12.2432,Chr01.4016,	0.0344559
Biological process	biological regulation	GO:0065007	2	0.00227463	1.4552	35	5022	55	11484	Chr19.208,Chr02.2959,Chr16.1985,Chr02.4189,Chr01.89,Chr03.1102,Chr08.182,Chr16.2275,Chr01.5270,Chr17.2398,Chr07.2958,Chr05.3225,Chr05.3742,Chr09.2603,Chr13.1645,Chr02.1300,Chr04.3587,Chr04.4428,Chr06.1207,Chr10.538,Chr03.3964,Chr14.2218,Chr10.2828,Chr07.741,Chr16.179,Chr03.110,Chr03.111,Chr04.4134,Chr11.2735,Chr03.3621,Chr04.4389,Chr12.2432,Chr01.4016,Chr18.1234,Chr02.820,	0.0330014
Biological process	cellular response to DNA damage stimulus	GO:0006974	5	0.00252734	3.72857	7	392	55	11484	Chr16.2275,Chr17.2398,Chr08.277,Chr10.538,Chr03.3964,Chr04.4134,Chr01.4016,	0.0360568
Biological process	cell division	GO:0051301	3	0.00294045	4.18997	6	299	55	11484	Chr02.4189,Chr13.1645,Chr07.741,Chr14.1477,Chr04.4389,Chr02.820,	0.0393286
Biological process	regulation of macromolecule biosynthetic process	GO:0010556	6	0.00297776	1.99752	17	1777	55	11484	Chr19.208,Chr02.4189,Chr01.89,Chr08.182,Chr16.2275,Chr05.3225,Chr02.1300,Chr04.3587,Chr04.4428,Chr06.1207,Chr10.538,Chr07.741,Chr16.179,Chr03.3621,Chr04.4389,Chr12.2432,Chr01.4016,	0.0392148
Biological process	cellular aromatic compound metabolic process	GO:0006725	4	0.00328864	1.52594	30	4105	55	11484	Chr19.208,Chr02.4189,Chr01.89,Chr08.182,Chr16.2275,Chr03.831,Chr17.2398,Chr05.3225,Chr08.277,Chr09.2603,Chr02.1300,Chr04.3587,Chr04.4428,Chr06.1207,Chr10.538,Chr03.3964,Chr14.2218,Chr03.328,Chr07.741,Chr16.179,Chr03.110,Chr03.111,Chr04.4134,Chr03.759,Chr11.2735,Chr03.3621,Chr07.291,Chr04.4389,Chr12.2432,Chr01.4016,	0.0426527
Biological process	regulation of nucleobase-containing compound metabolic process	GO:0019219	6	0.00333758	1.97639	17	1796	55	11484	Chr19.208,Chr02.4189,Chr01.89,Chr08.182,Chr16.2275,Chr05.3225,Chr02.1300,Chr04.3587,Chr04.4428,Chr06.1207,Chr10.538,Chr07.741,Chr16.179,Chr03.3621,Chr04.4389,Chr12.2432,Chr01.4016,	0.0426413
Biological process	regulation of cellular biosynthetic process	GO:0031326	6	0.00431369	1.92913	17	1840	55	11484	Chr19.208,Chr02.4189,Chr01.89,Chr08.182,Chr16.2275,Chr05.3225,Chr02.1300,Chr04.3587,Chr04.4428,Chr06.1207,Chr10.538,Chr07.741,Chr16.179,Chr03.3621,Chr04.4389,Chr12.2432,Chr01.4016,	0.0520074
Biological process	heterocycle metabolic process	GO:0046483	4	0.00455244	1.51797	29	3989	55	11484	Chr19.208,Chr02.4189,Chr01.89,Chr08.182,Chr16.2275,Chr03.831,Chr17.2398,Chr05.3225,Chr08.277,Chr09.2603,Chr02.1300,Chr04.3587,Chr04.4428,Chr06.1207,Chr10.538,Chr03.3964,Chr14.2218,Chr07.741,Chr16.179,Chr03.110,Chr03.111,Chr04.4134,Chr03.759,Chr11.2735,Chr03.3621,Chr07.291,Chr04.4389,Chr12.2432,Chr01.4016,	0.0541235
Biological process	organic cyclic compound metabolic process	GO:1901360	4	0.00519698	1.48542	30	4217	55	11484	Chr19.208,Chr02.4189,Chr01.89,Chr08.182,Chr16.2275,Chr03.831,Chr17.2398,Chr05.3225,Chr05.3742,Chr08.277,Chr09.2603,Chr02.1300,Chr04.3587,Chr04.4428,Chr06.1207,Chr10.538,Chr03.3964,Chr14.2218,Chr07.741,Chr16.179,Chr03.110,Chr03.111,Chr04.4134,Chr03.759,Chr11.2735,Chr03.3621,Chr07.291,Chr04.4389,Chr12.2432,Chr01.4016,	0.0542514
Biological process	regulation of biological process	GO:0050789	3	0.00607184	1.45293	31	4455	55	11484	Chr19.208,Chr02.2959,Chr16.1985,Chr02.4189,Chr01.89,Chr03.1102,Chr08.182,Chr16.2275,Chr01.5270,Chr17.2398,Chr07.2958,Chr05.3225,Chr09.2603,Chr13.1645,Chr02.1300,Chr04.3587,Chr04.4428,Chr06.1207,Chr10.538,Chr03.3964,Chr10.2828,Chr07.741,Chr16.179,Chr04.4134,Chr11.2735,Chr03.3621,Chr04.4389,Chr12.2432,Chr01.4016,Chr18.1234,Chr02.820,	0.060436
Biological process	system development	GO:0048731	4	0.00653075	1.80605	18	2081	55	11484	Chr19.208,Chr02.2959,Chr02.4189,Chr06.1528,Chr05.481,Chr02.3594,Chr05.3225,Chr05.3742,Chr13.1645,Chr06.1207,Chr12.9,Chr07.741,Chr14.1477,Chr06.3134,Chr03.3621,Chr07.201,Chr18.1234,Chr02.820,	0.0614322
Biological process	nucleobase-containing compound metabolic process	GO:0006139	5	0.00702623	1.51875	27	3712	55	11484	Chr19.208,Chr02.4189,Chr01.89,Chr08.182,Chr16.2275,Chr03.831,Chr17.2398,Chr05.3225,Chr08.277,Chr09.2603,Chr02.1300,Chr04.3587,Chr04.4428,Chr06.1207,Chr10.538,Chr03.3964,Chr14.2218,Chr07.741,Chr16.179,Chr04.4134,Chr03.759,Chr11.2735,Chr03.3621,Chr07.291,Chr04.4389,Chr12.2432,Chr01.4016,	0.0653745
Biological process	multicellular organism development	GO:0007275	4	0.00803633	1.66028	21	2641	55	11484	Chr19.208,Chr02.2959,Chr02.4189,Chr06.1528,Chr05.481,Chr02.3594,Chr05.3225,Chr05.3742,Chr13.1645,Chr02.1300,Chr06.1207,Chr03.3964,Chr12.9,Chr07.741,Chr14.1477,Chr06.3134,Chr04.4134,Chr03.3621,Chr07.201,Chr18.1234,Chr02.820,	0.0709185
Biological process	regulation of cellular component organization	GO:0051128	5	0.00813906	3.00741	7	486	55	11484	Chr03.1102,Chr16.2275,Chr10.538,Chr07.741,Chr04.4389,Chr01.4016,Chr02.820,	0.0710922
Biological process	regulation of organelle organization	GO:0033043	6	0.0108602	3.7153	5	281	55	11484	Chr16.2275,Chr10.538,Chr04.4389,Chr01.4016,Chr02.820,	0.0787827
Biological process	cellular macromolecule metabolic process	GO:0044260	5	0.0109533	1.40256	31	4615	55	11484	Chr19.208,Chr02.2959,Chr02.4189,Chr01.89,Chr08.182,Chr16.2275,Chr03.831,Chr17.2398,Chr07.2958,Chr05.3225,Chr08.277,Chr09.2603,Chr02.1300,Chr04.3587,Chr04.4428,Chr06.1207,Chr10.538,Chr03.3964,Chr14.2218,Chr07.741,Chr14.1477,Chr16.179,Chr06.3134,Chr04.4134,Chr03.759,Chr11.2735,Chr03.3621,Chr07.291,Chr04.4389,Chr12.2432,Chr01.4016,	0.0787903
Biological process	regulation of primary metabolic process	GO:0080090	5	0.0113916	1.71226	18	2195	55	11484	Chr19.208,Chr02.4189,Chr01.89,Chr08.182,Chr16.2275,Chr05.3225,Chr02.1300,Chr04.3587,Chr04.4428,Chr06.1207,Chr10.538,Chr10.2828,Chr07.741,Chr16.179,Chr03.3621,Chr04.4389,Chr12.2432,Chr01.4016,	0.0799277
Biological process	plant organ development	GO:0099402	4	0.0142947	2.07855	11	1105	55	11484	Chr19.208,Chr02.4189,Chr06.1528,Chr02.3594,Chr05.3225,Chr06.1207,Chr12.9,Chr07.741,Chr14.1477,Chr03.3621,Chr07.201,	0.0963487
Biological process	aromatic compound biosynthetic process	GO:0019438	5	0.015212	1.66375	18	2259	55	11484	Chr19.208,Chr02.4189,Chr01.89,Chr08.182,Chr16.2275,Chr17.2398,Chr05.3225,Chr02.1300,Chr04.3587,Chr04.4428,Chr10.538,Chr03.328,Chr07.741,Chr03.110,Chr03.111,Chr04.4389,Chr12.2432,Chr01.4016,	0.0904271
Biological process	regulation of cellular process	GO:0050794	4	0.0153149	1.43853	27	3919	55	11484	Chr19.208,Chr16.1985,Chr02.4189,Chr01.89,Chr03.1102,Chr08.182,Chr16.2275,Chr01.5270,Chr17.2398,Chr05.3225,Chr09.2603,Chr02.1300,Chr04.3587,Chr04.4428,Chr06.1207,Chr10.538,Chr03.3964,Chr07.741,Chr16.179,Chr04.4134,Chr11.2735,Chr03.3621,Chr04.4389,Chr12.2432,Chr01.4016,Chr18.1234,Chr02.820,	0.0904106
Biological process	regulation of nitrogen compound metabolic process	GO:0051171	5	0.0171335	1.67989	17	2113	55	11484	Chr19.208,Chr02.4189,Chr01.89,Chr08.182,Chr16.2275,Chr05.3225,Chr02.1300,Chr04.3587,Chr04.4428,Chr06.1207,Chr10.538,Chr07.741,Chr16.179,Chr03.3621,Chr04.4389,Chr12.2432,Chr01.4016,	0.0990964
Biological process	negative regulation of cellular process	GO:0048523	5	0.0207621	2.05917	10	1014	55	11484	Chr19.208,Chr02.4189,Chr03.1102,Chr16.2275,Chr17.2398,Chr04.4428,Chr10.538,Chr11.2735,Chr12.2432,Chr01.4016,	0.102731
Biological process	multicellular organismal process	GO:0032501	2	0.0220412	1.51881	21	2887	55	11484	Chr19.208,Chr02.2959,Chr02.4189,Chr06.1528,Chr05.481,Chr02.3594,Chr05.3225,Chr05.3742,Chr13.1645,Chr02.1300,Chr06.1207,Chr03.3964,Chr12.9,Chr07.741,Chr14.1477,Chr06.3134,Chr04.4134,Chr03.3621,Chr07.201,Chr18.1234,Chr02.820,	0.1072
Biological process	organic cyclic compound biosynthetic process	GO:1901362	5	0.0220787	1.60136	18	2347	55	11484	Chr19.208,Chr02.4189,Chr01.89,Chr08.182,Chr16.2275,Chr17.2398,Chr05.3225,Chr05.3742,Chr02.1300,Chr04.3587,Chr04.4428,Chr10.538,Chr07.741,Chr03.110,Chr03.111,Chr04.4389,Chr12.2432,Chr01.4016,	0.106776
Biological process	shoot system development	GO:0048367	5	0.0221236	2.14766	9	875	55	11484	Chr19.208,Chr02.2959,Chr02.4189,Chr06.1528,Chr05.3225,Chr13.1645,Chr06.1207,Chr07.741,Chr07.201,	0.106392
Biological process	heterocycle biosynthetic process	GO:0018130	5	0.0222151	1.6335	17	2173	55	11484	Chr19.208,Chr02.4189,Chr01.89,Chr08.182,Chr16.2275,Chr17.2398,Chr05.3225,Chr02.1300,Chr04.3587,Chr04.4428,Chr10.538,Chr07.741,Chr03.110,Chr03.111,Chr04.4389,Chr12.2432,Chr01.4016,	0.106235
Biological process	regulation of transcription, DNA-templated	GO:0006355	10	0.0259249	1.77528	13	1529	55	11484	Chr19.208,Chr02.4189,Chr01.89,Chr08.182,Chr16.2275,Chr05.3225,Chr02.1300,Chr04.3587,Chr04.4428,Chr07.741,Chr04.4389,Chr12.2432,Chr01.4016,	0.113223
Biological process	reproductive process	GO:0022414	2	0.0295496	1.69559	14	1724	55	11484	Chr19.208,Chr02.2959,Chr01.89,Chr05.481,Chr05.3225,Chr05.3742,Chr06.1207,Chr10.538,Chr07.741,Chr06.3134,Chr11.2735,Chr03.3621,Chr18.1234,Chr02.820,	0.121608
Biological process	developmental growth	GO:0048589	3	0.030511	2.52581	6	496	55	11484	Chr02.2959,Chr12.9,Chr07.741,Chr14.1477,Chr03.3621,Chr02.820,	0.124964
Biological process	regulation of RNA biosynthetic process	GO:2001141	8	0.0307443	1.73444	13	1565	55	11484	Chr19.208,Chr02.4189,Chr01.89,Chr08.182,Chr16.2275,Chr05.3225,Chr02.1300,Chr04.3587,Chr04.4428,Chr07.741,Chr04.4389,Chr12.2432,Chr01.4016,	0.12532
Biological process	regulation of nucleic acid-templated transcription	GO:1903506	9	0.0307443	1.73444	13	1565	55	11484	Chr19.208,Chr02.4189,Chr01.89,Chr08.182,Chr16.2275,Chr05.3225,Chr02.1300,Chr04.3587,Chr04.4428,Chr07.741,Chr04.4389,Chr12.2432,Chr01.4016,	0.12532
Biological process	reproduction	GO:0000003	2	0.0308893	1.68581	14	1734	55	11484	Chr19.208,Chr02.2959,Chr01.89,Chr05.481,Chr05.3225,Chr05.3742,Chr06.1207,Chr10.538,Chr07.741,Chr06.3134,Chr11.2735,Chr03.3621,Chr18.1234,Chr02.820,	0.124723
Biological process	transcription, DNA-templated	GO:0006351	10	0.0338474	1.71148	13	1586	55	11484	Chr19.208,Chr02.4189,Chr01.89,Chr08.182,Chr16.2275,Chr05.3225,Chr02.1300,Chr04.3587,Chr04.4428,Chr07.741,Chr04.4389,Chr12.2432,Chr01.4016,	0.129346
Biological process	regulation of cellular metabolic process	GO:0031323	5	0.0347854	1.55344	17	2285	55	11484	Chr19.208,Chr02.4189,Chr01.89,Chr08.182,Chr16.2275,Chr05.3225,Chr02.1300,Chr04.3587,Chr04.4428,Chr06.1207,Chr10.538,Chr07.741,Chr16.179,Chr03.3621,Chr04.4389,Chr12.2432,Chr01.4016,	0.131754
Biological process	anatomical structure development	GO:0048856	3	0.0356136	1.45096	21	3022	55	11484	Chr19.208,Chr02.2959,Chr02.4189,Chr06.1528,Chr05.481,Chr02.3594,Chr05.3225,Chr05.3742,Chr13.1645,Chr02.1300,Chr06.1207,Chr03.3964,Chr12.9,Chr07.741,Chr14.1477,Chr06.3134,Chr04.4134,Chr03.3621,Chr07.201,Chr18.1234,Chr02.820,	0.134296
Biological process	negative regulation of biological process	GO:0048519	4	0.0356568	1.75094	12	1431	55	11484	Chr19.208,Chr02.4189,Chr03.1102,Chr16.2275,Chr17.2398,Chr07.2958,Chr04.4428,Chr10.538,Chr11.2735,Chr04.4389,Chr12.2432,Chr01.4016,	0.13387
Biological process	nucleic acid-templated transcription	GO:0097659	9	0.0393535	1.67556	13	1620	55	11484	Chr19.208,Chr02.4189,Chr01.89,Chr08.182,Chr16.2275,Chr05.3225,Chr02.1300,Chr04.3587,Chr04.4428,Chr07.741,Chr04.4389,Chr12.2432,Chr01.4016,	0.143347
Biological process	nucleobase-containing compound biosynthetic process	GO:0034654	6	0.0395161	1.59389	15	1965	55	11484	Chr19.208,Chr02.4189,Chr01.89,Chr08.182,Chr16.2275,Chr17.2398,Chr05.3225,Chr02.1300,Chr04.3587,Chr04.4428,Chr10.538,Chr07.741,Chr04.4389,Chr12.2432,Chr01.4016,	0.14333
Biological process	post-embryonic development	GO:0009791	3	0.0445433	1.64609	13	1649	55	11484	Chr19.208,Chr02.2959,Chr05.481,Chr02.3594,Chr05.3225,Chr05.3742,Chr13.1645,Chr06.1207,Chr07.741,Chr06.3134,Chr03.3621,Chr18.1234,Chr02.820,	0.155629
Biological process	reproductive system development	GO:0061458	5	0.0461124	1.73868	11	1321	55	11484	Chr19.208,Chr02.2959,Chr05.481,Chr05.3225,Chr05.3742,Chr06.1207,Chr07.741,Chr06.3134,Chr03.3621,Chr18.1234,Chr02.820,	0.159806
Biological process	reproductive structure development	GO:0048608	4	0.0461124	1.73868	11	1321	55	11484	Chr19.208,Chr02.2959,Chr05.481,Chr05.3225,Chr05.3742,Chr06.1207,Chr07.741,Chr06.3134,Chr03.3621,Chr18.1234,Chr02.820,	0.159806
Biological process	cellular nitrogen compound metabolic process	GO:0034641	4	0.0499402	1.31351	27	4292	55	11484	Chr19.208,Chr02.4189,Chr01.89,Chr08.182,Chr16.2275,Chr03.831,Chr17.2398,Chr05.3225,Chr08.277,Chr09.2603,Chr02.1300,Chr04.3587,Chr04.4428,Chr06.1207,Chr10.538,Chr03.3964,Chr14.2218,Chr07.741,Chr16.179,Chr04.4134,Chr03.759,Chr11.2735,Chr03.3621,Chr07.291,Chr04.4389,Chr12.2432,Chr01.4016,	0.163789
