# Supplementary material for: Transcriptomics of Leaf Development in the Endangered Dioecious Magnolia kwangsiensis: Molecular Basis Underpinning Specialized Metabolism Genes
Source: Genes (Basel). 2024 Mar 4;15(3):335. doi: 10.3390/genes15030335 (PMC10970092; doi:10.3390/genes15030335)
Supplement: Supplementary file 1 [file genes-15-00335-s001.zip › Supplement table S3.xlsx]

## Sheet: MvsB_up
Class	GO_Name	GO_ID	GO_Level	P_value	EnrichmentScore	HitsGenesCountsInSelectedSet	HitsGenesCountsInBackground	AllGenesCountsInSelectedSet	AllGenesCountsInBackground	GenesOfSelectedSetInGOterm	corrected p-value(BH method)
Molecular function	cellulose synthase activity	GO:0016759	7	2.14338e-07	8.17297	10	37	325	9828	evm.TU.Chr04.489,evm.TU.Chr14.1482,evm.TU.Chr14.1474,evm.TU.Chr14.1473,evm.TU.Chr14.1477,evm.TU.Chr17.55,evm.TU.Chr12.2635,evm.TU.Chr03.1159,evm.TU.Chr03.548,evm.TU.Chr12.589,	0.00013782
Molecular function	oxidoreductase activity	GO:0016491	3	4.68116e-07	1.96096	57	879	325	9828	evm.TU.Chr19.762,evm.TU.Chr06.1504,evm.TU.Chr16.2244,evm.TU.Chr16.2237,evm.TU.Chr17.2089,evm.TU.Chr12.2329,evm.TU.Chr16.2232,evm.TU.Chr19.763,evm.TU.Chr07.2455,evm.TU.Chr19.1680,evm.TU.Chr07.2895,evm.TU.Chr16.2226,evm.TU.Chr05.635,evm.TU.Chr16.2221,evm.TU.Chr18.68,evm.TU.Chr18.63,evm.TU.Chr09.2948,evm.TU.Chr10.442,evm.TU.Chr17.1402,evm.TU.Chr01.5308,evm.TU.Chr05.1302,evm.TU.Chr18.501,evm.TU.Chr05…	0.000150499
Molecular function	glucosyltransferase activity	GO:0046527	6	7.58486e-07	3.20516	23	217	325	9828	evm.TU.Chr03.3871,evm.TU.Chr02.868,evm.TU.Chr04.489,evm.TU.Chr03.1028,evm.TU.Chr14.1482,evm.TU.Chr04.3829,evm.TU.Chr17.2313,evm.TU.Chr02.1113,evm.TU.Chr14.1474,evm.TU.Chr14.1473,evm.TU.Chr14.1477,evm.TU.Chr02.4657,evm.TU.Chr17.55,evm.TU.Chr12.2635,evm.TU.Chr03.1159,evm.TU.Chr03.548,evm.TU.Chr07.370,evm.TU.Chr12.589,evm.TU.Chr08.2575,evm.TU.Chr08.2624,evm.TU.Chr04.195,evm.TU.Chr09.2766,evm.TU.Chr0…	0.000162569
Molecular function	hexosyltransferase activity	GO:0016758	5	1.1275e-05	2.48927	27	328	325	9828	evm.TU.Chr03.3871,evm.TU.Chr02.4700,evm.TU.Chr02.868,evm.TU.Chr04.489,evm.TU.Chr03.1028,evm.TU.Chr14.1482,evm.TU.Chr04.3829,evm.TU.Chr17.2313,evm.TU.Chr18.226,evm.TU.Chr02.1113,evm.TU.Chr14.1474,evm.TU.Chr14.1473,evm.TU.Chr14.1477,evm.TU.Chr02.4657,evm.TU.Chr19.1581,evm.TU.Chr17.55,evm.TU.Chr12.2635,evm.TU.Chr03.1159,evm.TU.Chr03.548,evm.TU.Chr07.370,evm.TU.Chr12.589,evm.TU.Chr08.2575,evm.TU.Chr0…	0.00181246
Molecular function	glycosyltransferase activity	GO:0016757	4	0.000107036	2.18895	27	373	325	9828	evm.TU.Chr03.3871,evm.TU.Chr02.4700,evm.TU.Chr02.868,evm.TU.Chr04.489,evm.TU.Chr03.1028,evm.TU.Chr14.1482,evm.TU.Chr04.3829,evm.TU.Chr17.2313,evm.TU.Chr18.226,evm.TU.Chr02.1113,evm.TU.Chr14.1474,evm.TU.Chr14.1473,evm.TU.Chr14.1477,evm.TU.Chr02.4657,evm.TU.Chr19.1581,evm.TU.Chr17.55,evm.TU.Chr12.2635,evm.TU.Chr03.1159,evm.TU.Chr03.548,evm.TU.Chr07.370,evm.TU.Chr12.589,evm.TU.Chr08.2575,evm.TU.Chr0…	0.0114707
Molecular function	inorganic molecular entity transmembrane transporter activity	GO:0015318	4	0.000139805	1.97217	33	506	325	9828	evm.TU.Chr05.457,evm.TU.Chr02.1619,evm.TU.Chr02.3812,evm.TU.Chr03.1481,evm.TU.Chr04.4094,evm.TU.Chr03.3024,evm.TU.Chr01.1452,evm.TU.Chr09.2274,evm.TU.Chr01.4099,evm.TU.Chr08.2912,evm.TU.Chr04.60,evm.TU.Chr05.3183,evm.TU.Chr09.572,evm.TU.Chr19.1577,evm.TU.Chr07.2336,evm.TU.Chr01.4395,evm.TU.Chr19.408,evm.TU.Chr12.337,evm.TU.Chr12.2889,evm.TU.Chr12.367,evm.TU.Chr07.142,evm.TU.Chr07.143,evm.TU.Chr05…	0.00749123
Molecular function	transmembrane transporter activity	GO:0022857	3	0.000263284	1.69226	46	822	325	9828	evm.TU.Chr05.457,evm.TU.Chr02.1619,evm.TU.Chr02.3812,evm.TU.Chr19.951,evm.TU.Chr04.3275,evm.TU.Chr03.1481,evm.TU.Chr01.5308,evm.TU.Chr19.309,evm.TU.Chr06.3583,evm.TU.Chr04.4094,evm.TU.Chr03.3024,evm.TU.Chr01.1452,evm.TU.Chr09.2274,evm.TU.Chr01.4099,evm.TU.Chr08.2912,evm.TU.Chr06.1314,evm.TU.Chr04.60,evm.TU.Chr05.3183,evm.TU.Chr02.1386,evm.TU.Chr09.572,evm.TU.Chr19.1577,evm.TU.Chr07.2336,evm.TU.Ch…	0.0130224
Molecular function	catalytic activity	GO:0003824	2	0.00125297	1.13413	223	5946	325	9828	evm.TU.Chr19.762,evm.TU.Chr06.1504,evm.TU.Chr16.2244,evm.TU.Chr04.4322,evm.TU.Chr16.2237,evm.TU.Chr17.2089,evm.TU.Chr12.2329,evm.TU.Chr16.2232,evm.TU.Chr19.763,evm.TU.Chr05.457,evm.TU.Chr07.2455,evm.TU.Chr03.2315,evm.TU.Chr03.2787,evm.TU.Chr19.1680,evm.TU.Chr03.1451,evm.TU.Chr03.3871,evm.TU.Chr04.2112,evm.TU.Chr04.1261,evm.TU.Chr14.2825,evm.TU.Chr07.2416,evm.TU.Chr07.2895,evm.TU.Chr16.2226,evm.TU…	0.0447589
Molecular function	cation transmembrane transporter activity	GO:0008324	5	0.00191673	2.00328	21	317	325	9828	evm.TU.Chr05.457,evm.TU.Chr02.1619,evm.TU.Chr02.3812,evm.TU.Chr03.1481,evm.TU.Chr04.4094,evm.TU.Chr03.3024,evm.TU.Chr01.1452,evm.TU.Chr09.2274,evm.TU.Chr01.4099,evm.TU.Chr08.2912,evm.TU.Chr05.3183,evm.TU.Chr09.572,evm.TU.Chr19.1577,evm.TU.Chr01.4395,evm.TU.Chr12.337,evm.TU.Chr12.367,evm.TU.Chr18.641,evm.TU.Chr09.20,evm.TU.Chr01.578,evm.TU.Chr15.320,evm.TU.Chr11.1732,	0.064866
Molecular function	passive transmembrane transporter activity	GO:0022803	4	0.00218003	2.74909	11	121	325	9828	evm.TU.Chr02.3812,evm.TU.Chr03.1481,evm.TU.Chr04.4094,evm.TU.Chr07.2336,evm.TU.Chr12.337,evm.TU.Chr12.367,evm.TU.Chr07.142,evm.TU.Chr07.143,evm.TU.Chr05.3273,evm.TU.Chr15.320,evm.TU.Chr11.1732,	0.070088
Molecular function	channel activity	GO:0015267	5	0.00218003	2.74909	11	121	325	9828	evm.TU.Chr02.3812,evm.TU.Chr03.1481,evm.TU.Chr04.4094,evm.TU.Chr07.2336,evm.TU.Chr12.337,evm.TU.Chr12.367,evm.TU.Chr07.142,evm.TU.Chr07.143,evm.TU.Chr05.3273,evm.TU.Chr15.320,evm.TU.Chr11.1732,	0.070088
Molecular function	thioredoxin-disulfide reductase activity	GO:0004791	8	0.00276592	5.04	5	30	325	9828	evm.TU.Chr05.1302,evm.TU.Chr02.906,evm.TU.Chr05.801,evm.TU.Chr14.750,evm.TU.Chr16.125,	0.0773254
Molecular function	ion transmembrane transporter activity	GO:0015075	4	0.00309331	1.71616	29	511	325	9828	evm.TU.Chr05.457,evm.TU.Chr02.1619,evm.TU.Chr02.3812,evm.TU.Chr03.1481,evm.TU.Chr04.4094,evm.TU.Chr03.3024,evm.TU.Chr01.1452,evm.TU.Chr09.2274,evm.TU.Chr01.4099,evm.TU.Chr08.2912,evm.TU.Chr04.60,evm.TU.Chr05.3183,evm.TU.Chr09.572,evm.TU.Chr19.1577,evm.TU.Chr01.4395,evm.TU.Chr19.408,evm.TU.Chr12.337,evm.TU.Chr12.2889,evm.TU.Chr12.367,evm.TU.Chr05.389,evm.TU.Chr18.641,evm.TU.Chr09.20,evm.TU.Chr01.5…	0.0828748
Molecular function	transferase activity	GO:0016740	3	0.00315103	1.26813	104	2480	325	9828	evm.TU.Chr04.4322,evm.TU.Chr12.2329,evm.TU.Chr03.2787,evm.TU.Chr03.3871,evm.TU.Chr04.2112,evm.TU.Chr14.2825,evm.TU.Chr16.2451,evm.TU.Chr02.4700,evm.TU.Chr04.254,evm.TU.Chr03.3468,evm.TU.Chr11.695,evm.TU.Chr02.868,evm.TU.Chr18.2321,evm.TU.Chr07.252,evm.TU.Chr12.222,evm.TU.Chr04.489,evm.TU.Chr01.857,evm.TU.Chr03.894,evm.TU.Chr03.1028,evm.TU.Chr12.279,evm.TU.Chr10.1880,evm.TU.Chr10.2565,evm.TU.Chr14…	0.0810445
Molecular function	UDP-glucosyltransferase activity	GO:0035251	7	0.00358695	2.35401	13	167	325	9828	evm.TU.Chr03.3871,evm.TU.Chr02.868,evm.TU.Chr04.489,evm.TU.Chr03.1028,evm.TU.Chr04.3829,evm.TU.Chr17.2313,evm.TU.Chr02.1113,evm.TU.Chr02.4657,evm.TU.Chr03.548,evm.TU.Chr08.2575,evm.TU.Chr08.2624,evm.TU.Chr09.2766,evm.TU.Chr02.100,	0.0854226
Molecular function	protein-disulfide reductase (NAD(P)) activity	GO:0047134	7	0.00484878	4.44706	5	34	325	9828	evm.TU.Chr05.1302,evm.TU.Chr02.906,evm.TU.Chr05.801,evm.TU.Chr14.750,evm.TU.Chr16.125,	0.107509
Molecular function	transporter activity	GO:0005215	2	0.00496545	1.46734	46	948	325	9828	evm.TU.Chr05.457,evm.TU.Chr02.1619,evm.TU.Chr02.3812,evm.TU.Chr19.951,evm.TU.Chr04.3275,evm.TU.Chr03.1481,evm.TU.Chr01.5308,evm.TU.Chr19.309,evm.TU.Chr06.3583,evm.TU.Chr04.4094,evm.TU.Chr03.3024,evm.TU.Chr01.1452,evm.TU.Chr09.2274,evm.TU.Chr01.4099,evm.TU.Chr08.2912,evm.TU.Chr06.1314,evm.TU.Chr04.60,evm.TU.Chr05.3183,evm.TU.Chr02.1386,evm.TU.Chr09.572,evm.TU.Chr19.1577,evm.TU.Chr07.2336,evm.TU.Ch…	0.106426
Molecular function	inorganic cation transmembrane transporter activity	GO:0022890	6	0.00542915	1.90252	19	302	325	9828	evm.TU.Chr05.457,evm.TU.Chr02.1619,evm.TU.Chr02.3812,evm.TU.Chr03.1481,evm.TU.Chr04.4094,evm.TU.Chr09.2274,evm.TU.Chr01.4099,evm.TU.Chr08.2912,evm.TU.Chr05.3183,evm.TU.Chr09.572,evm.TU.Chr19.1577,evm.TU.Chr01.4395,evm.TU.Chr12.337,evm.TU.Chr12.367,evm.TU.Chr18.641,evm.TU.Chr09.20,evm.TU.Chr01.578,evm.TU.Chr15.320,evm.TU.Chr11.1732,	0.112611
Molecular function	cysteine-type endopeptidase activity	GO:0004197	6	0.00622549	4.2	5	36	325	9828	evm.TU.Chr10.1443,evm.TU.Chr06.782,evm.TU.Chr01.277,evm.TU.Chr03.507,evm.TU.Chr04.395,	0.125093
Molecular function	oxidoreductase activity, acting on a sulfur group of donors, NAD(P) as acceptor	GO:0016668	5	0.00622549	4.2	5	36	325	9828	evm.TU.Chr05.1302,evm.TU.Chr02.906,evm.TU.Chr05.801,evm.TU.Chr14.750,evm.TU.Chr16.125,	0.125093
Molecular function	monooxygenase activity	GO:0004497	4	0.00915517	2.03538	14	208	325	9828	evm.TU.Chr07.2455,evm.TU.Chr05.635,evm.TU.Chr18.68,evm.TU.Chr10.442,evm.TU.Chr08.2745,evm.TU.Chr06.959,evm.TU.Chr06.953,evm.TU.Chr13.302,evm.TU.Chr02.715,evm.TU.Chr10.2866,evm.TU.Chr10.2658,evm.TU.Chr01.186,evm.TU.Chr07.2489,evm.TU.Chr07.2490,	0.163522
Molecular function	O-acyltransferase activity	GO:0008374	6	0.00967621	2.688	8	90	325	9828	evm.TU.Chr18.2321,evm.TU.Chr11.2620,evm.TU.Chr11.1345,evm.TU.Chr04.380,evm.TU.Chr11.1355,evm.TU.Chr01.727,evm.TU.Chr19.430,evm.TU.Chr04.173,	0.168157
Molecular function	antioxidant activity	GO:0016209	2	0.0103136	2.65846	8	91	325	9828	evm.TU.Chr19.762,evm.TU.Chr19.763,evm.TU.Chr05.1302,evm.TU.Chr02.906,evm.TU.Chr14.2962,evm.TU.Chr05.801,evm.TU.Chr14.750,evm.TU.Chr16.125,	0.154224
Molecular function	voltage-gated ion channel activity	GO:0005244	8	0.0108236	3.6878	5	41	325	9828	evm.TU.Chr02.3812,evm.TU.Chr03.1481,evm.TU.Chr04.4094,evm.TU.Chr15.320,evm.TU.Chr11.1732,	0.158172
Molecular function	voltage-gated channel activity	GO:0022832	7	0.0108236	3.6878	5	41	325	9828	evm.TU.Chr02.3812,evm.TU.Chr03.1481,evm.TU.Chr04.4094,evm.TU.Chr15.320,evm.TU.Chr11.1732,	0.158172
Molecular function	cation channel activity	GO:0005261	7	0.0109758	3.18316	6	57	325	9828	evm.TU.Chr02.3812,evm.TU.Chr03.1481,evm.TU.Chr12.337,evm.TU.Chr12.367,evm.TU.Chr15.320,evm.TU.Chr11.1732,	0.153423
Molecular function	DNA-binding transcription activator activity	GO:0001216	4	0.0119623	3.6	5	42	325	9828	evm.TU.Chr11.2564,evm.TU.Chr01.897,evm.TU.Chr01.657,evm.TU.Chr06.2911,evm.TU.Chr01.740,	0.163654
Molecular function	DNA-binding transcription activator activity, RNA polymerase II-specific	GO:0001228	5	0.0119623	3.6	5	42	325	9828	evm.TU.Chr11.2564,evm.TU.Chr01.897,evm.TU.Chr01.657,evm.TU.Chr06.2911,evm.TU.Chr01.740,	0.163654
Molecular function	oxidoreductase activity, acting on metal ions	GO:0016722	4	0.0131797	3.51628	5	43	325	9828	evm.TU.Chr17.2089,evm.TU.Chr05.3752,evm.TU.Chr05.4011,evm.TU.Chr02.1051,evm.TU.Chr17.2480,	0.166167
Molecular function	acyltransferase activity, transferring groups other than amino-acyl groups	GO:0016747	5	0.0150071	1.91566	14	221	325	9828	evm.TU.Chr04.4322,evm.TU.Chr04.2112,evm.TU.Chr03.3468,evm.TU.Chr18.2321,evm.TU.Chr10.1880,evm.TU.Chr02.235,evm.TU.Chr10.2178,evm.TU.Chr11.2620,evm.TU.Chr11.1345,evm.TU.Chr04.380,evm.TU.Chr11.1355,evm.TU.Chr01.727,evm.TU.Chr19.430,evm.TU.Chr04.173,	0.178696
Molecular function	UDP-glycosyltransferase activity	GO:0008194	5	0.0155548	1.90703	14	222	325	9828	evm.TU.Chr03.3871,evm.TU.Chr02.868,evm.TU.Chr04.489,evm.TU.Chr03.1028,evm.TU.Chr04.3829,evm.TU.Chr17.2313,evm.TU.Chr02.1113,evm.TU.Chr02.4657,evm.TU.Chr19.1581,evm.TU.Chr03.548,evm.TU.Chr08.2575,evm.TU.Chr08.2624,evm.TU.Chr09.2766,evm.TU.Chr02.100,	0.18185
Molecular function	galactosyltransferase activity	GO:0008378	6	0.0173262	3.28696	5	46	325	9828	evm.TU.Chr02.4700,evm.TU.Chr17.2313,evm.TU.Chr18.226,evm.TU.Chr02.4657,evm.TU.Chr09.2766,	0.192082
Molecular function	protein-disulfide reductase activity	GO:0015035	6	0.0173262	3.28696	5	46	325	9828	evm.TU.Chr05.1302,evm.TU.Chr02.906,evm.TU.Chr05.801,evm.TU.Chr14.750,evm.TU.Chr16.125,	0.192082
Molecular function	disulfide oxidoreductase activity	GO:0015036	5	0.0173262	3.28696	5	46	325	9828	evm.TU.Chr05.1302,evm.TU.Chr02.906,evm.TU.Chr05.801,evm.TU.Chr14.750,evm.TU.Chr16.125,	0.192082
Molecular function	cysteine-type peptidase activity	GO:0008234	5	0.0174454	2.88	6	63	325	9828	evm.TU.Chr10.1443,evm.TU.Chr06.782,evm.TU.Chr01.277,evm.TU.Chr07.2347,evm.TU.Chr03.507,evm.TU.Chr04.395,	0.183892
Molecular function	metal ion transmembrane transporter activity	GO:0046873	7	0.0183498	1.98295	12	183	325	9828	evm.TU.Chr02.3812,evm.TU.Chr03.1481,evm.TU.Chr09.2274,evm.TU.Chr09.572,evm.TU.Chr19.1577,evm.TU.Chr01.4395,evm.TU.Chr12.337,evm.TU.Chr12.367,evm.TU.Chr18.641,evm.TU.Chr09.20,evm.TU.Chr15.320,evm.TU.Chr11.1732,	0.187285
Molecular function	carbohydrate transmembrane transporter activity	GO:0015144	4	0.0185309	2.58146	7	82	325	9828	evm.TU.Chr02.1619,evm.TU.Chr01.4099,evm.TU.Chr05.3183,evm.TU.Chr05.798,evm.TU.Chr19.62,evm.TU.Chr19.172,evm.TU.Chr03.89,	0.186178
Molecular function	ion gated channel activity	GO:0022839	7	0.01888	3.21702	5	47	325	9828	evm.TU.Chr02.3812,evm.TU.Chr03.1481,evm.TU.Chr04.4094,evm.TU.Chr15.320,evm.TU.Chr11.1732,	0.186767
Molecular function	ion channel activity	GO:0005216	6	0.0196849	2.55036	7	83	325	9828	evm.TU.Chr02.3812,evm.TU.Chr03.1481,evm.TU.Chr04.4094,evm.TU.Chr12.337,evm.TU.Chr12.367,evm.TU.Chr15.320,evm.TU.Chr11.1732,	0.191779
Molecular function	calcium ion transmembrane transporter activity	GO:0015085	8	0.0222563	3.08571	5	49	325	9828	evm.TU.Chr03.1481,evm.TU.Chr09.2274,evm.TU.Chr12.337,evm.TU.Chr12.367,evm.TU.Chr09.20,	0.207403
Molecular function	organic acid transmembrane transporter activity	GO:0005342	4	0.0228258	2.304	8	105	325	9828	evm.TU.Chr03.3024,evm.TU.Chr01.1452,evm.TU.Chr04.60,evm.TU.Chr19.408,evm.TU.Chr12.2889,evm.TU.Chr05.389,evm.TU.Chr19.172,evm.TU.Chr15.117,	0.209672
Molecular function	carboxylic acid transmembrane transporter activity	GO:0046943	5	0.0228258	2.304	8	105	325	9828	evm.TU.Chr03.3024,evm.TU.Chr01.1452,evm.TU.Chr04.60,evm.TU.Chr19.408,evm.TU.Chr12.2889,evm.TU.Chr05.389,evm.TU.Chr19.172,evm.TU.Chr15.117,	0.209672
Molecular function	acyltransferase activity	GO:0016746	4	0.0291491	1.75668	14	241	325	9828	evm.TU.Chr04.4322,evm.TU.Chr04.2112,evm.TU.Chr03.3468,evm.TU.Chr18.2321,evm.TU.Chr10.1880,evm.TU.Chr02.235,evm.TU.Chr10.2178,evm.TU.Chr11.2620,evm.TU.Chr11.1345,evm.TU.Chr04.380,evm.TU.Chr11.1355,evm.TU.Chr01.727,evm.TU.Chr19.430,evm.TU.Chr04.173,	0.246617
Molecular function	carbohydrate binding	GO:0030246	3	0.0295913	2.55549	6	71	325	9828	evm.TU.Chr14.2582,evm.TU.Chr17.2313,evm.TU.Chr16.1577,evm.TU.Chr02.4657,evm.TU.Chr18.176,evm.TU.Chr17.1398,	0.247106
Molecular function	potassium ion transmembrane transporter activity	GO:0015079	8	0.03332	2.48548	6	73	325	9828	evm.TU.Chr02.3812,evm.TU.Chr03.1481,evm.TU.Chr09.572,evm.TU.Chr18.641,evm.TU.Chr15.320,evm.TU.Chr11.1732,	0.230373
Molecular function	oxidoreductase activity, acting on paired donors, with incorporation or reduction of molecular oxygen	GO:0016705	4	0.0339247	1.76287	13	223	325	9828	evm.TU.Chr12.2329,evm.TU.Chr07.2455,evm.TU.Chr05.635,evm.TU.Chr17.1402,evm.TU.Chr08.2745,evm.TU.Chr06.959,evm.TU.Chr06.953,evm.TU.Chr02.715,evm.TU.Chr10.2866,evm.TU.Chr10.2658,evm.TU.Chr01.186,evm.TU.Chr07.2489,evm.TU.Chr07.2490,	0.222587
Molecular function	gated channel activity	GO:0022836	6	0.0395585	2.65263	5	57	325	9828	evm.TU.Chr02.3812,evm.TU.Chr03.1481,evm.TU.Chr04.4094,evm.TU.Chr15.320,evm.TU.Chr11.1732,	0.249374
Molecular function	oxidoreductase activity, acting on paired donors, with incorporation or reduction of molecular oxygen, NAD(P)H as one donor, and incorporation of one atom of oxygen	GO:0016709	5	0.0441405	1.93021	9	141	325	9828	evm.TU.Chr07.2455,evm.TU.Chr05.635,evm.TU.Chr06.959,evm.TU.Chr06.953,evm.TU.Chr02.715,evm.TU.Chr10.2658,evm.TU.Chr01.186,evm.TU.Chr07.2489,evm.TU.Chr07.2490,	0.272907
Molecular function	transmembrane signaling receptor activity	GO:0004888	4	0.0490809	1.76	11	189	325	9828	evm.TU.Chr12.222,evm.TU.Chr09.139,evm.TU.Chr09.133,evm.TU.Chr09.2250,evm.TU.Chr12.332,evm.TU.Chr12.337,evm.TU.Chr12.367,evm.TU.Chr18.2462,evm.TU.Chr18.2450,evm.TU.Chr16.330,evm.TU.Chr16.318,	0.292213
Cellular component	membrane	GO:0016020	3	2.9974e-08	1.35671	195	4485	372	11608	evm.TU.Chr16.2244,evm.TU.Chr04.4322,evm.TU.Chr16.2237,evm.TU.Chr17.2089,evm.TU.Chr12.2329,evm.TU.Chr16.2232,evm.TU.Chr12.639,evm.TU.Chr05.457,evm.TU.Chr07.2455,evm.TU.Chr02.1619,evm.TU.Chr03.2315,evm.TU.Chr04.1279,evm.TU.Chr15.2426,evm.TU.Chr04.887,evm.TU.Chr16.60,evm.TU.Chr04.637,evm.TU.Chr02.3812,evm.TU.Chr18.916,evm.TU.Chr14.2825,evm.TU.Chr19.951,evm.TU.Chr04.3275,evm.TU.Chr16.2226,evm.TU.Chr1…	8.90226e-06
Cellular component	cell periphery	GO:0071944	3	1.48615e-06	1.41699	139	3061	372	11608	evm.TU.Chr19.762,evm.TU.Chr06.1504,evm.TU.Chr17.2089,evm.TU.Chr19.763,evm.TU.Chr05.457,evm.TU.Chr03.2315,evm.TU.Chr04.1279,evm.TU.Chr16.60,evm.TU.Chr04.637,evm.TU.Chr02.3812,evm.TU.Chr18.916,evm.TU.Chr14.2825,evm.TU.Chr19.951,evm.TU.Chr18.25,evm.TU.Chr14.484,evm.TU.Chr11.2573,evm.TU.Chr02.874,evm.TU.Chr12.222,evm.TU.Chr04.489,evm.TU.Chr09.2946,evm.TU.Chr09.2948,evm.TU.Chr07.260,evm.TU.Chr03.1481,…	0.000220693
Cellular component	thylakoid	GO:0009579	4	4.93232e-05	2.25768	28	387	372	11608	evm.TU.Chr12.639,evm.TU.Chr04.1279,evm.TU.Chr15.2426,evm.TU.Chr09.718,evm.TU.Chr08.2477,evm.TU.Chr05.1558,evm.TU.Chr07.755,evm.TU.Chr16.203,evm.TU.Chr05.1143,evm.TU.Chr18.222,evm.TU.Chr08.2772,evm.TU.Chr02.2648,evm.TU.Chr03.3921,evm.TU.Chr02.280,evm.TU.Chr15.2282,evm.TU.Chr19.843,evm.TU.Chr01.5045,evm.TU.Chr19.476,evm.TU.Chr05.155,evm.TU.Chr01.4597,evm.TU.Chr10.27,evm.TU.Chr10.2485,evm.TU.Chr08.2…	0.00488299
Cellular component	vacuole	GO:0005773	6	4.96804e-05	1.75847	51	905	372	11608	evm.TU.Chr04.4322,evm.TU.Chr02.1619,evm.TU.Chr04.637,evm.TU.Chr04.3275,evm.TU.Chr11.2573,evm.TU.Chr03.3468,evm.TU.Chr02.868,evm.TU.Chr09.2948,evm.TU.Chr10.448,evm.TU.Chr12.279,evm.TU.Chr19.309,evm.TU.Chr14.3205,evm.TU.Chr03.294,evm.TU.Chr08.2745,evm.TU.Chr10.1443,evm.TU.Chr04.4094,evm.TU.Chr04.1644,evm.TU.Chr02.3165,evm.TU.Chr13.2847,evm.TU.Chr06.782,evm.TU.Chr02.3985,evm.TU.Chr01.277,evm.TU.Chr1…	0.00368877
Cellular component	cell wall	GO:0005618	4	0.000102907	1.98679	34	534	372	11608	evm.TU.Chr19.762,evm.TU.Chr06.1504,evm.TU.Chr17.2089,evm.TU.Chr19.763,evm.TU.Chr18.25,evm.TU.Chr14.484,evm.TU.Chr11.2573,evm.TU.Chr02.874,evm.TU.Chr04.489,evm.TU.Chr09.2946,evm.TU.Chr18.501,evm.TU.Chr15.1789,evm.TU.Chr05.3321,evm.TU.Chr17.2321,evm.TU.Chr04.1644,evm.TU.Chr05.3317,evm.TU.Chr01.277,evm.TU.Chr16.1577,evm.TU.Chr06.31,evm.TU.Chr01.1639,evm.TU.Chr16.2130,evm.TU.Chr03.548,evm.TU.Chr03.31…	0.00611265
Cellular component	chloroplast thylakoid	GO:0009534	6	0.000103813	2.38438	23	301	372	11608	evm.TU.Chr12.639,evm.TU.Chr04.1279,evm.TU.Chr15.2426,evm.TU.Chr09.718,evm.TU.Chr08.2477,evm.TU.Chr05.1558,evm.TU.Chr07.755,evm.TU.Chr16.203,evm.TU.Chr18.222,evm.TU.Chr08.2772,evm.TU.Chr02.2648,evm.TU.Chr02.280,evm.TU.Chr15.2282,evm.TU.Chr19.843,evm.TU.Chr01.5045,evm.TU.Chr05.155,evm.TU.Chr01.4597,evm.TU.Chr10.2485,evm.TU.Chr08.2645,evm.TU.Chr12.927,evm.TU.Chr11.1901,evm.TU.Chr05.50,evm.TU.Chr19.2…	0.00513874
Cellular component	plastid thylakoid	GO:0031976	5	0.000126527	2.35311	23	305	372	11608	evm.TU.Chr12.639,evm.TU.Chr04.1279,evm.TU.Chr15.2426,evm.TU.Chr09.718,evm.TU.Chr08.2477,evm.TU.Chr05.1558,evm.TU.Chr07.755,evm.TU.Chr16.203,evm.TU.Chr18.222,evm.TU.Chr08.2772,evm.TU.Chr02.2648,evm.TU.Chr02.280,evm.TU.Chr15.2282,evm.TU.Chr19.843,evm.TU.Chr01.5045,evm.TU.Chr05.155,evm.TU.Chr01.4597,evm.TU.Chr10.2485,evm.TU.Chr08.2645,evm.TU.Chr12.927,evm.TU.Chr11.1901,evm.TU.Chr05.50,evm.TU.Chr19.2…	0.00536835
Cellular component	external encapsulating structure	GO:0030312	3	0.000127661	1.96472	34	540	372	11608	evm.TU.Chr19.762,evm.TU.Chr06.1504,evm.TU.Chr17.2089,evm.TU.Chr19.763,evm.TU.Chr18.25,evm.TU.Chr14.484,evm.TU.Chr11.2573,evm.TU.Chr02.874,evm.TU.Chr04.489,evm.TU.Chr09.2946,evm.TU.Chr18.501,evm.TU.Chr15.1789,evm.TU.Chr05.3321,evm.TU.Chr17.2321,evm.TU.Chr04.1644,evm.TU.Chr05.3317,evm.TU.Chr01.277,evm.TU.Chr16.1577,evm.TU.Chr06.31,evm.TU.Chr01.1639,evm.TU.Chr16.2130,evm.TU.Chr03.548,evm.TU.Chr03.31…	0.00473941
Cellular component	obsolete chloroplast part	GO:0044434	0	0.000157825	1.62285	57	1096	372	11608	evm.TU.Chr12.2329,evm.TU.Chr12.639,evm.TU.Chr11.2750,evm.TU.Chr04.1279,evm.TU.Chr04.3458,evm.TU.Chr15.2426,evm.TU.Chr09.718,evm.TU.Chr12.234,evm.TU.Chr09.2948,evm.TU.Chr03.894,evm.TU.Chr05.1302,evm.TU.Chr08.2477,evm.TU.Chr05.1558,evm.TU.Chr02.481,evm.TU.Chr14.3205,evm.TU.Chr07.755,evm.TU.Chr16.203,evm.TU.Chr05.1143,evm.TU.Chr18.222,evm.TU.Chr08.2772,evm.TU.Chr02.2648,evm.TU.Chr06.1584,evm.TU.Chr0…	0.00520822
Cellular component	chloroplast	GO:0009507	7	0.000187758	1.43468	88	1914	372	11608	evm.TU.Chr12.2329,evm.TU.Chr12.639,evm.TU.Chr02.1619,evm.TU.Chr11.2750,evm.TU.Chr04.1279,evm.TU.Chr04.3458,evm.TU.Chr15.2426,evm.TU.Chr04.637,evm.TU.Chr02.1634,evm.TU.Chr09.718,evm.TU.Chr11.2783,evm.TU.Chr02.4700,evm.TU.Chr12.234,evm.TU.Chr09.2948,evm.TU.Chr17.1882,evm.TU.Chr03.894,evm.TU.Chr05.1302,evm.TU.Chr08.2477,evm.TU.Chr05.1558,evm.TU.Chr02.481,evm.TU.Chr14.3205,evm.TU.Chr03.294,evm.TU.Chr…	0.00557642
Cellular component	obsolete thylakoid part	GO:0044436	0	0.000188232	2.34299	22	293	372	11608	evm.TU.Chr12.639,evm.TU.Chr04.1279,evm.TU.Chr15.2426,evm.TU.Chr08.2477,evm.TU.Chr05.1558,evm.TU.Chr07.755,evm.TU.Chr16.203,evm.TU.Chr18.222,evm.TU.Chr08.2772,evm.TU.Chr02.2648,evm.TU.Chr03.3921,evm.TU.Chr02.280,evm.TU.Chr15.2282,evm.TU.Chr19.843,evm.TU.Chr01.5045,evm.TU.Chr19.476,evm.TU.Chr05.155,evm.TU.Chr01.4597,evm.TU.Chr12.927,evm.TU.Chr11.1901,evm.TU.Chr05.50,evm.TU.Chr19.2567,	0.00508227
Cellular component	thylakoid membrane	GO:0042651	5	0.000195903	2.45703	20	254	372	11608	evm.TU.Chr12.639,evm.TU.Chr04.1279,evm.TU.Chr15.2426,evm.TU.Chr08.2477,evm.TU.Chr05.1558,evm.TU.Chr07.755,evm.TU.Chr16.203,evm.TU.Chr18.222,evm.TU.Chr08.2772,evm.TU.Chr02.2648,evm.TU.Chr02.280,evm.TU.Chr15.2282,evm.TU.Chr19.843,evm.TU.Chr01.5045,evm.TU.Chr05.155,evm.TU.Chr01.4597,evm.TU.Chr12.927,evm.TU.Chr11.1901,evm.TU.Chr05.50,evm.TU.Chr19.2567,	0.00484859
Cellular component	plasma membrane	GO:0005886	4	0.000197763	1.35002	114	2635	372	11608	evm.TU.Chr05.457,evm.TU.Chr03.2315,evm.TU.Chr04.1279,evm.TU.Chr16.60,evm.TU.Chr04.637,evm.TU.Chr02.3812,evm.TU.Chr18.916,evm.TU.Chr14.2825,evm.TU.Chr19.951,evm.TU.Chr12.222,evm.TU.Chr04.489,evm.TU.Chr09.2948,evm.TU.Chr07.260,evm.TU.Chr03.1481,evm.TU.Chr10.448,evm.TU.Chr07.2800,evm.TU.Chr03.2317,evm.TU.Chr08.86,evm.TU.Chr14.3205,evm.TU.Chr02.4677,evm.TU.Chr02.4201,evm.TU.Chr09.139,evm.TU.Chr11.757…	0.00451811
Cellular component	photosynthetic membrane	GO:0034357	4	0.000206448	2.4474	20	255	372	11608	evm.TU.Chr12.639,evm.TU.Chr04.1279,evm.TU.Chr15.2426,evm.TU.Chr08.2477,evm.TU.Chr05.1558,evm.TU.Chr07.755,evm.TU.Chr16.203,evm.TU.Chr18.222,evm.TU.Chr08.2772,evm.TU.Chr02.2648,evm.TU.Chr02.280,evm.TU.Chr15.2282,evm.TU.Chr19.843,evm.TU.Chr01.5045,evm.TU.Chr05.155,evm.TU.Chr01.4597,evm.TU.Chr12.927,evm.TU.Chr11.1901,evm.TU.Chr05.50,evm.TU.Chr19.2567,	0.00437965
Cellular component	plastid thylakoid membrane	GO:0055035	6	0.000223979	2.50161	19	237	372	11608	evm.TU.Chr12.639,evm.TU.Chr04.1279,evm.TU.Chr15.2426,evm.TU.Chr08.2477,evm.TU.Chr05.1558,evm.TU.Chr07.755,evm.TU.Chr16.203,evm.TU.Chr08.2772,evm.TU.Chr02.2648,evm.TU.Chr02.280,evm.TU.Chr15.2282,evm.TU.Chr19.843,evm.TU.Chr01.5045,evm.TU.Chr05.155,evm.TU.Chr01.4597,evm.TU.Chr12.927,evm.TU.Chr11.1901,evm.TU.Chr05.50,evm.TU.Chr19.2567,	0.00443479
Cellular component	obsolete plastid part	GO:0044435	0	0.000311282	1.58102	57	1125	372	11608	evm.TU.Chr12.2329,evm.TU.Chr12.639,evm.TU.Chr11.2750,evm.TU.Chr04.1279,evm.TU.Chr04.3458,evm.TU.Chr15.2426,evm.TU.Chr09.718,evm.TU.Chr12.234,evm.TU.Chr09.2948,evm.TU.Chr03.894,evm.TU.Chr05.1302,evm.TU.Chr08.2477,evm.TU.Chr05.1558,evm.TU.Chr02.481,evm.TU.Chr14.3205,evm.TU.Chr07.755,evm.TU.Chr16.203,evm.TU.Chr05.1143,evm.TU.Chr18.222,evm.TU.Chr08.2772,evm.TU.Chr02.2648,evm.TU.Chr06.1584,evm.TU.Chr0…	0.00577818
Cellular component	plastid envelope	GO:0009526	5	0.000322958	1.77919	39	684	372	11608	evm.TU.Chr12.2329,evm.TU.Chr12.639,evm.TU.Chr04.1279,evm.TU.Chr04.3458,evm.TU.Chr15.2426,evm.TU.Chr09.718,evm.TU.Chr08.2477,evm.TU.Chr05.1558,evm.TU.Chr07.755,evm.TU.Chr16.203,evm.TU.Chr05.1143,evm.TU.Chr08.2772,evm.TU.Chr02.2648,evm.TU.Chr02.280,evm.TU.Chr15.2282,evm.TU.Chr19.1597,evm.TU.Chr15.64,evm.TU.Chr11.2648,evm.TU.Chr19.843,evm.TU.Chr01.5045,evm.TU.Chr06.792,evm.TU.Chr01.727,evm.TU.Chr05.…	0.00564226
Cellular component	chloroplast thylakoid membrane	GO:0009535	7	0.000436267	2.44208	18	230	372	11608	evm.TU.Chr12.639,evm.TU.Chr04.1279,evm.TU.Chr15.2426,evm.TU.Chr08.2477,evm.TU.Chr05.1558,evm.TU.Chr07.755,evm.TU.Chr16.203,evm.TU.Chr08.2772,evm.TU.Chr02.280,evm.TU.Chr15.2282,evm.TU.Chr19.843,evm.TU.Chr01.5045,evm.TU.Chr05.155,evm.TU.Chr01.4597,evm.TU.Chr12.927,evm.TU.Chr11.1901,evm.TU.Chr05.50,evm.TU.Chr19.2567,	0.00719841
Cellular component	plastid	GO:0009536	6	0.000442568	1.39557	89	1990	372	11608	evm.TU.Chr12.2329,evm.TU.Chr12.639,evm.TU.Chr02.1619,evm.TU.Chr11.2750,evm.TU.Chr04.1279,evm.TU.Chr04.3458,evm.TU.Chr15.2426,evm.TU.Chr04.637,evm.TU.Chr02.1634,evm.TU.Chr09.718,evm.TU.Chr11.2783,evm.TU.Chr02.4700,evm.TU.Chr12.234,evm.TU.Chr09.2948,evm.TU.Chr17.1882,evm.TU.Chr03.894,evm.TU.Chr05.1302,evm.TU.Chr08.2477,evm.TU.Chr05.1558,evm.TU.Chr02.481,evm.TU.Chr14.3205,evm.TU.Chr03.294,evm.TU.Chr…	0.00691803
Cellular component	chloroplast stroma	GO:0009570	4	0.000534583	1.76538	37	654	372	11608	evm.TU.Chr11.2750,evm.TU.Chr04.1279,evm.TU.Chr09.718,evm.TU.Chr12.234,evm.TU.Chr09.2948,evm.TU.Chr03.894,evm.TU.Chr05.1302,evm.TU.Chr08.2477,evm.TU.Chr05.1558,evm.TU.Chr02.481,evm.TU.Chr14.3205,evm.TU.Chr05.1143,evm.TU.Chr18.222,evm.TU.Chr02.2648,evm.TU.Chr06.1584,evm.TU.Chr09.555,evm.TU.Chr19.1355,evm.TU.Chr15.64,evm.TU.Chr03.722,evm.TU.Chr05.2908,evm.TU.Chr05.302,evm.TU.Chr19.843,evm.TU.Chr01.5…	0.00793855
Cellular component	plastid stroma	GO:0009532	3	0.000729465	1.73618	37	665	372	11608	evm.TU.Chr11.2750,evm.TU.Chr04.1279,evm.TU.Chr09.718,evm.TU.Chr12.234,evm.TU.Chr09.2948,evm.TU.Chr03.894,evm.TU.Chr05.1302,evm.TU.Chr08.2477,evm.TU.Chr05.1558,evm.TU.Chr02.481,evm.TU.Chr14.3205,evm.TU.Chr05.1143,evm.TU.Chr18.222,evm.TU.Chr02.2648,evm.TU.Chr06.1584,evm.TU.Chr09.555,evm.TU.Chr19.1355,evm.TU.Chr15.64,evm.TU.Chr03.722,evm.TU.Chr05.2908,evm.TU.Chr05.302,evm.TU.Chr19.843,evm.TU.Chr01.5…	0.00984777
Cellular component	obsolete plasma membrane part	GO:0044459	0	0.000828782	1.95969	26	414	372	11608	evm.TU.Chr05.457,evm.TU.Chr16.60,evm.TU.Chr04.637,evm.TU.Chr02.3812,evm.TU.Chr03.1481,evm.TU.Chr16.1577,evm.TU.Chr09.2274,evm.TU.Chr08.2912,evm.TU.Chr02.295,evm.TU.Chr07.2336,evm.TU.Chr05.798,evm.TU.Chr03.312,evm.TU.Chr07.142,evm.TU.Chr07.143,evm.TU.Chr05.389,evm.TU.Chr03.760,evm.TU.Chr03.4024,evm.TU.Chr09.20,evm.TU.Chr07.695,evm.TU.Chr04.3994,evm.TU.Chr17.1398,evm.TU.Chr05.3273,evm.TU.Chr15.320,…	0.0107021
Cellular component	intrinsic component of plasma membrane	GO:0031226	4	0.000848303	2.09937	22	327	372	11608	evm.TU.Chr05.457,evm.TU.Chr04.637,evm.TU.Chr02.3812,evm.TU.Chr03.1481,evm.TU.Chr16.1577,evm.TU.Chr09.2274,evm.TU.Chr08.2912,evm.TU.Chr02.295,evm.TU.Chr07.2336,evm.TU.Chr05.798,evm.TU.Chr03.312,evm.TU.Chr07.142,evm.TU.Chr07.143,evm.TU.Chr03.760,evm.TU.Chr09.20,evm.TU.Chr07.695,evm.TU.Chr17.1398,evm.TU.Chr05.3273,evm.TU.Chr15.320,evm.TU.Chr11.1732,evm.TU.Chr18.1937,evm.TU.Chr03.89,	0.0104977
Cellular component	apoplast	GO:0048046	4	0.00111476	2.14463	20	291	372	11608	evm.TU.Chr09.718,evm.TU.Chr09.2948,evm.TU.Chr14.3205,evm.TU.Chr02.2279,evm.TU.Chr10.1443,evm.TU.Chr05.1143,evm.TU.Chr07.2347,evm.TU.Chr16.2130,evm.TU.Chr06.792,evm.TU.Chr10.501,evm.TU.Chr10.2610,evm.TU.Chr10.489,evm.TU.Chr10.493,evm.TU.Chr18.176,evm.TU.Chr10.468,evm.TU.Chr01.578,evm.TU.Chr10.2485,evm.TU.Chr02.4714,evm.TU.Chr02.4525,evm.TU.Chr02.1030,	0.0132434
Cellular component	amyloplast	GO:0009501	7	0.00124124	6.00083	5	26	372	11608	evm.TU.Chr02.481,evm.TU.Chr01.2399,evm.TU.Chr04.195,evm.TU.Chr09.679,evm.TU.Chr02.4751,	0.0141788
Cellular component	integral component of plasma membrane	GO:0005887	5	0.00175752	2.29022	16	218	372	11608	evm.TU.Chr05.457,evm.TU.Chr02.3812,evm.TU.Chr03.1481,evm.TU.Chr09.2274,evm.TU.Chr08.2912,evm.TU.Chr07.2336,evm.TU.Chr05.798,evm.TU.Chr07.142,evm.TU.Chr07.143,evm.TU.Chr09.20,evm.TU.Chr07.695,evm.TU.Chr05.3273,evm.TU.Chr15.320,evm.TU.Chr11.1732,evm.TU.Chr18.1937,evm.TU.Chr03.89,	0.0193328
Cellular component	plastid membrane	GO:0042170	5	0.00188748	1.97269	22	348	372	11608	evm.TU.Chr12.2329,evm.TU.Chr12.639,evm.TU.Chr04.1279,evm.TU.Chr15.2426,evm.TU.Chr08.2477,evm.TU.Chr05.1558,evm.TU.Chr07.755,evm.TU.Chr16.203,evm.TU.Chr08.2772,evm.TU.Chr02.2648,evm.TU.Chr02.280,evm.TU.Chr15.2282,evm.TU.Chr19.843,evm.TU.Chr01.5045,evm.TU.Chr05.155,evm.TU.Chr19.62,evm.TU.Chr01.4597,evm.TU.Chr19.172,evm.TU.Chr12.927,evm.TU.Chr11.1901,evm.TU.Chr05.50,evm.TU.Chr19.2567,	0.0200208
Cellular component	thylakoid lumen	GO:0031977	3	0.00206184	3.46714	8	72	372	11608	evm.TU.Chr04.1279,evm.TU.Chr05.1558,evm.TU.Chr02.2648,evm.TU.Chr03.3921,evm.TU.Chr01.5045,evm.TU.Chr19.476,evm.TU.Chr01.4597,evm.TU.Chr11.1901,	0.0211161
Cellular component	obsolete membrane part	GO:0044425	0	0.00236843	1.45863	56	1198	372	11608	evm.TU.Chr16.2244,evm.TU.Chr04.4322,evm.TU.Chr16.2237,evm.TU.Chr16.2232,evm.TU.Chr12.639,evm.TU.Chr05.457,evm.TU.Chr15.2426,evm.TU.Chr16.60,evm.TU.Chr04.637,evm.TU.Chr02.3812,evm.TU.Chr16.2226,evm.TU.Chr16.2221,evm.TU.Chr03.1481,evm.TU.Chr17.1882,evm.TU.Chr10.448,evm.TU.Chr08.2477,evm.TU.Chr10.2565,evm.TU.Chr07.755,evm.TU.Chr06.3583,evm.TU.Chr16.203,evm.TU.Chr06.1129,evm.TU.Chr02.3165,evm.TU.Chr1…	0.0234475
Cellular component	plant-type vacuole membrane	GO:0009705	7	0.00253272	2.70273	11	127	372	11608	evm.TU.Chr02.1619,evm.TU.Chr12.279,evm.TU.Chr03.294,evm.TU.Chr04.4094,evm.TU.Chr02.3165,evm.TU.Chr13.2847,evm.TU.Chr09.544,evm.TU.Chr09.551,evm.TU.Chr09.552,evm.TU.Chr19.408,evm.TU.Chr15.320,	0.0242651
Cellular component	plant-type vacuole	GO:0000325	7	0.00286513	2.25031	15	208	372	11608	evm.TU.Chr02.1619,evm.TU.Chr12.279,evm.TU.Chr19.309,evm.TU.Chr03.294,evm.TU.Chr04.4094,evm.TU.Chr02.3165,evm.TU.Chr13.2847,evm.TU.Chr06.782,evm.TU.Chr09.544,evm.TU.Chr09.551,evm.TU.Chr09.552,evm.TU.Chr19.408,evm.TU.Chr01.578,evm.TU.Chr04.395,evm.TU.Chr15.320,	0.026592
Cellular component	endoplasmic reticulum	GO:0005783	6	0.00342935	1.53644	42	853	372	11608	evm.TU.Chr16.2244,evm.TU.Chr04.4322,evm.TU.Chr16.2237,evm.TU.Chr17.2089,evm.TU.Chr12.2329,evm.TU.Chr16.2232,evm.TU.Chr03.3819,evm.TU.Chr07.2416,evm.TU.Chr16.2226,evm.TU.Chr16.2221,evm.TU.Chr04.3487,evm.TU.Chr08.2220,evm.TU.Chr18.2321,evm.TU.Chr03.894,evm.TU.Chr10.2565,evm.TU.Chr03.294,evm.TU.Chr06.3321,evm.TU.Chr04.1644,evm.TU.Chr02.3985,evm.TU.Chr09.544,evm.TU.Chr09.551,evm.TU.Chr04.1482,evm.TU.…	0.0308642
Cellular component	organelle subcompartment	GO:0031984	3	0.00384955	1.50878	44	910	372	11608	evm.TU.Chr16.2244,evm.TU.Chr04.4322,evm.TU.Chr16.2237,evm.TU.Chr16.2232,evm.TU.Chr12.639,evm.TU.Chr04.1279,evm.TU.Chr15.2426,evm.TU.Chr09.718,evm.TU.Chr03.3819,evm.TU.Chr16.2226,evm.TU.Chr16.2221,evm.TU.Chr02.868,evm.TU.Chr18.2583,evm.TU.Chr08.2477,evm.TU.Chr05.1558,evm.TU.Chr10.2565,evm.TU.Chr07.755,evm.TU.Chr16.203,evm.TU.Chr18.222,evm.TU.Chr08.2772,evm.TU.Chr02.2648,evm.TU.Chr02.280,evm.TU.Chr…	0.0336269
Cellular component	organelle membrane	GO:0031090	4	0.004605	1.35932	68	1561	372	11608	evm.TU.Chr16.2244,evm.TU.Chr04.4322,evm.TU.Chr16.2237,evm.TU.Chr12.2329,evm.TU.Chr16.2232,evm.TU.Chr12.639,evm.TU.Chr02.1619,evm.TU.Chr04.1279,evm.TU.Chr15.2426,evm.TU.Chr04.3275,evm.TU.Chr16.2226,evm.TU.Chr16.2221,evm.TU.Chr09.2948,evm.TU.Chr03.1481,evm.TU.Chr10.448,evm.TU.Chr01.5308,evm.TU.Chr18.2583,evm.TU.Chr08.2477,evm.TU.Chr12.279,evm.TU.Chr19.309,evm.TU.Chr05.1558,evm.TU.Chr10.2565,evm.TU.…	0.0390768
Cellular component	extracellular region	GO:0005576	3	0.00563217	1.7259	25	452	372	11608	evm.TU.Chr09.718,evm.TU.Chr03.3468,evm.TU.Chr02.868,evm.TU.Chr09.2948,evm.TU.Chr14.3205,evm.TU.Chr02.2279,evm.TU.Chr10.1443,evm.TU.Chr05.1143,evm.TU.Chr01.277,evm.TU.Chr07.2347,evm.TU.Chr16.2130,evm.TU.Chr06.792,evm.TU.Chr10.501,evm.TU.Chr03.507,evm.TU.Chr10.2610,evm.TU.Chr10.489,evm.TU.Chr10.493,evm.TU.Chr18.176,evm.TU.Chr10.468,evm.TU.Chr01.578,evm.TU.Chr10.2485,evm.TU.Chr04.395,evm.TU.Chr02.47…	0.0464654
Cellular component	endomembrane system	GO:0012505	3	0.00584909	1.32147	75	1771	372	11608	evm.TU.Chr16.2244,evm.TU.Chr04.4322,evm.TU.Chr16.2237,evm.TU.Chr17.2089,evm.TU.Chr12.2329,evm.TU.Chr16.2232,evm.TU.Chr03.3819,evm.TU.Chr07.2416,evm.TU.Chr16.2226,evm.TU.Chr16.2221,evm.TU.Chr04.3487,evm.TU.Chr02.868,evm.TU.Chr08.2220,evm.TU.Chr18.2321,evm.TU.Chr04.489,evm.TU.Chr03.1481,evm.TU.Chr03.894,evm.TU.Chr18.2583,evm.TU.Chr10.2565,evm.TU.Chr03.294,evm.TU.Chr09.139,evm.TU.Chr14.1482,evm.TU.C…	0.0469508
Cellular component	plastoglobule	GO:0010287	3	0.014044	3.46714	5	45	372	11608	evm.TU.Chr04.1279,evm.TU.Chr09.718,evm.TU.Chr19.1355,evm.TU.Chr05.302,evm.TU.Chr18.176,	0.106951
Cellular component	intrinsic component of membrane	GO:0031224	3	0.0148158	1.48378	33	694	372	11608	evm.TU.Chr05.457,evm.TU.Chr04.637,evm.TU.Chr02.3812,evm.TU.Chr03.1481,evm.TU.Chr10.448,evm.TU.Chr06.3583,evm.TU.Chr06.1129,evm.TU.Chr02.3165,evm.TU.Chr14.24,evm.TU.Chr16.1577,evm.TU.Chr09.2274,evm.TU.Chr08.2912,evm.TU.Chr02.295,evm.TU.Chr02.1152,evm.TU.Chr07.2336,evm.TU.Chr05.798,evm.TU.Chr03.312,evm.TU.Chr07.142,evm.TU.Chr07.143,evm.TU.Chr05.389,evm.TU.Chr03.760,evm.TU.Chr09.20,evm.TU.Chr17.2456…	0.110007
Cellular component	lysosome	GO:0005764	8	0.0214718	2.75332	6	68	372	11608	evm.TU.Chr02.868,evm.TU.Chr10.1443,evm.TU.Chr01.277,evm.TU.Chr03.507,evm.TU.Chr04.395,evm.TU.Chr09.2376,	0.15554
Cellular component	organelle envelope	GO:0031967	4	0.0241298	1.35137	44	1016	372	11608	evm.TU.Chr12.2329,evm.TU.Chr12.639,evm.TU.Chr04.1279,evm.TU.Chr04.3458,evm.TU.Chr15.2426,evm.TU.Chr09.718,evm.TU.Chr03.1481,evm.TU.Chr01.5308,evm.TU.Chr08.2477,evm.TU.Chr05.1558,evm.TU.Chr07.755,evm.TU.Chr16.203,evm.TU.Chr06.3321,evm.TU.Chr05.1143,evm.TU.Chr08.2772,evm.TU.Chr02.2648,evm.TU.Chr17.2132,evm.TU.Chr02.280,evm.TU.Chr15.2282,evm.TU.Chr19.1597,evm.TU.Chr15.64,evm.TU.Chr01.3272,evm.TU.Chr…	0.170632
Cellular component	envelope	GO:0031975	3	0.0279114	1.3382	44	1026	372	11608	evm.TU.Chr12.2329,evm.TU.Chr12.639,evm.TU.Chr04.1279,evm.TU.Chr04.3458,evm.TU.Chr15.2426,evm.TU.Chr09.718,evm.TU.Chr03.1481,evm.TU.Chr01.5308,evm.TU.Chr08.2477,evm.TU.Chr05.1558,evm.TU.Chr07.755,evm.TU.Chr16.203,evm.TU.Chr06.3321,evm.TU.Chr05.1143,evm.TU.Chr08.2772,evm.TU.Chr02.2648,evm.TU.Chr17.2132,evm.TU.Chr02.280,evm.TU.Chr15.2282,evm.TU.Chr19.1597,evm.TU.Chr15.64,evm.TU.Chr01.3272,evm.TU.Chr…	0.192784
Cellular component	Golgi apparatus	GO:0005794	6	0.0335419	1.39154	33	740	372	11608	evm.TU.Chr17.2089,evm.TU.Chr03.3819,evm.TU.Chr07.2416,evm.TU.Chr02.868,evm.TU.Chr04.489,evm.TU.Chr18.2583,evm.TU.Chr14.1482,evm.TU.Chr04.3829,evm.TU.Chr04.1644,evm.TU.Chr02.3985,evm.TU.Chr14.1474,evm.TU.Chr14.1473,evm.TU.Chr14.1477,evm.TU.Chr19.1581,evm.TU.Chr17.46,evm.TU.Chr17.55,evm.TU.Chr12.2635,evm.TU.Chr11.1345,evm.TU.Chr01.68,evm.TU.Chr01.67,evm.TU.Chr04.380,evm.TU.Chr03.1159,evm.TU.Chr11.1…	0.199239
Cellular component	chloroplast envelope	GO:0009941	6	0.0399462	1.4627	24	512	372	11608	evm.TU.Chr12.2329,evm.TU.Chr04.1279,evm.TU.Chr04.3458,evm.TU.Chr15.2426,evm.TU.Chr09.718,evm.TU.Chr08.2477,evm.TU.Chr05.1143,evm.TU.Chr19.1597,evm.TU.Chr15.64,evm.TU.Chr11.2648,evm.TU.Chr06.792,evm.TU.Chr01.727,evm.TU.Chr19.62,evm.TU.Chr18.176,evm.TU.Chr01.578,evm.TU.Chr08.2645,evm.TU.Chr19.172,evm.TU.Chr11.1922,evm.TU.Chr02.4504,evm.TU.Chr05.50,evm.TU.Chr09.679,evm.TU.Chr17.2286,evm.TU.Chr02.452…	0.232628
Cellular component	obsolete vacuolar part	GO:0044437	0	0.0436711	1.43666	25	543	372	11608	evm.TU.Chr02.1619,evm.TU.Chr04.3275,evm.TU.Chr02.868,evm.TU.Chr09.2948,evm.TU.Chr10.448,evm.TU.Chr12.279,evm.TU.Chr19.309,evm.TU.Chr14.3205,evm.TU.Chr03.294,evm.TU.Chr04.4094,evm.TU.Chr04.1644,evm.TU.Chr02.3165,evm.TU.Chr13.2847,evm.TU.Chr02.3985,evm.TU.Chr16.1577,evm.TU.Chr09.544,evm.TU.Chr09.551,evm.TU.Chr09.552,evm.TU.Chr09.572,evm.TU.Chr19.408,evm.TU.Chr01.68,evm.TU.Chr01.67,evm.TU.Chr01.578,…	0.244723
Cellular component	integral component of membrane	GO:0016021	4	0.0441643	1.42335	26	570	372	11608	evm.TU.Chr05.457,evm.TU.Chr02.3812,evm.TU.Chr03.1481,evm.TU.Chr06.3583,evm.TU.Chr06.1129,evm.TU.Chr02.3165,evm.TU.Chr14.24,evm.TU.Chr09.2274,evm.TU.Chr08.2912,evm.TU.Chr02.1152,evm.TU.Chr07.2336,evm.TU.Chr05.798,evm.TU.Chr07.142,evm.TU.Chr07.143,evm.TU.Chr05.389,evm.TU.Chr09.20,evm.TU.Chr17.2456,evm.TU.Chr07.695,evm.TU.Chr15.117,evm.TU.Chr17.2223,evm.TU.Chr13.89,evm.TU.Chr05.3273,evm.TU.Chr15.320…	0.242904
Cellular component	lytic vacuole	GO:0000323	7	0.049973	2.25573	6	83	372	11608	evm.TU.Chr02.868,evm.TU.Chr10.1443,evm.TU.Chr01.277,evm.TU.Chr03.507,evm.TU.Chr04.395,evm.TU.Chr09.2376,	0.260386
Biological process	obsolete oxidation-reduction process	GO:0055114	0	1.23956e-08	2.01825	68	1005	385	11484	evm.TU.Chr19.762,evm.TU.Chr06.1504,evm.TU.Chr16.2244,evm.TU.Chr16.2237,evm.TU.Chr17.2089,evm.TU.Chr12.2329,evm.TU.Chr16.2232,evm.TU.Chr12.639,evm.TU.Chr19.763,evm.TU.Chr07.2455,evm.TU.Chr19.1680,evm.TU.Chr07.2895,evm.TU.Chr16.2226,evm.TU.Chr05.635,evm.TU.Chr16.2221,evm.TU.Chr18.68,evm.TU.Chr18.63,evm.TU.Chr02.868,evm.TU.Chr09.2948,evm.TU.Chr10.442,evm.TU.Chr17.1882,evm.TU.Chr17.1402,evm.TU.Chr01.…	2.73944e-05
Biological process	cellular polysaccharide metabolic process	GO:0044264	6	1.33363e-08	3.50161	27	230	385	11484	evm.TU.Chr04.2112,evm.TU.Chr02.868,evm.TU.Chr04.489,evm.TU.Chr02.481,evm.TU.Chr14.1482,evm.TU.Chr08.114,evm.TU.Chr17.2313,evm.TU.Chr14.1474,evm.TU.Chr14.1473,evm.TU.Chr14.1477,evm.TU.Chr02.4657,evm.TU.Chr17.15,evm.TU.Chr16.2130,evm.TU.Chr17.55,evm.TU.Chr12.2635,evm.TU.Chr11.1345,evm.TU.Chr02.3960,evm.TU.Chr03.1159,evm.TU.Chr11.1355,evm.TU.Chr03.548,evm.TU.Chr12.589,evm.TU.Chr19.62,evm.TU.Chr01.23…	1.47366e-05
Biological process	plant-type cell wall organization or biogenesis	GO:0071669	4	3.94815e-08	3.32798	27	242	385	11484	evm.TU.Chr19.762,evm.TU.Chr19.763,evm.TU.Chr04.2112,evm.TU.Chr02.868,evm.TU.Chr04.489,evm.TU.Chr10.448,evm.TU.Chr14.1482,evm.TU.Chr05.3321,evm.TU.Chr05.3317,evm.TU.Chr05.4011,evm.TU.Chr14.1474,evm.TU.Chr14.1473,evm.TU.Chr14.1477,evm.TU.Chr15.2066,evm.TU.Chr17.55,evm.TU.Chr12.2635,evm.TU.Chr02.3960,evm.TU.Chr03.1159,evm.TU.Chr11.1355,evm.TU.Chr03.548,evm.TU.Chr12.589,evm.TU.Chr02.3223,evm.TU.Chr03…	2.90847e-05
Biological process	cell wall organization or biogenesis	GO:0071554	3	6.59394e-08	2.67788	36	401	385	11484	evm.TU.Chr19.762,evm.TU.Chr19.763,evm.TU.Chr04.2112,evm.TU.Chr02.868,evm.TU.Chr04.489,evm.TU.Chr18.790,evm.TU.Chr10.448,evm.TU.Chr09.139,evm.TU.Chr14.1482,evm.TU.Chr09.133,evm.TU.Chr05.3321,evm.TU.Chr08.114,evm.TU.Chr05.3317,evm.TU.Chr06.31,evm.TU.Chr12.849,evm.TU.Chr05.4011,evm.TU.Chr14.1474,evm.TU.Chr14.1473,evm.TU.Chr14.1477,evm.TU.Chr15.2066,evm.TU.Chr16.2130,evm.TU.Chr17.55,evm.TU.Chr12.2635…	3.64315e-05
Biological process	glucan biosynthetic process	GO:0009250	8	7.63713e-08	4.78383	17	106	385	11484	evm.TU.Chr02.868,evm.TU.Chr04.489,evm.TU.Chr14.1482,evm.TU.Chr17.2313,evm.TU.Chr14.1474,evm.TU.Chr14.1473,evm.TU.Chr14.1477,evm.TU.Chr02.4657,evm.TU.Chr17.55,evm.TU.Chr12.2635,evm.TU.Chr03.1159,evm.TU.Chr11.1355,evm.TU.Chr03.548,evm.TU.Chr12.589,evm.TU.Chr04.195,evm.TU.Chr09.2766,evm.TU.Chr02.4751,	3.37561e-05
Biological process	cellular glucan metabolic process	GO:0006073	7	1.1563e-07	3.84294	21	163	385	11484	evm.TU.Chr02.868,evm.TU.Chr04.489,evm.TU.Chr02.481,evm.TU.Chr14.1482,evm.TU.Chr17.2313,evm.TU.Chr14.1474,evm.TU.Chr14.1473,evm.TU.Chr14.1477,evm.TU.Chr02.4657,evm.TU.Chr17.15,evm.TU.Chr17.55,evm.TU.Chr12.2635,evm.TU.Chr03.1159,evm.TU.Chr11.1355,evm.TU.Chr03.548,evm.TU.Chr12.589,evm.TU.Chr19.62,evm.TU.Chr01.2399,evm.TU.Chr04.195,evm.TU.Chr09.2766,evm.TU.Chr02.4751,	4.25903e-05
Biological process	glucan metabolic process	GO:0044042	6	1.75917e-07	3.7509	21	167	385	11484	evm.TU.Chr02.868,evm.TU.Chr04.489,evm.TU.Chr02.481,evm.TU.Chr14.1482,evm.TU.Chr17.2313,evm.TU.Chr14.1474,evm.TU.Chr14.1473,evm.TU.Chr14.1477,evm.TU.Chr02.4657,evm.TU.Chr17.15,evm.TU.Chr17.55,evm.TU.Chr12.2635,evm.TU.Chr03.1159,evm.TU.Chr11.1355,evm.TU.Chr03.548,evm.TU.Chr12.589,evm.TU.Chr19.62,evm.TU.Chr01.2399,evm.TU.Chr04.195,evm.TU.Chr09.2766,evm.TU.Chr02.4751,	5.55395e-05
Biological process	cellular polysaccharide biosynthetic process	GO:0033692	7	1.8264e-07	3.89916	20	153	385	11484	evm.TU.Chr04.2112,evm.TU.Chr02.868,evm.TU.Chr04.489,evm.TU.Chr14.1482,evm.TU.Chr17.2313,evm.TU.Chr14.1474,evm.TU.Chr14.1473,evm.TU.Chr14.1477,evm.TU.Chr02.4657,evm.TU.Chr17.55,evm.TU.Chr12.2635,evm.TU.Chr11.1345,evm.TU.Chr03.1159,evm.TU.Chr11.1355,evm.TU.Chr03.548,evm.TU.Chr12.589,evm.TU.Chr04.195,evm.TU.Chr09.2766,evm.TU.Chr16.153,evm.TU.Chr02.4751,	5.04542e-05
Biological process	cell wall biogenesis	GO:0042546	5	2.4182e-07	3.54718	22	185	385	11484	evm.TU.Chr04.2112,evm.TU.Chr02.868,evm.TU.Chr04.489,evm.TU.Chr18.790,evm.TU.Chr10.448,evm.TU.Chr14.1482,evm.TU.Chr05.4011,evm.TU.Chr14.1474,evm.TU.Chr14.1473,evm.TU.Chr14.1477,evm.TU.Chr17.55,evm.TU.Chr12.2635,evm.TU.Chr11.1345,evm.TU.Chr02.3960,evm.TU.Chr03.1159,evm.TU.Chr11.1355,evm.TU.Chr03.548,evm.TU.Chr12.589,evm.TU.Chr03.4024,evm.TU.Chr07.650,evm.TU.Chr16.153,evm.TU.Chr04.3994,	5.93802e-05
Biological process	polysaccharide metabolic process	GO:0005976	5	2.78677e-07	3.02771	27	266	385	11484	evm.TU.Chr04.2112,evm.TU.Chr02.868,evm.TU.Chr04.489,evm.TU.Chr02.481,evm.TU.Chr14.1482,evm.TU.Chr08.114,evm.TU.Chr17.2313,evm.TU.Chr14.1474,evm.TU.Chr14.1473,evm.TU.Chr14.1477,evm.TU.Chr02.4657,evm.TU.Chr17.15,evm.TU.Chr16.2130,evm.TU.Chr17.55,evm.TU.Chr12.2635,evm.TU.Chr11.1345,evm.TU.Chr02.3960,evm.TU.Chr03.1159,evm.TU.Chr11.1355,evm.TU.Chr03.548,evm.TU.Chr12.589,evm.TU.Chr19.62,evm.TU.Chr01.23…	6.15875e-05
Biological process	cellular carbohydrate biosynthetic process	GO:0034637	6	3.21819e-07	3.62081	21	173	385	11484	evm.TU.Chr04.2112,evm.TU.Chr02.868,evm.TU.Chr04.489,evm.TU.Chr14.1482,evm.TU.Chr17.2313,evm.TU.Chr14.1474,evm.TU.Chr14.1473,evm.TU.Chr14.1477,evm.TU.Chr02.4657,evm.TU.Chr17.15,evm.TU.Chr17.55,evm.TU.Chr12.2635,evm.TU.Chr11.1345,evm.TU.Chr03.1159,evm.TU.Chr11.1355,evm.TU.Chr03.548,evm.TU.Chr12.589,evm.TU.Chr04.195,evm.TU.Chr09.2766,evm.TU.Chr16.153,evm.TU.Chr02.4751,	6.46563e-05
Biological process	plant-type primary cell wall biogenesis	GO:0009833	7	5.50204e-07	7.45714	10	40	385	11484	evm.TU.Chr04.489,evm.TU.Chr14.1482,evm.TU.Chr14.1474,evm.TU.Chr14.1473,evm.TU.Chr14.1477,evm.TU.Chr17.55,evm.TU.Chr12.2635,evm.TU.Chr03.1159,evm.TU.Chr03.548,evm.TU.Chr12.589,	0.000101329
Biological process	polysaccharide biosynthetic process	GO:0000271	6	6.95412e-07	3.5938	20	166	385	11484	evm.TU.Chr04.2112,evm.TU.Chr02.868,evm.TU.Chr04.489,evm.TU.Chr14.1482,evm.TU.Chr17.2313,evm.TU.Chr14.1474,evm.TU.Chr14.1473,evm.TU.Chr14.1477,evm.TU.Chr02.4657,evm.TU.Chr17.55,evm.TU.Chr12.2635,evm.TU.Chr11.1345,evm.TU.Chr03.1159,evm.TU.Chr11.1355,evm.TU.Chr03.548,evm.TU.Chr12.589,evm.TU.Chr04.195,evm.TU.Chr09.2766,evm.TU.Chr16.153,evm.TU.Chr02.4751,	0.00011822
Biological process	plant-type cell wall biogenesis	GO:0009832	6	1.01431e-06	3.65641	19	155	385	11484	evm.TU.Chr04.2112,evm.TU.Chr02.868,evm.TU.Chr04.489,evm.TU.Chr10.448,evm.TU.Chr14.1482,evm.TU.Chr05.4011,evm.TU.Chr14.1474,evm.TU.Chr14.1473,evm.TU.Chr14.1477,evm.TU.Chr17.55,evm.TU.Chr12.2635,evm.TU.Chr02.3960,evm.TU.Chr03.1159,evm.TU.Chr03.548,evm.TU.Chr12.589,evm.TU.Chr03.4024,evm.TU.Chr07.650,evm.TU.Chr16.153,evm.TU.Chr04.3994,	0.000160116
Biological process	cellulose biosynthetic process	GO:0030244	10	1.65428e-06	5.96571	11	55	385	11484	evm.TU.Chr04.489,evm.TU.Chr14.1482,evm.TU.Chr14.1474,evm.TU.Chr14.1473,evm.TU.Chr14.1477,evm.TU.Chr17.55,evm.TU.Chr12.2635,evm.TU.Chr03.1159,evm.TU.Chr11.1355,evm.TU.Chr03.548,evm.TU.Chr12.589,	0.00024373
Biological process	beta-glucan biosynthetic process	GO:0051274	9	1.65428e-06	5.96571	11	55	385	11484	evm.TU.Chr04.489,evm.TU.Chr14.1482,evm.TU.Chr14.1474,evm.TU.Chr14.1473,evm.TU.Chr14.1477,evm.TU.Chr17.55,evm.TU.Chr12.2635,evm.TU.Chr03.1159,evm.TU.Chr11.1355,evm.TU.Chr03.548,evm.TU.Chr12.589,	0.00024373
Biological process	cellulose metabolic process	GO:0030243	9	2.876e-06	5.65714	11	58	385	11484	evm.TU.Chr04.489,evm.TU.Chr14.1482,evm.TU.Chr14.1474,evm.TU.Chr14.1473,evm.TU.Chr14.1477,evm.TU.Chr17.55,evm.TU.Chr12.2635,evm.TU.Chr03.1159,evm.TU.Chr11.1355,evm.TU.Chr03.548,evm.TU.Chr12.589,	0.00037388
Biological process	beta-glucan metabolic process	GO:0051273	8	3.43024e-06	5.56126	11	59	385	11484	evm.TU.Chr04.489,evm.TU.Chr14.1482,evm.TU.Chr14.1474,evm.TU.Chr14.1473,evm.TU.Chr14.1477,evm.TU.Chr17.55,evm.TU.Chr12.2635,evm.TU.Chr03.1159,evm.TU.Chr11.1355,evm.TU.Chr03.548,evm.TU.Chr12.589,	0.000421157
Biological process	cellular carbohydrate metabolic process	GO:0044262	5	8.26581e-06	2.5406	27	317	385	11484	evm.TU.Chr04.2112,evm.TU.Chr02.868,evm.TU.Chr04.489,evm.TU.Chr02.481,evm.TU.Chr14.1482,evm.TU.Chr08.114,evm.TU.Chr17.2313,evm.TU.Chr14.1474,evm.TU.Chr14.1473,evm.TU.Chr14.1477,evm.TU.Chr02.4657,evm.TU.Chr17.15,evm.TU.Chr16.2130,evm.TU.Chr17.55,evm.TU.Chr12.2635,evm.TU.Chr11.1345,evm.TU.Chr02.3960,evm.TU.Chr03.1159,evm.TU.Chr11.1355,evm.TU.Chr03.548,evm.TU.Chr12.589,evm.TU.Chr19.62,evm.TU.Chr01.23…	0.000961444
Biological process	plant-type secondary cell wall biogenesis	GO:0009834	7	1.21168e-05	5.42338	10	55	385	11484	evm.TU.Chr02.868,evm.TU.Chr04.489,evm.TU.Chr10.448,evm.TU.Chr05.4011,evm.TU.Chr02.3960,evm.TU.Chr03.1159,evm.TU.Chr03.548,evm.TU.Chr12.589,evm.TU.Chr07.650,evm.TU.Chr16.153,	0.0013389
Biological process	carbohydrate biosynthetic process	GO:0016051	5	2.89838e-05	2.6568	22	247	385	11484	evm.TU.Chr06.1504,evm.TU.Chr04.2112,evm.TU.Chr02.868,evm.TU.Chr04.489,evm.TU.Chr14.1482,evm.TU.Chr17.2313,evm.TU.Chr14.1474,evm.TU.Chr14.1473,evm.TU.Chr14.1477,evm.TU.Chr02.4657,evm.TU.Chr17.15,evm.TU.Chr17.55,evm.TU.Chr12.2635,evm.TU.Chr11.1345,evm.TU.Chr03.1159,evm.TU.Chr11.1355,evm.TU.Chr03.548,evm.TU.Chr12.589,evm.TU.Chr04.195,evm.TU.Chr09.2766,evm.TU.Chr16.153,evm.TU.Chr02.4751,	0.0030502
Biological process	response to abiotic stimulus	GO:0009628	3	3.07395e-05	1.45861	100	2045	385	11484	evm.TU.Chr04.4322,evm.TU.Chr17.2089,evm.TU.Chr12.2329,evm.TU.Chr03.2315,evm.TU.Chr03.2787,evm.TU.Chr04.637,evm.TU.Chr07.2895,evm.TU.Chr18.25,evm.TU.Chr11.2783,evm.TU.Chr02.4700,evm.TU.Chr11.695,evm.TU.Chr11.2564,evm.TU.Chr18.68,evm.TU.Chr04.489,evm.TU.Chr09.2946,evm.TU.Chr09.2948,evm.TU.Chr07.260,evm.TU.Chr10.442,evm.TU.Chr15.1749,evm.TU.Chr17.1402,evm.TU.Chr03.894,evm.TU.Chr01.1192,evm.TU.Chr03.…	0.00308792
Biological process	electron transport chain	GO:0022900	5	4.38608e-05	3.97714	12	90	385	11484	evm.TU.Chr12.639,evm.TU.Chr19.1680,evm.TU.Chr10.442,evm.TU.Chr17.1882,evm.TU.Chr01.5308,evm.TU.Chr05.1558,evm.TU.Chr07.755,evm.TU.Chr02.2648,evm.TU.Chr19.1355,evm.TU.Chr01.5045,evm.TU.Chr02.1051,evm.TU.Chr05.50,	0.00421445
Biological process	potassium ion homeostasis	GO:0055075	9	0.000110736	6.14118	7	34	385	11484	evm.TU.Chr08.2220,evm.TU.Chr09.572,evm.TU.Chr18.2462,evm.TU.Chr12.2801,evm.TU.Chr18.2454,evm.TU.Chr18.2450,evm.TU.Chr15.320,	0.00978904
Biological process	response to toxic substance	GO:0009636	4	0.000114826	2.48571	21	252	385	11484	evm.TU.Chr19.762,evm.TU.Chr19.763,evm.TU.Chr03.1451,evm.TU.Chr05.1302,evm.TU.Chr11.2140,evm.TU.Chr14.3205,evm.TU.Chr06.1584,evm.TU.Chr13.876,evm.TU.Chr09.2274,evm.TU.Chr15.2038,evm.TU.Chr19.1355,evm.TU.Chr02.906,evm.TU.Chr14.2962,evm.TU.Chr12.376,evm.TU.Chr03.107,evm.TU.Chr02.1046,evm.TU.Chr09.20,evm.TU.Chr09.2766,evm.TU.Chr05.801,evm.TU.Chr14.750,evm.TU.Chr16.125,	0.00976025
Biological process	lipid metabolic process	GO:0006629	4	0.00012326	1.77083	45	758	385	11484	evm.TU.Chr16.2244,evm.TU.Chr04.4322,evm.TU.Chr16.2237,evm.TU.Chr12.2329,evm.TU.Chr16.2232,evm.TU.Chr03.2315,evm.TU.Chr07.2895,evm.TU.Chr16.2226,evm.TU.Chr05.635,evm.TU.Chr16.2221,evm.TU.Chr11.2540,evm.TU.Chr04.3487,evm.TU.Chr18.790,evm.TU.Chr10.442,evm.TU.Chr17.1402,evm.TU.Chr03.894,evm.TU.Chr03.2317,evm.TU.Chr18.501,evm.TU.Chr10.2565,evm.TU.Chr02.4201,evm.TU.Chr08.2745,evm.TU.Chr06.3321,evm.TU.C…	0.010089
Biological process	photosynthetic electron transport chain	GO:0009767	6	0.000148231	5.0772	8	47	385	11484	evm.TU.Chr12.639,evm.TU.Chr17.1882,evm.TU.Chr05.1558,evm.TU.Chr07.755,evm.TU.Chr19.1355,evm.TU.Chr01.5045,evm.TU.Chr02.1051,evm.TU.Chr05.50,	0.0116997
Biological process	carbohydrate metabolic process	GO:0005975	4	0.000162485	1.98857	32	480	385	11484	evm.TU.Chr06.1504,evm.TU.Chr04.2112,evm.TU.Chr02.868,evm.TU.Chr04.489,evm.TU.Chr02.481,evm.TU.Chr14.1482,evm.TU.Chr08.114,evm.TU.Chr17.2313,evm.TU.Chr16.1412_evm.TU.Chr16.1409,evm.TU.Chr14.1474,evm.TU.Chr14.1473,evm.TU.Chr14.1477,evm.TU.Chr02.4657,evm.TU.Chr17.15,evm.TU.Chr16.2130,evm.TU.Chr17.55,evm.TU.Chr12.2635,evm.TU.Chr11.1345,evm.TU.Chr02.3960,evm.TU.Chr03.1159,evm.TU.Chr11.1355,evm.TU.Chr0…	0.0123825
Biological process	generation of precursor metabolites and energy	GO:0006091	4	0.000231329	2.36377	21	265	385	11484	evm.TU.Chr12.639,evm.TU.Chr19.1680,evm.TU.Chr02.868,evm.TU.Chr09.2948,evm.TU.Chr10.442,evm.TU.Chr17.1882,evm.TU.Chr01.5308,evm.TU.Chr05.1558,evm.TU.Chr02.481,evm.TU.Chr07.755,evm.TU.Chr17.2313,evm.TU.Chr02.2648,evm.TU.Chr19.1355,evm.TU.Chr02.4657,evm.TU.Chr01.5045,evm.TU.Chr19.476,evm.TU.Chr05.155,evm.TU.Chr02.1051,evm.TU.Chr09.2766,evm.TU.Chr05.50,evm.TU.Chr19.2567,	0.0170412
Biological process	very long-chain fatty acid biosynthetic process	GO:0042761	10	0.000274863	6.39184	6	28	385	11484	evm.TU.Chr04.3487,evm.TU.Chr15.2282,evm.TU.Chr04.3176,evm.TU.Chr10.2866,evm.TU.Chr04.1949,evm.TU.Chr04.3528,	0.0195951
Biological process	ion transmembrane transport	GO:0034220	6	0.000477894	1.76007	38	644	385	11484	evm.TU.Chr05.457,evm.TU.Chr02.1619,evm.TU.Chr02.3812,evm.TU.Chr08.2220,evm.TU.Chr03.1481,evm.TU.Chr09.139,evm.TU.Chr04.4094,evm.TU.Chr09.133,evm.TU.Chr03.3024,evm.TU.Chr01.1452,evm.TU.Chr17.2132,evm.TU.Chr09.2274,evm.TU.Chr01.4099,evm.TU.Chr08.2912,evm.TU.Chr04.60,evm.TU.Chr05.3183,evm.TU.Chr09.572,evm.TU.Chr19.1577,evm.TU.Chr07.2336,evm.TU.Chr01.4395,evm.TU.Chr19.408,evm.TU.Chr12.337,evm.TU.Chr1…	0.0320044
Biological process	fluid transport	GO:0042044	5	0.000514884	4.26122	8	56	385	11484	evm.TU.Chr06.3583,evm.TU.Chr07.2336,evm.TU.Chr07.142,evm.TU.Chr07.143,evm.TU.Chr18.2462,evm.TU.Chr18.2454,evm.TU.Chr18.2450,evm.TU.Chr05.3273,	0.0334675
Biological process	water transport	GO:0006833	6	0.000514884	4.26122	8	56	385	11484	evm.TU.Chr06.3583,evm.TU.Chr07.2336,evm.TU.Chr07.142,evm.TU.Chr07.143,evm.TU.Chr18.2462,evm.TU.Chr18.2454,evm.TU.Chr18.2450,evm.TU.Chr05.3273,	0.0334675
Biological process	photosynthesis, light reaction	GO:0019684	5	0.00055319	3.24866	11	101	385	11484	evm.TU.Chr12.639,evm.TU.Chr17.1882,evm.TU.Chr05.1558,evm.TU.Chr07.755,evm.TU.Chr19.1355,evm.TU.Chr01.5045,evm.TU.Chr19.476,evm.TU.Chr05.155,evm.TU.Chr02.1051,evm.TU.Chr05.50,evm.TU.Chr19.2567,	0.0339597
Biological process	calcium-mediated signaling	GO:0019722	8	0.000591209	4.74545	7	44	385	11484	evm.TU.Chr09.2274,evm.TU.Chr12.337,evm.TU.Chr12.367,evm.TU.Chr10.501,evm.TU.Chr10.489,evm.TU.Chr10.493,evm.TU.Chr10.468,	0.0353127
Biological process	ion transport	GO:0006811	5	0.000705272	1.6704	42	750	385	11484	evm.TU.Chr05.457,evm.TU.Chr02.1619,evm.TU.Chr02.3812,evm.TU.Chr19.951,evm.TU.Chr08.2220,evm.TU.Chr03.1481,evm.TU.Chr09.139,evm.TU.Chr04.4094,evm.TU.Chr09.133,evm.TU.Chr03.3024,evm.TU.Chr01.1452,evm.TU.Chr17.2132,evm.TU.Chr09.2274,evm.TU.Chr01.4099,evm.TU.Chr08.2912,evm.TU.Chr06.1314,evm.TU.Chr04.60,evm.TU.Chr05.3183,evm.TU.Chr19.1125,evm.TU.Chr09.572,evm.TU.Chr19.1577,evm.TU.Chr07.2336,evm.TU.Chr…	0.0380159
Biological process	very long-chain fatty acid metabolic process	GO:0000038	9	0.000971463	5.11347	6	35	385	11484	evm.TU.Chr04.3487,evm.TU.Chr15.2282,evm.TU.Chr04.3176,evm.TU.Chr10.2866,evm.TU.Chr04.1949,evm.TU.Chr04.3528,	0.0511174
Biological process	suberin biosynthetic process	GO:0010345	7	0.000971463	5.11347	6	35	385	11484	evm.TU.Chr04.2112,evm.TU.Chr04.3487,evm.TU.Chr08.2745,evm.TU.Chr04.3176,evm.TU.Chr10.2866,evm.TU.Chr04.3528,	0.0511174
Biological process	response to hexose	GO:0009746	7	0.00104806	3.48646	9	77	385	11484	evm.TU.Chr07.2895,evm.TU.Chr11.2564,evm.TU.Chr10.2565,evm.TU.Chr01.657,evm.TU.Chr09.2274,evm.TU.Chr17.15,evm.TU.Chr19.822,evm.TU.Chr01.727,evm.TU.Chr01.2399,	0.0526413
Biological process	tetraterpenoid metabolic process	GO:0016108	8	0.00113332	4.97143	6	36	385	11484	evm.TU.Chr11.2540,evm.TU.Chr19.1355,evm.TU.Chr01.68,evm.TU.Chr01.67,evm.TU.Chr10.27,evm.TU.Chr08.2645,	0.0455388
Biological process	carotenoid metabolic process	GO:0016116	9	0.00113332	4.97143	6	36	385	11484	evm.TU.Chr11.2540,evm.TU.Chr19.1355,evm.TU.Chr01.68,evm.TU.Chr01.67,evm.TU.Chr10.27,evm.TU.Chr08.2645,	0.0455388
Biological process	response to high light intensity	GO:0009644	7	0.00114511	3.78776	8	63	385	11484	evm.TU.Chr11.2140,evm.TU.Chr06.1584,evm.TU.Chr15.2038,evm.TU.Chr03.107,evm.TU.Chr05.155,evm.TU.Chr09.2766,evm.TU.Chr05.50,evm.TU.Chr19.2567,	0.0443983
Biological process	response to monosaccharide	GO:0034284	6	0.0011505	3.44176	9	78	385	11484	evm.TU.Chr07.2895,evm.TU.Chr11.2564,evm.TU.Chr10.2565,evm.TU.Chr01.657,evm.TU.Chr09.2274,evm.TU.Chr17.15,evm.TU.Chr19.822,evm.TU.Chr01.727,evm.TU.Chr01.2399,	0.0438382
Biological process	cation transport	GO:0006812	6	0.00148075	1.83158	28	456	385	11484	evm.TU.Chr05.457,evm.TU.Chr02.1619,evm.TU.Chr02.3812,evm.TU.Chr19.951,evm.TU.Chr08.2220,evm.TU.Chr03.1481,evm.TU.Chr04.4094,evm.TU.Chr03.3024,evm.TU.Chr01.1452,evm.TU.Chr17.2132,evm.TU.Chr09.2274,evm.TU.Chr01.4099,evm.TU.Chr08.2912,evm.TU.Chr06.1314,evm.TU.Chr05.3183,evm.TU.Chr19.1125,evm.TU.Chr09.572,evm.TU.Chr19.1577,evm.TU.Chr01.4395,evm.TU.Chr12.337,evm.TU.Chr12.367,evm.TU.Chr18.641,evm.TU.Ch…	0.0554654
Biological process	stomatal movement	GO:0010118	3	0.00149552	2.60249	13	149	385	11484	evm.TU.Chr04.637,evm.TU.Chr02.3165,evm.TU.Chr13.876,evm.TU.Chr09.572,evm.TU.Chr19.408,evm.TU.Chr13.545,evm.TU.Chr12.2889,evm.TU.Chr12.376,evm.TU.Chr03.760,evm.TU.Chr02.4504,evm.TU.Chr04.3315,evm.TU.Chr17.2286,evm.TU.Chr15.320,	0.0550848
Biological process	lipid biosynthetic process	GO:0008610	5	0.00149964	1.78614	30	501	385	11484	evm.TU.Chr04.4322,evm.TU.Chr12.2329,evm.TU.Chr07.2895,evm.TU.Chr05.635,evm.TU.Chr11.2540,evm.TU.Chr04.3487,evm.TU.Chr18.790,evm.TU.Chr10.442,evm.TU.Chr17.1402,evm.TU.Chr03.894,evm.TU.Chr10.2565,evm.TU.Chr02.4201,evm.TU.Chr06.3321,evm.TU.Chr12.849,evm.TU.Chr15.2282,evm.TU.Chr19.1355,evm.TU.Chr13.302,evm.TU.Chr19.822,evm.TU.Chr04.3176,evm.TU.Chr01.727,evm.TU.Chr02.715,evm.TU.Chr10.2866,evm.TU.Chr10…	0.0543312
Biological process	glycogen metabolic process	GO:0005977	8	0.0015165	5.73626	5	26	385	11484	evm.TU.Chr02.868,evm.TU.Chr02.481,evm.TU.Chr17.2313,evm.TU.Chr02.4657,evm.TU.Chr09.2766,	0.0540557
Biological process	energy reserve metabolic process	GO:0006112	6	0.0015165	5.73626	5	26	385	11484	evm.TU.Chr02.868,evm.TU.Chr02.481,evm.TU.Chr17.2313,evm.TU.Chr02.4657,evm.TU.Chr09.2766,	0.0540557
Biological process	plastid organization	GO:0009657	6	0.00158631	2.24374	17	226	385	11484	evm.TU.Chr04.1279,evm.TU.Chr09.718,evm.TU.Chr11.2564,evm.TU.Chr03.894,evm.TU.Chr02.481,evm.TU.Chr02.3165,evm.TU.Chr01.657,evm.TU.Chr06.1584,evm.TU.Chr19.1355,evm.TU.Chr02.906,evm.TU.Chr19.1997,evm.TU.Chr06.792,evm.TU.Chr10.27,evm.TU.Chr18.176,evm.TU.Chr19.172,evm.TU.Chr05.50,evm.TU.Chr05.801,	0.0547771
Biological process	second-messenger-mediated signaling	GO:0019932	7	0.00164056	4.01538	7	52	385	11484	evm.TU.Chr09.2274,evm.TU.Chr12.337,evm.TU.Chr12.367,evm.TU.Chr10.501,evm.TU.Chr10.489,evm.TU.Chr10.493,evm.TU.Chr10.468,	0.0557789
Biological process	cell wall organization	GO:0071555	6	0.00165305	2.37994	15	188	385	11484	evm.TU.Chr19.762,evm.TU.Chr19.763,evm.TU.Chr04.2112,evm.TU.Chr09.139,evm.TU.Chr09.133,evm.TU.Chr05.3321,evm.TU.Chr05.3317,evm.TU.Chr06.31,evm.TU.Chr12.849,evm.TU.Chr11.1355,evm.TU.Chr12.589,evm.TU.Chr02.3223,evm.TU.Chr03.4024,evm.TU.Chr04.3994,evm.TU.Chr02.1030,	0.0553522
Biological process	response to cytokinin	GO:0009735	6	0.00174507	2.16498	18	248	385	11484	evm.TU.Chr04.637,evm.TU.Chr09.718,evm.TU.Chr03.1889,evm.TU.Chr11.2564,evm.TU.Chr09.2948,evm.TU.Chr01.857,evm.TU.Chr14.3205,evm.TU.Chr04.1644,evm.TU.Chr01.657,evm.TU.Chr13.876,evm.TU.Chr04.1681,evm.TU.Chr03.971,evm.TU.Chr05.2908,evm.TU.Chr02.3960,evm.TU.Chr12.376,evm.TU.Chr07.2969,evm.TU.Chr10.16,evm.TU.Chr03.760,	0.0575612
Biological process	response to hydrogen peroxide	GO:0042542	6	0.00189041	3.50924	8	68	385	11484	evm.TU.Chr11.2140,evm.TU.Chr06.1584,evm.TU.Chr13.876,evm.TU.Chr09.2274,evm.TU.Chr15.2038,evm.TU.Chr12.376,evm.TU.Chr03.107,evm.TU.Chr09.2766,	0.0596828
Biological process	photosynthesis	GO:0015979	4	0.00191889	2.65143	12	135	385	11484	evm.TU.Chr12.639,evm.TU.Chr17.1882,evm.TU.Chr05.1558,evm.TU.Chr07.755,evm.TU.Chr19.1355,evm.TU.Chr17.15,evm.TU.Chr01.5045,evm.TU.Chr19.476,evm.TU.Chr05.155,evm.TU.Chr02.1051,evm.TU.Chr05.50,evm.TU.Chr19.2567,	0.0597289
Biological process	regulation of stomatal movement	GO:0010119	5	0.00211583	3.15832	9	85	385	11484	evm.TU.Chr13.876,evm.TU.Chr09.572,evm.TU.Chr13.545,evm.TU.Chr12.2889,evm.TU.Chr12.376,evm.TU.Chr02.4504,evm.TU.Chr04.3315,evm.TU.Chr17.2286,evm.TU.Chr15.320,	0.0640547
Biological process	secondary metabolic process	GO:0019748	3	0.00213746	1.85964	25	401	385	11484	evm.TU.Chr07.2455,evm.TU.Chr03.1451,evm.TU.Chr04.2112,evm.TU.Chr07.2895,evm.TU.Chr04.3487,evm.TU.Chr03.1889,evm.TU.Chr03.3468,evm.TU.Chr17.1402,evm.TU.Chr14.3205,evm.TU.Chr08.2745,evm.TU.Chr06.3321,evm.TU.Chr05.4011,evm.TU.Chr04.1482,evm.TU.Chr06.959,evm.TU.Chr06.953,evm.TU.Chr10.2178,evm.TU.Chr04.3176,evm.TU.Chr10.2866,evm.TU.Chr02.1046,evm.TU.Chr10.2658,evm.TU.Chr16.386,evm.TU.Chr01.186,evm.TU.…	0.0638349
Biological process	plant-type cell wall organization	GO:0009664	7	0.0021476	2.75726	11	119	385	11484	evm.TU.Chr19.762,evm.TU.Chr19.763,evm.TU.Chr04.2112,evm.TU.Chr05.3321,evm.TU.Chr05.3317,evm.TU.Chr11.1355,evm.TU.Chr12.589,evm.TU.Chr02.3223,evm.TU.Chr03.4024,evm.TU.Chr04.3994,evm.TU.Chr02.1030,	0.0632827
Biological process	xylan metabolic process	GO:0045491	9	0.00227258	4.36516	6	41	385	11484	evm.TU.Chr02.868,evm.TU.Chr16.2130,evm.TU.Chr11.1345,evm.TU.Chr02.3960,evm.TU.Chr11.1355,evm.TU.Chr16.153,	0.0660841
Biological process	transmembrane transport	GO:0055085	5	0.00275595	1.48845	50	1002	385	11484	evm.TU.Chr05.457,evm.TU.Chr02.1619,evm.TU.Chr02.3812,evm.TU.Chr19.951,evm.TU.Chr04.3275,evm.TU.Chr08.2220,evm.TU.Chr03.1481,evm.TU.Chr19.309,evm.TU.Chr09.139,evm.TU.Chr06.3583,evm.TU.Chr04.4094,evm.TU.Chr09.133,evm.TU.Chr03.3024,evm.TU.Chr01.1452,evm.TU.Chr17.2132,evm.TU.Chr09.2274,evm.TU.Chr01.4099,evm.TU.Chr08.2912,evm.TU.Chr06.1314,evm.TU.Chr04.60,evm.TU.Chr05.3183,evm.TU.Chr02.1386,evm.TU.Chr…	0.0770968
Biological process	response to fructose	GO:0009750	8	0.00294348	4.97143	5	30	385	11484	evm.TU.Chr07.2895,evm.TU.Chr10.2565,evm.TU.Chr17.15,evm.TU.Chr19.822,evm.TU.Chr01.2399,	0.0813136
Biological process	response to iron ion	GO:0010039	6	0.00297428	3.26888	8	73	385	11484	evm.TU.Chr04.637,evm.TU.Chr19.951,evm.TU.Chr10.2565,evm.TU.Chr06.1314,evm.TU.Chr19.822,evm.TU.Chr10.16,evm.TU.Chr03.760,evm.TU.Chr10.2658,	0.0811501
Biological process	cytokinin-activated signaling pathway	GO:0009736	7	0.00310577	3.6	7	58	385	11484	evm.TU.Chr03.1889,evm.TU.Chr11.2564,evm.TU.Chr01.857,evm.TU.Chr01.657,evm.TU.Chr13.876,evm.TU.Chr12.376,evm.TU.Chr07.2969,	0.0837042
Biological process	cellular response to cytokinin stimulus	GO:0071368	7	0.00310577	3.6	7	58	385	11484	evm.TU.Chr03.1889,evm.TU.Chr11.2564,evm.TU.Chr01.857,evm.TU.Chr01.657,evm.TU.Chr13.876,evm.TU.Chr12.376,evm.TU.Chr07.2969,	0.0837042
Biological process	vascular transport	GO:0010232	6	0.00341464	4.81106	5	31	385	11484	evm.TU.Chr09.139,evm.TU.Chr09.133,evm.TU.Chr12.849,evm.TU.Chr18.2462,evm.TU.Chr18.2450,	0.0829271
Biological process	phloem transport	GO:0010233	7	0.00341464	4.81106	5	31	385	11484	evm.TU.Chr09.139,evm.TU.Chr09.133,evm.TU.Chr12.849,evm.TU.Chr18.2462,evm.TU.Chr18.2450,	0.0829271
Biological process	photorespiration	GO:0009853	5	0.00367939	3.97714	6	45	385	11484	evm.TU.Chr19.1680,evm.TU.Chr02.2279,evm.TU.Chr10.2485,evm.TU.Chr19.172,evm.TU.Chr02.4714,evm.TU.Chr11.1922,	0.0874349
Biological process	metal ion transport	GO:0030001	7	0.00372238	2.01847	18	266	385	11484	evm.TU.Chr02.1619,evm.TU.Chr02.3812,evm.TU.Chr19.951,evm.TU.Chr03.1481,evm.TU.Chr09.2274,evm.TU.Chr06.1314,evm.TU.Chr19.1125,evm.TU.Chr09.572,evm.TU.Chr19.1577,evm.TU.Chr01.4395,evm.TU.Chr12.337,evm.TU.Chr12.367,evm.TU.Chr18.641,evm.TU.Chr12.2801,evm.TU.Chr09.20,evm.TU.Chr04.3939,evm.TU.Chr15.320,evm.TU.Chr11.1732,	0.0875154
Biological process	response to temperature stimulus	GO:0009266	4	0.00391639	1.64288	32	581	385	11484	evm.TU.Chr04.637,evm.TU.Chr07.2895,evm.TU.Chr18.25,evm.TU.Chr11.2783,evm.TU.Chr09.2946,evm.TU.Chr03.894,evm.TU.Chr11.2140,evm.TU.Chr05.1558,evm.TU.Chr14.3205,evm.TU.Chr06.3321,evm.TU.Chr05.1143,evm.TU.Chr06.1584,evm.TU.Chr06.1110,evm.TU.Chr15.2038,evm.TU.Chr12.849,evm.TU.Chr16.1744,evm.TU.Chr06.338,evm.TU.Chr19.1997,evm.TU.Chr11.1345,evm.TU.Chr03.107,evm.TU.Chr19.697,evm.TU.Chr01.740,evm.TU.Chr01…	0.0911076
Biological process	cation transmembrane transport	GO:0098655	7	0.00398142	1.79871	24	398	385	11484	evm.TU.Chr05.457,evm.TU.Chr02.1619,evm.TU.Chr02.3812,evm.TU.Chr08.2220,evm.TU.Chr03.1481,evm.TU.Chr04.4094,evm.TU.Chr03.3024,evm.TU.Chr01.1452,evm.TU.Chr17.2132,evm.TU.Chr09.2274,evm.TU.Chr01.4099,evm.TU.Chr08.2912,evm.TU.Chr05.3183,evm.TU.Chr09.572,evm.TU.Chr19.1577,evm.TU.Chr01.4395,evm.TU.Chr12.337,evm.TU.Chr12.367,evm.TU.Chr18.641,evm.TU.Chr09.20,evm.TU.Chr01.578,evm.TU.Chr04.3939,evm.TU.Chr1…	0.0916555
Biological process	monovalent inorganic cation homeostasis	GO:0055067	8	0.00414767	3.09907	8	77	385	11484	evm.TU.Chr08.2220,evm.TU.Chr09.572,evm.TU.Chr18.2462,evm.TU.Chr12.2801,evm.TU.Chr18.2454,evm.TU.Chr18.2450,evm.TU.Chr15.117,evm.TU.Chr15.320,	0.0944984
Biological process	mitotic cytokinesis	GO:0000281	6	0.00452852	2.50469	11	131	385	11484	evm.TU.Chr04.489,evm.TU.Chr14.1482,evm.TU.Chr14.1474,evm.TU.Chr14.1473,evm.TU.Chr14.1477,evm.TU.Chr01.3272,evm.TU.Chr17.55,evm.TU.Chr12.2635,evm.TU.Chr03.1159,evm.TU.Chr03.548,evm.TU.Chr12.589,	0.102123
Biological process	detoxification	GO:0098754	2	0.0050763	2.46702	11	133	385	11484	evm.TU.Chr19.762,evm.TU.Chr19.763,evm.TU.Chr05.1302,evm.TU.Chr14.3205,evm.TU.Chr02.906,evm.TU.Chr14.2962,evm.TU.Chr02.1046,evm.TU.Chr09.20,evm.TU.Chr05.801,evm.TU.Chr14.750,evm.TU.Chr16.125,	0.111076
Biological process	response to oxidative stress	GO:0006979	4	0.00545647	1.7302	25	431	385	11484	evm.TU.Chr04.1279,evm.TU.Chr02.4700,evm.TU.Chr05.1302,evm.TU.Chr11.2140,evm.TU.Chr14.3205,evm.TU.Chr01.4981,evm.TU.Chr17.2313,evm.TU.Chr18.226,evm.TU.Chr06.1584,evm.TU.Chr13.876,evm.TU.Chr09.2274,evm.TU.Chr15.2038,evm.TU.Chr02.2222,evm.TU.Chr19.1355,evm.TU.Chr02.4657,evm.TU.Chr12.2207,evm.TU.Chr01.5004,evm.TU.Chr02.906,evm.TU.Chr12.376,evm.TU.Chr03.107,evm.TU.Chr04.2076,evm.TU.Chr10.16,evm.TU.Chr…	0.118224
Biological process	rhythmic process	GO:0048511	2	0.00588536	2.54945	10	117	385	11484	evm.TU.Chr09.718,evm.TU.Chr11.2564,evm.TU.Chr08.2477,evm.TU.Chr01.897,evm.TU.Chr01.657,evm.TU.Chr06.2911,evm.TU.Chr07.2969,evm.TU.Chr18.669,evm.TU.Chr18.176,evm.TU.Chr10.2485,	0.123873
Biological process	circadian rhythm	GO:0007623	3	0.00588536	2.54945	10	117	385	11484	evm.TU.Chr09.718,evm.TU.Chr11.2564,evm.TU.Chr08.2477,evm.TU.Chr01.897,evm.TU.Chr01.657,evm.TU.Chr06.2911,evm.TU.Chr07.2969,evm.TU.Chr18.669,evm.TU.Chr18.176,evm.TU.Chr10.2485,	0.123873
Biological process	cell wall polysaccharide metabolic process	GO:0010383	7	0.00591196	2.71169	9	99	385	11484	evm.TU.Chr04.2112,evm.TU.Chr02.868,evm.TU.Chr08.114,evm.TU.Chr16.2130,evm.TU.Chr11.1345,evm.TU.Chr02.3960,evm.TU.Chr11.1355,evm.TU.Chr12.589,evm.TU.Chr16.153,	0.122107
Biological process	external encapsulating structure organization	GO:0045229	5	0.00596036	2.02228	16	236	385	11484	evm.TU.Chr19.762,evm.TU.Chr19.763,evm.TU.Chr04.2112,evm.TU.Chr09.139,evm.TU.Chr09.133,evm.TU.Chr05.3321,evm.TU.Chr05.3317,evm.TU.Chr06.31,evm.TU.Chr12.849,evm.TU.Chr11.1355,evm.TU.Chr12.589,evm.TU.Chr02.3223,evm.TU.Chr03.4024,evm.TU.Chr04.3994,evm.TU.Chr14.2411,evm.TU.Chr02.1030,	0.121967
Biological process	cytoskeleton-dependent cytokinesis	GO:0061640	5	0.00667667	2.37764	11	138	385	11484	evm.TU.Chr04.489,evm.TU.Chr14.1482,evm.TU.Chr14.1474,evm.TU.Chr14.1473,evm.TU.Chr14.1477,evm.TU.Chr01.3272,evm.TU.Chr17.55,evm.TU.Chr12.2635,evm.TU.Chr03.1159,evm.TU.Chr03.548,evm.TU.Chr12.589,	0.118044
Biological process	cellular response to carbohydrate stimulus	GO:0071322	6	0.00672911	2.65799	9	101	385	11484	evm.TU.Chr04.637,evm.TU.Chr07.2895,evm.TU.Chr11.2564,evm.TU.Chr10.2565,evm.TU.Chr01.657,evm.TU.Chr03.2437,evm.TU.Chr19.822,evm.TU.Chr01.2399,evm.TU.Chr03.760,	0.118026
Biological process	inorganic cation transmembrane transport	GO:0098662	8	0.0067974	1.8	21	348	385	11484	evm.TU.Chr02.1619,evm.TU.Chr02.3812,evm.TU.Chr08.2220,evm.TU.Chr03.1481,evm.TU.Chr04.4094,evm.TU.Chr17.2132,evm.TU.Chr09.2274,evm.TU.Chr01.4099,evm.TU.Chr08.2912,evm.TU.Chr05.3183,evm.TU.Chr09.572,evm.TU.Chr19.1577,evm.TU.Chr01.4395,evm.TU.Chr12.337,evm.TU.Chr12.367,evm.TU.Chr18.641,evm.TU.Chr09.20,evm.TU.Chr01.578,evm.TU.Chr04.3939,evm.TU.Chr15.320,evm.TU.Chr11.1732,	0.118285
Biological process	inorganic ion transmembrane transport	GO:0098660	7	0.0070016	1.74126	23	394	385	11484	evm.TU.Chr05.457,evm.TU.Chr02.1619,evm.TU.Chr02.3812,evm.TU.Chr08.2220,evm.TU.Chr03.1481,evm.TU.Chr04.4094,evm.TU.Chr17.2132,evm.TU.Chr09.2274,evm.TU.Chr01.4099,evm.TU.Chr08.2912,evm.TU.Chr05.3183,evm.TU.Chr09.572,evm.TU.Chr19.1577,evm.TU.Chr01.4395,evm.TU.Chr12.337,evm.TU.Chr12.367,evm.TU.Chr18.641,evm.TU.Chr09.20,evm.TU.Chr01.578,evm.TU.Chr04.3939,evm.TU.Chr07.695,evm.TU.Chr15.320,evm.TU.Chr11.…	0.120887
Biological process	stomatal closure	GO:0090332	4	0.00743553	4.03089	5	37	385	11484	evm.TU.Chr04.637,evm.TU.Chr13.876,evm.TU.Chr09.572,evm.TU.Chr12.376,evm.TU.Chr03.760,	0.127384
Biological process	cellular homeostasis	GO:0019725	5	0.00785677	2.01544	15	222	385	11484	evm.TU.Chr19.951,evm.TU.Chr11.2564,evm.TU.Chr08.2220,evm.TU.Chr05.1302,evm.TU.Chr01.657,evm.TU.Chr09.2274,evm.TU.Chr06.1314,evm.TU.Chr19.1125,evm.TU.Chr09.572,evm.TU.Chr02.906,evm.TU.Chr01.2399,evm.TU.Chr15.117,evm.TU.Chr05.801,evm.TU.Chr14.750,evm.TU.Chr15.320,	0.133565
Biological process	carbohydrate transport	GO:0008643	6	0.00807034	2.77475	8	86	385	11484	evm.TU.Chr02.1619,evm.TU.Chr01.4099,evm.TU.Chr12.849,evm.TU.Chr05.3183,evm.TU.Chr05.798,evm.TU.Chr19.62,evm.TU.Chr19.172,evm.TU.Chr03.89,	0.136149
Biological process	secondary metabolite biosynthetic process	GO:0044550	4	0.00807721	1.87078	18	287	385	11484	evm.TU.Chr07.2455,evm.TU.Chr03.1451,evm.TU.Chr04.2112,evm.TU.Chr04.3487,evm.TU.Chr17.1402,evm.TU.Chr08.2745,evm.TU.Chr05.4011,evm.TU.Chr04.1482,evm.TU.Chr06.959,evm.TU.Chr06.953,evm.TU.Chr04.3176,evm.TU.Chr10.2866,evm.TU.Chr10.2658,evm.TU.Chr16.386,evm.TU.Chr01.186,evm.TU.Chr07.2489,evm.TU.Chr07.2490,evm.TU.Chr04.3528,	0.135232
Biological process	response to carbohydrate	GO:0009743	5	0.00846684	2.05714	14	203	385	11484	evm.TU.Chr04.637,evm.TU.Chr07.2895,evm.TU.Chr11.2564,evm.TU.Chr15.1985,evm.TU.Chr10.2565,evm.TU.Chr01.657,evm.TU.Chr09.2274,evm.TU.Chr17.15,evm.TU.Chr03.2437,evm.TU.Chr19.822,evm.TU.Chr01.727,evm.TU.Chr12.2801,evm.TU.Chr01.2399,evm.TU.Chr03.760,	0.136582
Biological process	cellular response to toxic substance	GO:0097237	5	0.00876994	2.40553	10	124	385	11484	evm.TU.Chr19.762,evm.TU.Chr19.763,evm.TU.Chr05.1302,evm.TU.Chr13.876,evm.TU.Chr02.906,evm.TU.Chr14.2962,evm.TU.Chr12.376,evm.TU.Chr05.801,evm.TU.Chr14.750,evm.TU.Chr16.125,	0.140446
Biological process	cellular lipid metabolic process	GO:0044255	5	0.00917671	1.52507	34	665	385	11484	evm.TU.Chr04.4322,evm.TU.Chr12.2329,evm.TU.Chr03.2315,evm.TU.Chr07.2895,evm.TU.Chr11.2540,evm.TU.Chr04.3487,evm.TU.Chr17.1402,evm.TU.Chr03.894,evm.TU.Chr03.2317,evm.TU.Chr18.501,evm.TU.Chr10.2565,evm.TU.Chr08.2745,evm.TU.Chr06.3321,evm.TU.Chr12.849,evm.TU.Chr15.2282,evm.TU.Chr19.1355,evm.TU.Chr02.1152,evm.TU.Chr13.355,evm.TU.Chr12.2878,evm.TU.Chr01.68,evm.TU.Chr01.67,evm.TU.Chr19.822,evm.TU.Chr04…	0.143834
Biological process	isoprenoid metabolic process	GO:0006720	6	0.00954703	1.97105	15	227	385	11484	evm.TU.Chr07.2895,evm.TU.Chr11.2540,evm.TU.Chr17.1402,evm.TU.Chr03.894,evm.TU.Chr10.2565,evm.TU.Chr06.3321,evm.TU.Chr19.1355,evm.TU.Chr13.355,evm.TU.Chr12.2878,evm.TU.Chr01.68,evm.TU.Chr01.67,evm.TU.Chr19.822,evm.TU.Chr10.27,evm.TU.Chr08.2645,evm.TU.Chr06.3606,	0.148584
Biological process	energy derivation by oxidation of organic compounds	GO:0015980	5	0.00985514	2.68122	8	89	385	11484	evm.TU.Chr19.1680,evm.TU.Chr02.868,evm.TU.Chr09.2948,evm.TU.Chr01.5308,evm.TU.Chr02.481,evm.TU.Chr17.2313,evm.TU.Chr02.4657,evm.TU.Chr09.2766,	0.152307
Biological process	cytokinesis	GO:0000910	4	0.0100304	2.24736	11	146	385	11484	evm.TU.Chr04.489,evm.TU.Chr14.1482,evm.TU.Chr14.1474,evm.TU.Chr14.1473,evm.TU.Chr14.1477,evm.TU.Chr01.3272,evm.TU.Chr17.55,evm.TU.Chr12.2635,evm.TU.Chr03.1159,evm.TU.Chr03.548,evm.TU.Chr12.589,	0.153938
Biological process	cellular response to inorganic substance	GO:0071241	5	0.0105107	2.65143	8	90	385	11484	evm.TU.Chr04.637,evm.TU.Chr10.2565,evm.TU.Chr13.876,evm.TU.Chr19.822,evm.TU.Chr12.376,evm.TU.Chr10.16,evm.TU.Chr03.760,evm.TU.Chr10.2658,	0.153832
Biological process	hemicellulose metabolic process	GO:0010410	8	0.0107878	3.19592	6	56	385	11484	evm.TU.Chr02.868,evm.TU.Chr16.2130,evm.TU.Chr11.1345,evm.TU.Chr02.3960,evm.TU.Chr11.1355,evm.TU.Chr16.153,	0.156848
Biological process	cell division	GO:0051301	3	0.0120071	1.7957	18	299	385	11484	evm.TU.Chr03.2315,evm.TU.Chr04.489,evm.TU.Chr03.2317,evm.TU.Chr10.2565,evm.TU.Chr14.1482,evm.TU.Chr14.1474,evm.TU.Chr14.1473,evm.TU.Chr14.1477,evm.TU.Chr01.3272,evm.TU.Chr17.55,evm.TU.Chr12.2635,evm.TU.Chr19.822,evm.TU.Chr03.1159,evm.TU.Chr03.548,evm.TU.Chr12.589,evm.TU.Chr18.2462,evm.TU.Chr18.2454,evm.TU.Chr18.2450,	0.17231
Biological process	import into cell	GO:0098657	5	0.0121816	2.41853	9	111	385	11484	evm.TU.Chr19.951,evm.TU.Chr09.139,evm.TU.Chr09.133,evm.TU.Chr03.3024,evm.TU.Chr09.2274,evm.TU.Chr06.1314,evm.TU.Chr09.572,evm.TU.Chr17.46,evm.TU.Chr18.641,	0.173686
Biological process	response to light intensity	GO:0009642	6	0.0126328	2.27699	10	131	385	11484	evm.TU.Chr10.442,evm.TU.Chr11.2140,evm.TU.Chr06.1584,evm.TU.Chr15.2038,evm.TU.Chr13.302,evm.TU.Chr03.107,evm.TU.Chr05.155,evm.TU.Chr09.2766,evm.TU.Chr05.50,evm.TU.Chr19.2567,	0.177825
Biological process	regulation of membrane potential	GO:0042391	4	0.01395	3.46844	5	43	385	11484	evm.TU.Chr02.3812,evm.TU.Chr03.1481,evm.TU.Chr09.2274,evm.TU.Chr15.320,evm.TU.Chr11.1732,	0.193897
Biological process	cellular response to iron ion	GO:0071281	7	0.0148851	2.98286	6	60	385	11484	evm.TU.Chr04.637,evm.TU.Chr10.2565,evm.TU.Chr19.822,evm.TU.Chr10.16,evm.TU.Chr03.760,evm.TU.Chr10.2658,	0.205601
Biological process	vascular process in circulatory system	GO:0003018	5	0.0153181	3.38961	5	44	385	11484	evm.TU.Chr09.139,evm.TU.Chr09.133,evm.TU.Chr12.849,evm.TU.Chr18.2462,evm.TU.Chr18.2450,	0.20642
Biological process	metal ion homeostasis	GO:0055065	8	0.0160729	2.02228	12	177	385	11484	evm.TU.Chr19.951,evm.TU.Chr08.2220,evm.TU.Chr02.2648,evm.TU.Chr09.2274,evm.TU.Chr06.1314,evm.TU.Chr19.1125,evm.TU.Chr09.572,evm.TU.Chr18.2462,evm.TU.Chr12.2801,evm.TU.Chr18.2454,evm.TU.Chr18.2450,evm.TU.Chr15.320,	0.210183
Biological process	cellular oxidant detoxification	GO:0098869	4	0.016971	2.43499	8	98	385	11484	evm.TU.Chr19.762,evm.TU.Chr19.763,evm.TU.Chr05.1302,evm.TU.Chr02.906,evm.TU.Chr14.2962,evm.TU.Chr05.801,evm.TU.Chr14.750,evm.TU.Chr16.125,	0.220623
Biological process	hormone biosynthetic process	GO:0042446	6	0.0172435	1.93886	13	200	385	11484	evm.TU.Chr05.635,evm.TU.Chr10.442,evm.TU.Chr17.1402,evm.TU.Chr10.2565,evm.TU.Chr02.4201,evm.TU.Chr06.3321,evm.TU.Chr13.302,evm.TU.Chr19.822,evm.TU.Chr02.715,evm.TU.Chr10.16,evm.TU.Chr18.1367,evm.TU.Chr09.622,evm.TU.Chr02.2171_evm.TU.Chr02.2177,	0.219012
Biological process	circulatory system process	GO:0003013	4	0.0172925	2.88664	6	62	385	11484	evm.TU.Chr09.139,evm.TU.Chr09.133,evm.TU.Chr09.2274,evm.TU.Chr12.849,evm.TU.Chr18.2462,evm.TU.Chr18.2450,	0.21838
Biological process	cell wall macromolecule metabolic process	GO:0044036	6	0.0185047	2.25594	9	119	385	11484	evm.TU.Chr04.2112,evm.TU.Chr02.868,evm.TU.Chr08.114,evm.TU.Chr16.2130,evm.TU.Chr11.1345,evm.TU.Chr02.3960,evm.TU.Chr11.1355,evm.TU.Chr12.589,evm.TU.Chr16.153,	0.231048
Biological process	cellular response to auxin stimulus	GO:0071365	7	0.0188436	2.05071	11	160	385	11484	evm.TU.Chr07.260,evm.TU.Chr10.1880,evm.TU.Chr13.290,evm.TU.Chr09.139,evm.TU.Chr09.133,evm.TU.Chr04.1681,evm.TU.Chr19.1591,evm.TU.Chr02.1743,evm.TU.Chr02.3960,evm.TU.Chr18.2462,evm.TU.Chr18.2450,	0.233957
Biological process	cellular detoxification	GO:1990748	3	0.0189548	2.38629	8	100	385	11484	evm.TU.Chr19.762,evm.TU.Chr19.763,evm.TU.Chr05.1302,evm.TU.Chr02.906,evm.TU.Chr14.2962,evm.TU.Chr05.801,evm.TU.Chr14.750,evm.TU.Chr16.125,	0.234023
Biological process	terpenoid metabolic process	GO:0006721	7	0.0192608	1.9102	13	203	385	11484	evm.TU.Chr07.2895,evm.TU.Chr11.2540,evm.TU.Chr17.1402,evm.TU.Chr10.2565,evm.TU.Chr06.3321,evm.TU.Chr19.1355,evm.TU.Chr13.355,evm.TU.Chr12.2878,evm.TU.Chr01.68,evm.TU.Chr01.67,evm.TU.Chr19.822,evm.TU.Chr10.27,evm.TU.Chr08.2645,	0.233882
Biological process	homeostatic process	GO:0042592	4	0.0198008	1.55034	25	481	385	11484	evm.TU.Chr19.951,evm.TU.Chr05.635,evm.TU.Chr11.2564,evm.TU.Chr08.2220,evm.TU.Chr10.442,evm.TU.Chr05.1302,evm.TU.Chr01.657,evm.TU.Chr02.2648,evm.TU.Chr09.2274,evm.TU.Chr06.1314,evm.TU.Chr19.1125,evm.TU.Chr09.572,evm.TU.Chr02.906,evm.TU.Chr02.1743,evm.TU.Chr13.302,evm.TU.Chr18.2462,evm.TU.Chr02.715,evm.TU.Chr12.2801,evm.TU.Chr18.2454,evm.TU.Chr18.2450,evm.TU.Chr01.2399,evm.TU.Chr15.117,evm.TU.Chr05…	0.239124
Biological process	carbohydrate transmembrane transport	GO:0034219	7	0.0198891	2.54634	7	82	385	11484	evm.TU.Chr02.1619,evm.TU.Chr01.4099,evm.TU.Chr05.3183,evm.TU.Chr05.798,evm.TU.Chr19.62,evm.TU.Chr19.172,evm.TU.Chr03.89,	0.238885
Biological process	regulation of protein polymerization	GO:0032271	7	0.0199512	3.17325	5	47	385	11484	evm.TU.Chr04.637,evm.TU.Chr03.760,evm.TU.Chr03.4024,evm.TU.Chr04.3994,evm.TU.Chr04.1127,	0.238336
Biological process	cell-cell signaling	GO:0007267	4	0.0199549	2.79643	6	64	385	11484	evm.TU.Chr09.2274,evm.TU.Chr10.501,evm.TU.Chr10.489,evm.TU.Chr10.493,evm.TU.Chr10.468,evm.TU.Chr09.2376,	0.237098
Biological process	response to reactive oxygen species	GO:0000302	5	0.0199713	1.90084	13	204	385	11484	evm.TU.Chr04.1279,evm.TU.Chr11.2140,evm.TU.Chr01.4981,evm.TU.Chr06.1584,evm.TU.Chr13.876,evm.TU.Chr09.2274,evm.TU.Chr15.2038,evm.TU.Chr01.5004,evm.TU.Chr12.376,evm.TU.Chr03.107,evm.TU.Chr04.2076,evm.TU.Chr10.16,evm.TU.Chr09.2766,	0.236024
Biological process	response to radiation	GO:0009314	4	0.0203066	1.42229	36	755	385	11484	evm.TU.Chr04.4322,evm.TU.Chr03.2787,evm.TU.Chr11.695,evm.TU.Chr11.2564,evm.TU.Chr10.442,evm.TU.Chr17.1402,evm.TU.Chr10.1880,evm.TU.Chr11.2140,evm.TU.Chr04.4178,evm.TU.Chr14.3205,evm.TU.Chr18.1166,evm.TU.Chr02.2279,evm.TU.Chr18.222,evm.TU.Chr01.897,evm.TU.Chr01.657,evm.TU.Chr06.1584,evm.TU.Chr10.1063,evm.TU.Chr01.275,evm.TU.Chr04.1681,evm.TU.Chr15.2038,evm.TU.Chr19.1355,evm.TU.Chr06.2911,evm.TU.Ch…	0.23871
Biological process	regulation of root development	GO:2000280	5	0.0211186	2.51566	7	83	385	11484	evm.TU.Chr18.25,evm.TU.Chr09.2946,evm.TU.Chr10.2565,evm.TU.Chr19.822,evm.TU.Chr18.2462,evm.TU.Chr18.2454,evm.TU.Chr18.2450,	0.239344
Biological process	starch metabolic process	GO:0005982	8	0.0213851	2.75341	6	65	385	11484	evm.TU.Chr02.481,evm.TU.Chr17.15,evm.TU.Chr19.62,evm.TU.Chr01.2399,evm.TU.Chr04.195,evm.TU.Chr02.4751,	0.238692
Biological process	response to light stimulus	GO:0009416	5	0.021662	1.43245	34	708	385	11484	evm.TU.Chr04.4322,evm.TU.Chr11.695,evm.TU.Chr11.2564,evm.TU.Chr10.442,evm.TU.Chr17.1402,evm.TU.Chr10.1880,evm.TU.Chr11.2140,evm.TU.Chr04.4178,evm.TU.Chr14.3205,evm.TU.Chr18.1166,evm.TU.Chr02.2279,evm.TU.Chr18.222,evm.TU.Chr01.897,evm.TU.Chr01.657,evm.TU.Chr06.1584,evm.TU.Chr10.1063,evm.TU.Chr01.275,evm.TU.Chr04.1681,evm.TU.Chr15.2038,evm.TU.Chr19.1355,evm.TU.Chr06.2911,evm.TU.Chr13.302,evm.TU.Chr…	0.240568
Biological process	chemical homeostasis	GO:0048878	5	0.0221896	1.60615	21	390	385	11484	evm.TU.Chr19.951,evm.TU.Chr05.635,evm.TU.Chr11.2564,evm.TU.Chr08.2220,evm.TU.Chr10.442,evm.TU.Chr01.657,evm.TU.Chr02.2648,evm.TU.Chr09.2274,evm.TU.Chr06.1314,evm.TU.Chr19.1125,evm.TU.Chr09.572,evm.TU.Chr02.1743,evm.TU.Chr13.302,evm.TU.Chr18.2462,evm.TU.Chr02.715,evm.TU.Chr12.2801,evm.TU.Chr18.2454,evm.TU.Chr18.2450,evm.TU.Chr01.2399,evm.TU.Chr15.117,evm.TU.Chr15.320,	0.245195
Biological process	response to inorganic substance	GO:0010035	4	0.0222886	1.34286	47	1044	385	11484	evm.TU.Chr04.1279,evm.TU.Chr04.637,evm.TU.Chr19.951,evm.TU.Chr07.2895,evm.TU.Chr02.4700,evm.TU.Chr11.2564,evm.TU.Chr18.63,evm.TU.Chr04.489,evm.TU.Chr09.2948,evm.TU.Chr01.1192,evm.TU.Chr11.2140,evm.TU.Chr10.2565,evm.TU.Chr14.3205,evm.TU.Chr06.3583,evm.TU.Chr02.2279,evm.TU.Chr04.4094,evm.TU.Chr06.3321,evm.TU.Chr05.1143,evm.TU.Chr04.1644,evm.TU.Chr01.657,evm.TU.Chr02.2648,evm.TU.Chr06.1584,evm.TU.Ch…	0.245063
Biological process	cellular response to abiotic stimulus	GO:0071214	5	0.0227793	1.92442	12	186	385	11484	evm.TU.Chr04.637,evm.TU.Chr12.279,evm.TU.Chr14.3205,evm.TU.Chr18.1166,evm.TU.Chr02.2279,evm.TU.Chr13.2847,evm.TU.Chr04.1681,evm.TU.Chr11.2436,evm.TU.Chr05.155,evm.TU.Chr01.2399,evm.TU.Chr03.760,evm.TU.Chr18.176,	0.249219
Biological process	cellular response to environmental stimulus	GO:0104004	4	0.0227793	1.92442	12	186	385	11484	evm.TU.Chr04.637,evm.TU.Chr12.279,evm.TU.Chr14.3205,evm.TU.Chr18.1166,evm.TU.Chr02.2279,evm.TU.Chr13.2847,evm.TU.Chr04.1681,evm.TU.Chr11.2436,evm.TU.Chr05.155,evm.TU.Chr01.2399,evm.TU.Chr03.760,evm.TU.Chr18.176,	0.249219
Biological process	cellular response to chemical stress	GO:0062197	5	0.0236354	1.91413	12	187	385	11484	evm.TU.Chr04.637,evm.TU.Chr05.1302,evm.TU.Chr12.279,evm.TU.Chr13.2847,evm.TU.Chr13.876,evm.TU.Chr09.2274,evm.TU.Chr02.906,evm.TU.Chr12.376,evm.TU.Chr10.16,evm.TU.Chr03.760,evm.TU.Chr05.801,evm.TU.Chr14.750,	0.253565
Biological process	carboxylic acid transmembrane transport	GO:1905039	8	0.0246296	2.27265	8	105	385	11484	evm.TU.Chr03.3024,evm.TU.Chr01.1452,evm.TU.Chr04.60,evm.TU.Chr19.408,evm.TU.Chr12.2889,evm.TU.Chr05.389,evm.TU.Chr19.172,evm.TU.Chr15.117,	0.260437
Biological process	organic acid transmembrane transport	GO:1903825	7	0.0246296	2.27265	8	105	385	11484	evm.TU.Chr03.3024,evm.TU.Chr01.1452,evm.TU.Chr04.60,evm.TU.Chr19.408,evm.TU.Chr12.2889,evm.TU.Chr05.389,evm.TU.Chr19.172,evm.TU.Chr15.117,	0.260437
Biological process	response to cold	GO:0009409	5	0.0249585	1.60801	20	371	385	11484	evm.TU.Chr04.637,evm.TU.Chr18.25,evm.TU.Chr11.2783,evm.TU.Chr09.2946,evm.TU.Chr03.894,evm.TU.Chr05.1558,evm.TU.Chr14.3205,evm.TU.Chr06.1110,evm.TU.Chr06.338,evm.TU.Chr11.1345,evm.TU.Chr19.697,evm.TU.Chr01.740,evm.TU.Chr01.727,evm.TU.Chr12.2801,evm.TU.Chr03.760,evm.TU.Chr18.176,evm.TU.Chr10.2485,evm.TU.Chr09.2766,evm.TU.Chr19.2190,evm.TU.Chr02.4525,	0.261413
Biological process	cellular response to extracellular stimulus	GO:0031668	5	0.0253221	1.79227	14	233	385	11484	evm.TU.Chr17.2089,evm.TU.Chr03.2315,evm.TU.Chr04.637,evm.TU.Chr07.2416,evm.TU.Chr03.3897,evm.TU.Chr03.2317,evm.TU.Chr14.3205,evm.TU.Chr02.2279,evm.TU.Chr19.1355,evm.TU.Chr12.2801,evm.TU.Chr03.760,evm.TU.Chr18.176,evm.TU.Chr16.386,evm.TU.Chr09.2376,	0.263971
Biological process	cellular metabolic compound salvage	GO:0043094	4	0.0280627	2.37273	7	88	385	11484	evm.TU.Chr19.1680,evm.TU.Chr02.2279,evm.TU.Chr12.2255,evm.TU.Chr10.2485,evm.TU.Chr19.172,evm.TU.Chr02.4714,evm.TU.Chr11.1922,	0.281903
Biological process	phenylpropanoid metabolic process	GO:0009698	5	0.0281473	2.09732	9	128	385	11484	evm.TU.Chr03.1451,evm.TU.Chr04.2112,evm.TU.Chr04.3487,evm.TU.Chr03.1889,evm.TU.Chr08.2745,evm.TU.Chr05.4011,evm.TU.Chr04.3176,evm.TU.Chr10.2866,evm.TU.Chr04.3528,	0.281473
Biological process	fatty acid biosynthetic process	GO:0006633	9	0.0299536	2.18925	8	109	385	11484	evm.TU.Chr12.2329,evm.TU.Chr04.3487,evm.TU.Chr12.849,evm.TU.Chr15.2282,evm.TU.Chr04.3176,evm.TU.Chr10.2866,evm.TU.Chr04.1949,evm.TU.Chr04.3528,	0.298186
Biological process	potassium ion transport	GO:0006813	8	0.0312284	2.32	7	90	385	11484	evm.TU.Chr02.3812,evm.TU.Chr03.1481,evm.TU.Chr09.572,evm.TU.Chr18.641,evm.TU.Chr12.2801,evm.TU.Chr15.320,evm.TU.Chr11.1732,	0.309483
Biological process	cutin biosynthetic process	GO:0010143	6	0.031761	2.81402	5	53	385	11484	evm.TU.Chr04.417,evm.TU.Chr18.2321,evm.TU.Chr01.1192,evm.TU.Chr11.2620,evm.TU.Chr10.2802,	0.311964
Biological process	cation homeostasis	GO:0055080	7	0.0321017	1.77877	13	218	385	11484	evm.TU.Chr19.951,evm.TU.Chr08.2220,evm.TU.Chr02.2648,evm.TU.Chr09.2274,evm.TU.Chr06.1314,evm.TU.Chr19.1125,evm.TU.Chr09.572,evm.TU.Chr18.2462,evm.TU.Chr12.2801,evm.TU.Chr18.2454,evm.TU.Chr18.2450,evm.TU.Chr15.117,evm.TU.Chr15.320,	0.308456
Biological process	cellular chemical homeostasis	GO:0055082	6	0.0335943	1.87494	11	175	385	11484	evm.TU.Chr19.951,evm.TU.Chr11.2564,evm.TU.Chr08.2220,evm.TU.Chr01.657,evm.TU.Chr09.2274,evm.TU.Chr06.1314,evm.TU.Chr19.1125,evm.TU.Chr09.572,evm.TU.Chr01.2399,evm.TU.Chr15.117,evm.TU.Chr15.320,	0.274976
Biological process	auxin-activated signaling pathway	GO:0009734	7	0.0348122	2.01847	9	133	385	11484	evm.TU.Chr07.260,evm.TU.Chr10.1880,evm.TU.Chr09.139,evm.TU.Chr09.133,evm.TU.Chr04.1681,evm.TU.Chr19.1591,evm.TU.Chr02.1743,evm.TU.Chr18.2462,evm.TU.Chr18.2450,	0.279764
Biological process	cellular response to external stimulus	GO:0071496	4	0.0365562	1.70449	14	245	385	11484	evm.TU.Chr17.2089,evm.TU.Chr03.2315,evm.TU.Chr04.637,evm.TU.Chr07.2416,evm.TU.Chr03.3897,evm.TU.Chr03.2317,evm.TU.Chr14.3205,evm.TU.Chr02.2279,evm.TU.Chr19.1355,evm.TU.Chr12.2801,evm.TU.Chr03.760,evm.TU.Chr18.176,evm.TU.Chr16.386,evm.TU.Chr09.2376,	0.285474
Biological process	cellular response to metal ion	GO:0071248	6	0.0374411	2.41853	6	74	385	11484	evm.TU.Chr04.637,evm.TU.Chr10.2565,evm.TU.Chr19.822,evm.TU.Chr10.16,evm.TU.Chr03.760,evm.TU.Chr10.2658,	0.288309
Biological process	carboxylic acid transport	GO:0046942	8	0.0376578	2.09323	8	114	385	11484	evm.TU.Chr03.3024,evm.TU.Chr01.1452,evm.TU.Chr04.60,evm.TU.Chr19.408,evm.TU.Chr12.2889,evm.TU.Chr05.389,evm.TU.Chr19.172,evm.TU.Chr15.117,	0.288971
Biological process	root hair elongation	GO:0048767	5	0.0382591	2.22128	7	94	385	11484	evm.TU.Chr04.3275,evm.TU.Chr14.1482,evm.TU.Chr14.1474,evm.TU.Chr14.1473,evm.TU.Chr14.1477,evm.TU.Chr17.55,evm.TU.Chr19.697,	0.292569
Biological process	response to glucose	GO:0009749	8	0.0390136	2.66327	5	56	385	11484	evm.TU.Chr11.2564,evm.TU.Chr01.657,evm.TU.Chr09.2274,evm.TU.Chr01.727,evm.TU.Chr01.2399,	0.297311
Biological process	organic acid transport	GO:0015849	6	0.0393443	2.07503	8	115	385	11484	evm.TU.Chr03.3024,evm.TU.Chr01.1452,evm.TU.Chr04.60,evm.TU.Chr19.408,evm.TU.Chr12.2889,evm.TU.Chr05.389,evm.TU.Chr19.172,evm.TU.Chr15.117,	0.2988
Biological process	response to heat	GO:0009408	5	0.0410553	1.7158	13	226	385	11484	evm.TU.Chr07.2895,evm.TU.Chr11.2140,evm.TU.Chr06.3321,evm.TU.Chr05.1143,evm.TU.Chr06.1584,evm.TU.Chr15.2038,evm.TU.Chr16.1744,evm.TU.Chr19.1997,evm.TU.Chr03.107,evm.TU.Chr02.1059,evm.TU.Chr09.2766,evm.TU.Chr19.2190,evm.TU.Chr09.2376,	0.307567
Biological process	isoprenoid biosynthetic process	GO:0008299	7	0.0413229	1.81279	11	181	385	11484	evm.TU.Chr07.2895,evm.TU.Chr11.2540,evm.TU.Chr17.1402,evm.TU.Chr03.894,evm.TU.Chr10.2565,evm.TU.Chr06.3321,evm.TU.Chr19.1355,evm.TU.Chr19.822,evm.TU.Chr10.27,evm.TU.Chr08.2645,evm.TU.Chr06.3606,	0.308526
Biological process	phenylpropanoid biosynthetic process	GO:0009699	6	0.0428671	2.03956	8	117	385	11484	evm.TU.Chr03.1451,evm.TU.Chr04.2112,evm.TU.Chr04.3487,evm.TU.Chr08.2745,evm.TU.Chr05.4011,evm.TU.Chr04.3176,evm.TU.Chr10.2866,evm.TU.Chr04.3528,	0.314738
Biological process	calcium ion transmembrane transport	GO:0070588	9	0.0443653	2.57143	5	58	385	11484	evm.TU.Chr03.1481,evm.TU.Chr09.2274,evm.TU.Chr12.337,evm.TU.Chr12.367,evm.TU.Chr09.20,	0.321467
Biological process	inorganic ion homeostasis	GO:0098771	7	0.0461373	1.68596	13	230	385	11484	evm.TU.Chr19.951,evm.TU.Chr08.2220,evm.TU.Chr02.2648,evm.TU.Chr09.2274,evm.TU.Chr06.1314,evm.TU.Chr19.1125,evm.TU.Chr09.572,evm.TU.Chr18.2462,evm.TU.Chr12.2801,evm.TU.Chr18.2454,evm.TU.Chr18.2450,evm.TU.Chr15.117,evm.TU.Chr15.320,	0.328915
Biological process	response to stimulus	GO:0050896	2	0.0467047	1.08997	202	5528	385	11484	evm.TU.Chr19.1215,evm.TU.Chr19.762,evm.TU.Chr04.4322,evm.TU.Chr17.2089,evm.TU.Chr12.2329,evm.TU.Chr19.763,evm.TU.Chr03.2315,evm.TU.Chr04.1279,evm.TU.Chr03.2787,evm.TU.Chr03.1451,evm.TU.Chr04.2112,evm.TU.Chr04.637,evm.TU.Chr09.718,evm.TU.Chr19.951,evm.TU.Chr04.3275,evm.TU.Chr07.2416,evm.TU.Chr07.2895,evm.TU.Chr18.25,evm.TU.Chr11.2783,evm.TU.Chr03.1889,evm.TU.Chr02.4700,evm.TU.Chr01.2238,evm.TU.Chr…	0.331889
Biological process	regulation of supramolecular fiber organization	GO:1902903	6	0.0471979	2.52785	5	59	385	11484	evm.TU.Chr04.637,evm.TU.Chr03.760,evm.TU.Chr03.4024,evm.TU.Chr04.3994,evm.TU.Chr04.1127,	0.334319
Biological process	chloroplast organization	GO:0009658	7	0.047679	1.82997	10	163	385	11484	evm.TU.Chr04.1279,evm.TU.Chr09.718,evm.TU.Chr11.2564,evm.TU.Chr01.657,evm.TU.Chr06.1584,evm.TU.Chr19.1355,evm.TU.Chr19.1997,evm.TU.Chr06.792,evm.TU.Chr18.176,evm.TU.Chr19.172,	0.33451
Biological process	cellular response to nutrient levels	GO:0031669	6	0.0486416	1.76406	11	186	385	11484	evm.TU.Chr17.2089,evm.TU.Chr03.2315,evm.TU.Chr04.637,evm.TU.Chr07.2416,evm.TU.Chr03.3897,evm.TU.Chr03.2317,evm.TU.Chr19.1355,evm.TU.Chr12.2801,evm.TU.Chr03.760,evm.TU.Chr16.386,evm.TU.Chr09.2376,	0.340183

## Sheet: MvsB_down
Class	GO_Name	GO_ID	GO_Level	P_value	EnrichmentScore	HitsGenesCountsInSelectedSet	HitsGenesCountsInBackground	AllGenesCountsInSelectedSet	AllGenesCountsInBackground	GenesOfSelectedSetInGOterm	corrected p-value(BH method)
Molecular function	DNA-binding transcription factor activity	GO:0003700	3	0	2.19263	138	959	645	9828	evm.TU.Chr13.3034,evm.TU.Chr03.3645,evm.TU.Chr19.1888,evm.TU.Chr13.3029,evm.TU.Chr06.3063,evm.TU.Chr05.3703,evm.TU.Chr04.214,evm.TU.Chr03.1002,evm.TU.Chr19.799,evm.TU.Chr11.2118,evm.TU.Chr05.3741,evm.TU.Chr10.1887,evm.TU.Chr19.792,evm.TU.Chr19.794,evm.TU.Chr06.275,evm.TU.Chr19.791,evm.TU.Chr05.3736,evm.TU.Chr10.1473,evm.TU.Chr16.420,evm.TU.Chr17.2339,evm.TU.Chr19.257,evm.TU.Chr06.41,evm.TU.Chr17.…	0
Molecular function	transcription regulator activity	GO:0140110	2	1.11022e-16	2.08967	144	1050	645	9828	evm.TU.Chr13.3034,evm.TU.Chr04.4320,evm.TU.Chr03.3645,evm.TU.Chr19.1443,evm.TU.Chr19.1888,evm.TU.Chr13.3029,evm.TU.Chr06.3063,evm.TU.Chr05.3703,evm.TU.Chr04.214,evm.TU.Chr03.1002,evm.TU.Chr19.799,evm.TU.Chr11.2118,evm.TU.Chr05.3741,evm.TU.Chr10.1887,evm.TU.Chr19.792,evm.TU.Chr19.794,evm.TU.Chr06.275,evm.TU.Chr19.791,evm.TU.Chr05.3736,evm.TU.Chr10.1473,evm.TU.Chr16.420,evm.TU.Chr17.2339,evm.TU.Chr…	4.19664e-14
Molecular function	DNA binding	GO:0003677	5	3.33067e-16	2.09302	125	910	645	9828	evm.TU.Chr03.3620,evm.TU.Chr06.1753,evm.TU.Chr02.1629,evm.TU.Chr06.3063,evm.TU.Chr04.4389,evm.TU.Chr05.3703,evm.TU.Chr04.4371,evm.TU.Chr03.1002,evm.TU.Chr16.1197,evm.TU.Chr19.799,evm.TU.Chr10.1887,evm.TU.Chr05.481,evm.TU.Chr03.3672,evm.TU.Chr19.792,evm.TU.Chr19.794,evm.TU.Chr19.791,evm.TU.Chr07.1984,evm.TU.Chr05.3736,evm.TU.Chr10.1473,evm.TU.Chr16.420,evm.TU.Chr01.1413,evm.TU.Chr10.1020,evm.TU.Ch…	8.39329e-14
Molecular function	microtubule motor activity	GO:0003777	3	9.579e-13	5.36521	25	71	645	9828	evm.TU.Chr04.1280,evm.TU.Chr15.2235,evm.TU.Chr17.1444,evm.TU.Chr10.2307,evm.TU.Chr01.4081,evm.TU.Chr18.1550,evm.TU.Chr08.2330,evm.TU.Chr17.2216,evm.TU.Chr19.2109,evm.TU.Chr16.54,evm.TU.Chr12.622,evm.TU.Chr09.734,evm.TU.Chr09.735,evm.TU.Chr12.2945,evm.TU.Chr10.2547,evm.TU.Chr19.2095,evm.TU.Chr08.2163,evm.TU.Chr03.3929,evm.TU.Chr03.3928,evm.TU.Chr09.2840,evm.TU.Chr17.1928,evm.TU.Chr10.2601,evm.TU.C…	1.81043e-10
Molecular function	cytoskeletal motor activity	GO:0003774	2	1.5218e-10	4.37851	25	87	645	9828	evm.TU.Chr04.1280,evm.TU.Chr15.2235,evm.TU.Chr17.1444,evm.TU.Chr10.2307,evm.TU.Chr01.4081,evm.TU.Chr18.1550,evm.TU.Chr08.2330,evm.TU.Chr17.2216,evm.TU.Chr19.2109,evm.TU.Chr16.54,evm.TU.Chr12.622,evm.TU.Chr09.734,evm.TU.Chr09.735,evm.TU.Chr12.2945,evm.TU.Chr10.2547,evm.TU.Chr19.2095,evm.TU.Chr08.2163,evm.TU.Chr03.3929,evm.TU.Chr03.3928,evm.TU.Chr09.2840,evm.TU.Chr17.1928,evm.TU.Chr10.2601,evm.TU.C…	2.30097e-08
Molecular function	sequence-specific DNA binding	GO:0043565	6	3.16016e-10	2.05767	79	585	645	9828	evm.TU.Chr04.4389,evm.TU.Chr05.3703,evm.TU.Chr03.1002,evm.TU.Chr16.1197,evm.TU.Chr19.799,evm.TU.Chr10.1887,evm.TU.Chr19.792,evm.TU.Chr19.794,evm.TU.Chr19.791,evm.TU.Chr07.1984,evm.TU.Chr05.3736,evm.TU.Chr10.1473,evm.TU.Chr16.420,evm.TU.Chr01.1413,evm.TU.Chr16.2414,evm.TU.Chr02.2440,evm.TU.Chr02.4634,evm.TU.Chr03.972,evm.TU.Chr04.3587,evm.TU.Chr05.3,evm.TU.Chr05.997,evm.TU.Chr02.762,evm.TU.Chr10.5…	3.9818e-08
Molecular function	double-stranded DNA binding	GO:0003690	6	1.59986e-08	2.10764	61	441	645	9828	evm.TU.Chr04.4389,evm.TU.Chr05.3703,evm.TU.Chr04.4371,evm.TU.Chr03.1002,evm.TU.Chr10.1887,evm.TU.Chr10.1473,evm.TU.Chr16.420,evm.TU.Chr01.1413,evm.TU.Chr07.103,evm.TU.Chr16.2414,evm.TU.Chr02.2440,evm.TU.Chr02.4634,evm.TU.Chr03.972,evm.TU.Chr04.3587,evm.TU.Chr05.3,evm.TU.Chr01.89,evm.TU.Chr02.4150,evm.TU.Chr11.2223,evm.TU.Chr19.466,evm.TU.Chr02.4186,evm.TU.Chr07.2758,evm.TU.Chr02.4189,evm.TU.Chr16…	1.72785e-06
Molecular function	sequence-specific double-stranded DNA binding	GO:1990837	7	9.95773e-08	2.17066	51	358	645	9828	evm.TU.Chr05.3703,evm.TU.Chr03.1002,evm.TU.Chr10.1887,evm.TU.Chr10.1473,evm.TU.Chr16.420,evm.TU.Chr01.1413,evm.TU.Chr16.2414,evm.TU.Chr02.2440,evm.TU.Chr02.4634,evm.TU.Chr03.972,evm.TU.Chr04.3587,evm.TU.Chr05.3,evm.TU.Chr11.2223,evm.TU.Chr19.466,evm.TU.Chr02.4186,evm.TU.Chr02.4189,evm.TU.Chr16.2157,evm.TU.Chr09.2567,evm.TU.Chr09.2568,evm.TU.Chr11.3009,evm.TU.Chr02.381,evm.TU.Chr05.3225,evm.TU.Chr…	9.41006e-06
Molecular function	transcription regulatory region nucleic acid binding	GO:0001067	5	5.70362e-07	2.15004	46	326	645	9828	evm.TU.Chr05.3703,evm.TU.Chr03.1002,evm.TU.Chr10.1887,evm.TU.Chr10.1473,evm.TU.Chr16.420,evm.TU.Chr16.2414,evm.TU.Chr02.2440,evm.TU.Chr03.972,evm.TU.Chr04.3587,evm.TU.Chr05.3,evm.TU.Chr11.2223,evm.TU.Chr19.466,evm.TU.Chr02.4186,evm.TU.Chr02.4189,evm.TU.Chr16.2157,evm.TU.Chr09.2567,evm.TU.Chr09.2568,evm.TU.Chr11.3009,evm.TU.Chr02.381,evm.TU.Chr05.3225,evm.TU.Chr14.1311,evm.TU.Chr04.814,evm.TU.Chr0…	4.79104e-05
Molecular function	transcription cis-regulatory region binding	GO:0000976	8	5.70362e-07	2.15004	46	326	645	9828	evm.TU.Chr05.3703,evm.TU.Chr03.1002,evm.TU.Chr10.1887,evm.TU.Chr10.1473,evm.TU.Chr16.420,evm.TU.Chr16.2414,evm.TU.Chr02.2440,evm.TU.Chr03.972,evm.TU.Chr04.3587,evm.TU.Chr05.3,evm.TU.Chr11.2223,evm.TU.Chr19.466,evm.TU.Chr02.4186,evm.TU.Chr02.4189,evm.TU.Chr16.2157,evm.TU.Chr09.2567,evm.TU.Chr09.2568,evm.TU.Chr11.3009,evm.TU.Chr02.381,evm.TU.Chr05.3225,evm.TU.Chr14.1311,evm.TU.Chr04.814,evm.TU.Chr0…	4.79104e-05
Molecular function	plus-end-directed microtubule motor activity	GO:0008574	4	1.08762e-06	7.21763	9	19	645	9828	evm.TU.Chr04.1280,evm.TU.Chr17.1444,evm.TU.Chr17.2216,evm.TU.Chr19.2095,evm.TU.Chr08.2163,evm.TU.Chr03.3929,evm.TU.Chr03.3928,evm.TU.Chr10.2601,evm.TU.Chr15.133,	7.47491e-05
Molecular function	obsolete transcription regulator recruiting activity	GO:0001134	0	2.21964e-05	2.89507	19	100	645	9828	evm.TU.Chr05.3703,evm.TU.Chr16.2414,evm.TU.Chr05.3,evm.TU.Chr11.2223,evm.TU.Chr02.4189,evm.TU.Chr16.2157,evm.TU.Chr09.2567,evm.TU.Chr09.2568,evm.TU.Chr02.381,evm.TU.Chr14.1311,evm.TU.Chr05.338,evm.TU.Chr05.343,evm.TU.Chr07.2115,evm.TU.Chr01.1039,evm.TU.Chr10.1302,evm.TU.Chr05.360,evm.TU.Chr18.378,evm.TU.Chr14.1175,evm.TU.Chr05.849,	0.00129081
Molecular function	obsolete RNA polymerase II transcription regulator recruiting activity	GO:0001135	0	2.21964e-05	2.89507	19	100	645	9828	evm.TU.Chr05.3703,evm.TU.Chr16.2414,evm.TU.Chr05.3,evm.TU.Chr11.2223,evm.TU.Chr02.4189,evm.TU.Chr16.2157,evm.TU.Chr09.2567,evm.TU.Chr09.2568,evm.TU.Chr02.381,evm.TU.Chr14.1311,evm.TU.Chr05.338,evm.TU.Chr05.343,evm.TU.Chr07.2115,evm.TU.Chr01.1039,evm.TU.Chr10.1302,evm.TU.Chr05.360,evm.TU.Chr18.378,evm.TU.Chr14.1175,evm.TU.Chr05.849,	0.00129081
Molecular function	obsolete transcription factor activity, transcription factor binding	GO:0000989	0	2.66499e-05	2.7704	20	110	645	9828	evm.TU.Chr05.3703,evm.TU.Chr16.2414,evm.TU.Chr05.3,evm.TU.Chr11.2223,evm.TU.Chr02.4189,evm.TU.Chr16.2157,evm.TU.Chr09.2567,evm.TU.Chr09.2568,evm.TU.Chr02.381,evm.TU.Chr14.1311,evm.TU.Chr05.338,evm.TU.Chr05.343,evm.TU.Chr07.2115,evm.TU.Chr01.1039,evm.TU.Chr10.1302,evm.TU.Chr05.360,evm.TU.Chr18.378,evm.TU.Chr14.1175,evm.TU.Chr05.849,evm.TU.Chr05.3052,	0.00134315
Molecular function	cyclin binding	GO:0030332	4	5.12511e-05	7.6186	6	12	645	9828	evm.TU.Chr11.2980,evm.TU.Chr11.2979,evm.TU.Chr08.32,evm.TU.Chr03.3913,evm.TU.Chr11.987,evm.TU.Chr01.318,	0.00242162
Molecular function	obsolete transcription factor activity, RNA polymerase II transcription factor binding	GO:0001076	0	5.91066e-05	2.70567	19	107	645	9828	evm.TU.Chr05.3703,evm.TU.Chr16.2414,evm.TU.Chr05.3,evm.TU.Chr11.2223,evm.TU.Chr02.4189,evm.TU.Chr16.2157,evm.TU.Chr09.2567,evm.TU.Chr09.2568,evm.TU.Chr02.381,evm.TU.Chr14.1311,evm.TU.Chr05.338,evm.TU.Chr05.343,evm.TU.Chr07.2115,evm.TU.Chr01.1039,evm.TU.Chr10.1302,evm.TU.Chr05.360,evm.TU.Chr18.378,evm.TU.Chr14.1175,evm.TU.Chr05.849,	0.00262851
Molecular function	DNA-binding transcription factor activity, RNA polymerase II-specific	GO:0000981	4	0.00027134	2.20412	23	159	645	9828	evm.TU.Chr05.3703,evm.TU.Chr10.1473,evm.TU.Chr06.41,evm.TU.Chr16.2414,evm.TU.Chr05.3,evm.TU.Chr11.2223,evm.TU.Chr02.4189,evm.TU.Chr16.2157,evm.TU.Chr09.2567,evm.TU.Chr09.2568,evm.TU.Chr02.381,evm.TU.Chr14.1311,evm.TU.Chr04.1416,evm.TU.Chr05.338,evm.TU.Chr05.343,evm.TU.Chr07.2115,evm.TU.Chr01.1039,evm.TU.Chr10.1302,evm.TU.Chr19.73,evm.TU.Chr05.360,evm.TU.Chr18.378,evm.TU.Chr14.1175,evm.TU.Chr05.84…	0.0113963
Molecular function	obsolete transcription factor activity, protein binding	GO:0000988	0	0.000326319	2.32629	20	131	645	9828	evm.TU.Chr05.3703,evm.TU.Chr16.2414,evm.TU.Chr05.3,evm.TU.Chr11.2223,evm.TU.Chr02.4189,evm.TU.Chr16.2157,evm.TU.Chr09.2567,evm.TU.Chr09.2568,evm.TU.Chr02.381,evm.TU.Chr14.1311,evm.TU.Chr05.338,evm.TU.Chr05.343,evm.TU.Chr07.2115,evm.TU.Chr01.1039,evm.TU.Chr10.1302,evm.TU.Chr05.360,evm.TU.Chr18.378,evm.TU.Chr14.1175,evm.TU.Chr05.849,evm.TU.Chr05.3052,	0.0123349
Molecular function	receptor serine/threonine kinase binding	GO:0033612	5	0.000446403	3.463	10	44	645	9828	evm.TU.Chr02.2959,evm.TU.Chr04.4350,evm.TU.Chr03.3670,evm.TU.Chr04.1625,evm.TU.Chr04.1669,evm.TU.Chr04.1660,evm.TU.Chr13.1645,evm.TU.Chr08.1977,evm.TU.Chr03.677,evm.TU.Chr05.3422,	0.0160705
Molecular function	calcium ion binding	GO:0005509	6	0.000469462	2.53953	16	96	645	9828	evm.TU.Chr16.454,evm.TU.Chr10.98,evm.TU.Chr19.257,evm.TU.Chr03.1102,evm.TU.Chr10.2824,evm.TU.Chr02.4558,evm.TU.Chr04.1910,evm.TU.Chr08.37,evm.TU.Chr16.1031,evm.TU.Chr09.1066,evm.TU.Chr01.369,evm.TU.Chr01.367,evm.TU.Chr01.366,evm.TU.Chr01.376,evm.TU.Chr01.371,evm.TU.Chr01.370,	0.0161324
Molecular function	ATP-dependent activity, acting on DNA	GO:0008094	5	0.000699374	2.53953	15	90	645	9828	evm.TU.Chr05.2882,evm.TU.Chr07.103,evm.TU.Chr17.2361,evm.TU.Chr17.2362,evm.TU.Chr05.588,evm.TU.Chr02.4150,evm.TU.Chr07.2758,evm.TU.Chr11.2178,evm.TU.Chr04.2604,evm.TU.Chr12.240,evm.TU.Chr16.2275,evm.TU.Chr06.316_evm.TU.Chr06.317,evm.TU.Chr02.1302,evm.TU.Chr01.1523,evm.TU.Chr18.350,	0.0229881
Molecular function	ATP-dependent activity	GO:0140657	2	0.00243041	1.47907	53	546	645	9828	evm.TU.Chr04.1280,evm.TU.Chr15.2235,evm.TU.Chr01.1370,evm.TU.Chr05.3740,evm.TU.Chr05.2882,evm.TU.Chr17.1444,evm.TU.Chr10.2307,evm.TU.Chr10.1020,evm.TU.Chr15.1803,evm.TU.Chr07.103,evm.TU.Chr17.2361,evm.TU.Chr17.2362,evm.TU.Chr01.4081,evm.TU.Chr05.588,evm.TU.Chr18.1550,evm.TU.Chr02.4150,evm.TU.Chr08.2330,evm.TU.Chr07.2758,evm.TU.Chr11.2178,evm.TU.Chr17.2216,evm.TU.Chr04.2604,evm.TU.Chr19.2109,evm.T…	0.0680516
Molecular function	cyclin-dependent protein kinase activity	GO:0097472	7	0.00277538	3.20783	8	38	645	9828	evm.TU.Chr11.2980,evm.TU.Chr11.2979,evm.TU.Chr08.32,evm.TU.Chr03.3913,evm.TU.Chr11.987,evm.TU.Chr09.485,evm.TU.Chr01.318,evm.TU.Chr01.5099,	0.0655683
Molecular function	cyclin-dependent protein serine/threonine kinase activity	GO:0004693	8	0.00277538	3.20783	8	38	645	9828	evm.TU.Chr11.2980,evm.TU.Chr11.2979,evm.TU.Chr08.32,evm.TU.Chr03.3913,evm.TU.Chr11.987,evm.TU.Chr09.485,evm.TU.Chr01.318,evm.TU.Chr01.5099,	0.0655683
Molecular function	ATP hydrolysis activity	GO:0016887	8	0.00313692	1.4873	49	502	645	9828	evm.TU.Chr04.1280,evm.TU.Chr15.2235,evm.TU.Chr01.1370,evm.TU.Chr05.3740,evm.TU.Chr05.2882,evm.TU.Chr17.1444,evm.TU.Chr10.2307,evm.TU.Chr15.1803,evm.TU.Chr07.103,evm.TU.Chr17.2361,evm.TU.Chr17.2362,evm.TU.Chr01.4081,evm.TU.Chr05.588,evm.TU.Chr18.1550,evm.TU.Chr02.4150,evm.TU.Chr08.2330,evm.TU.Chr07.2758,evm.TU.Chr11.2178,evm.TU.Chr17.2216,evm.TU.Chr04.2604,evm.TU.Chr19.2109,evm.TU.Chr04.21,evm.TU.…	0.0697504
Molecular function	DNA secondary structure binding	GO:0000217	6	0.00333537	3.44066	7	31	645	9828	evm.TU.Chr07.103,evm.TU.Chr02.4150,evm.TU.Chr07.2758,evm.TU.Chr06.478,evm.TU.Chr12.240,evm.TU.Chr01.1523,evm.TU.Chr18.350,	0.072044
Molecular function	hydrolase activity, acting on acid anhydrides, in phosphorus-containing anhydrides	GO:0016818	5	0.00365745	1.42849	57	608	645	9828	evm.TU.Chr04.1280,evm.TU.Chr09.936,evm.TU.Chr15.2235,evm.TU.Chr01.1370,evm.TU.Chr19.324,evm.TU.Chr05.3740,evm.TU.Chr05.2882,evm.TU.Chr07.506,evm.TU.Chr17.1444,evm.TU.Chr10.2307,evm.TU.Chr10.1020,evm.TU.Chr15.1803,evm.TU.Chr07.103,evm.TU.Chr17.2361,evm.TU.Chr17.2362,evm.TU.Chr01.4081,evm.TU.Chr05.588,evm.TU.Chr18.1550,evm.TU.Chr02.4150,evm.TU.Chr08.2330,evm.TU.Chr07.2758,evm.TU.Chr11.2178,evm.TU.C…	0.0768064
Molecular function	catalytic activity, acting on DNA	GO:0140097	4	0.00387536	1.81583	23	193	645	9828	evm.TU.Chr08.283,evm.TU.Chr05.2882,evm.TU.Chr10.1020,evm.TU.Chr07.103,evm.TU.Chr17.2361,evm.TU.Chr17.2362,evm.TU.Chr05.588,evm.TU.Chr02.4150,evm.TU.Chr07.2758,evm.TU.Chr11.2178,evm.TU.Chr04.2604,evm.TU.Chr02.1444,evm.TU.Chr16.110,evm.TU.Chr08.1969,evm.TU.Chr11.2735,evm.TU.Chr12.240,evm.TU.Chr16.2275,evm.TU.Chr06.316_evm.TU.Chr06.317,evm.TU.Chr03.3943,evm.TU.Chr02.1302,evm.TU.Chr02.947,evm.TU.Chr0…	0.0791831
Molecular function	hydrolase activity, acting on acid anhydrides	GO:0016817	4	0.00435849	1.41684	57	613	645	9828	evm.TU.Chr04.1280,evm.TU.Chr09.936,evm.TU.Chr15.2235,evm.TU.Chr01.1370,evm.TU.Chr19.324,evm.TU.Chr05.3740,evm.TU.Chr05.2882,evm.TU.Chr07.506,evm.TU.Chr17.1444,evm.TU.Chr10.2307,evm.TU.Chr10.1020,evm.TU.Chr15.1803,evm.TU.Chr07.103,evm.TU.Chr17.2361,evm.TU.Chr17.2362,evm.TU.Chr01.4081,evm.TU.Chr05.588,evm.TU.Chr18.1550,evm.TU.Chr02.4150,evm.TU.Chr08.2330,evm.TU.Chr07.2758,evm.TU.Chr11.2178,evm.TU.C…	0.0766283
Molecular function	nucleoside-triphosphatase activity	GO:0017111	7	0.00675989	1.40692	53	574	645	9828	evm.TU.Chr04.1280,evm.TU.Chr15.2235,evm.TU.Chr01.1370,evm.TU.Chr19.324,evm.TU.Chr05.3740,evm.TU.Chr05.2882,evm.TU.Chr17.1444,evm.TU.Chr10.2307,evm.TU.Chr10.1020,evm.TU.Chr15.1803,evm.TU.Chr07.103,evm.TU.Chr17.2361,evm.TU.Chr17.2362,evm.TU.Chr01.4081,evm.TU.Chr05.588,evm.TU.Chr18.1550,evm.TU.Chr02.4150,evm.TU.Chr08.2330,evm.TU.Chr07.2758,evm.TU.Chr11.2178,evm.TU.Chr17.2216,evm.TU.Chr04.2604,evm.TU…	0.106468
Molecular function	pyrophosphatase activity	GO:0016462	6	0.00771534	1.38749	55	604	645	9828	evm.TU.Chr04.1280,evm.TU.Chr15.2235,evm.TU.Chr01.1370,evm.TU.Chr19.324,evm.TU.Chr05.3740,evm.TU.Chr05.2882,evm.TU.Chr17.1444,evm.TU.Chr10.2307,evm.TU.Chr10.1020,evm.TU.Chr15.1803,evm.TU.Chr07.103,evm.TU.Chr17.2361,evm.TU.Chr17.2362,evm.TU.Chr01.4081,evm.TU.Chr05.588,evm.TU.Chr18.1550,evm.TU.Chr02.4150,evm.TU.Chr08.2330,evm.TU.Chr07.2758,evm.TU.Chr11.2178,evm.TU.Chr02.4570,evm.TU.Chr17.2216,evm.TU…	0.119037
Molecular function	phospholipase activity	GO:0004620	6	0.00928135	2.88272	7	37	645	9828	evm.TU.Chr06.278,evm.TU.Chr19.443,evm.TU.Chr19.442,evm.TU.Chr06.500,evm.TU.Chr09.805,evm.TU.Chr03.1769,evm.TU.Chr04.130,	0.134937
Molecular function	DNA helicase activity	GO:0003678	6	0.0170989	2.39015	8	51	645	9828	evm.TU.Chr05.2882,evm.TU.Chr17.2361,evm.TU.Chr17.2362,evm.TU.Chr11.2178,evm.TU.Chr04.2604,evm.TU.Chr16.2275,evm.TU.Chr06.316_evm.TU.Chr06.317,evm.TU.Chr02.1302,	0.222876
Molecular function	quercetin 3-O-glucosyltransferase activity	GO:0080043	8	0.0190139	1.79967	15	127	645	9828	evm.TU.Chr15.1365,evm.TU.Chr15.1370,evm.TU.Chr15.2229,evm.TU.Chr06.53,evm.TU.Chr11.1370,evm.TU.Chr09.249,evm.TU.Chr10.1178,evm.TU.Chr03.3869,evm.TU.Chr07.2519,evm.TU.Chr07.2525,evm.TU.Chr07.2521,evm.TU.Chr07.2518,evm.TU.Chr08.230,evm.TU.Chr14.327,evm.TU.Chr13.940,	0.239576
Molecular function	quercetin 7-O-glucosyltransferase activity	GO:0080044	8	0.0190139	1.79967	15	127	645	9828	evm.TU.Chr15.1365,evm.TU.Chr15.1370,evm.TU.Chr15.2229,evm.TU.Chr06.53,evm.TU.Chr11.1370,evm.TU.Chr09.249,evm.TU.Chr10.1178,evm.TU.Chr03.3869,evm.TU.Chr07.2519,evm.TU.Chr07.2525,evm.TU.Chr07.2521,evm.TU.Chr07.2518,evm.TU.Chr08.230,evm.TU.Chr14.327,evm.TU.Chr13.940,	0.239576
Molecular function	ubiquitin-protein transferase activity	GO:0004842	5	0.0239518	1.41936	34	365	645	9828	evm.TU.Chr15.1333,evm.TU.Chr01.4016,evm.TU.Chr04.4389,evm.TU.Chr03.3670,evm.TU.Chr07.2836,evm.TU.Chr09.2450,evm.TU.Chr05.3757,evm.TU.Chr16.1541,evm.TU.Chr06.381,evm.TU.Chr03.1180,evm.TU.Chr11.2172,evm.TU.Chr06.3469,evm.TU.Chr01.110,evm.TU.Chr08.1977,evm.TU.Chr08.2431,evm.TU.Chr05.2290,evm.TU.Chr05.2294,evm.TU.Chr12.2023,evm.TU.Chr16.21,evm.TU.Chr16.28,evm.TU.Chr02.1302,evm.TU.Chr19.1977,evm.TU.Ch…	0.28293
Molecular function	lipase activity	GO:0016298	5	0.0286871	2.17674	8	56	645	9828	evm.TU.Chr06.278,evm.TU.Chr19.443,evm.TU.Chr19.442,evm.TU.Chr13.865,evm.TU.Chr06.500,evm.TU.Chr09.805,evm.TU.Chr03.1769,evm.TU.Chr04.130,	0.328598
Molecular function	oxidoreductase activity, acting on peroxide as acceptor	GO:0016684	4	0.0290563	2.31871	7	46	645	9828	evm.TU.Chr19.342,evm.TU.Chr09.2707,evm.TU.Chr02.1816,evm.TU.Chr14.1249,evm.TU.Chr17.2406,evm.TU.Chr13.2760,evm.TU.Chr02.3421,	0.327859
Molecular function	peroxidase activity	GO:0004601	5	0.0290563	2.31871	7	46	645	9828	evm.TU.Chr19.342,evm.TU.Chr09.2707,evm.TU.Chr02.1816,evm.TU.Chr14.1249,evm.TU.Chr17.2406,evm.TU.Chr13.2760,evm.TU.Chr02.3421,	0.327859
Molecular function	damaged DNA binding	GO:0003684	6	0.0334738	2.72093	5	28	645	9828	evm.TU.Chr02.4150,evm.TU.Chr11.2178,evm.TU.Chr16.110,evm.TU.Chr01.1523,evm.TU.Chr18.350,	0.356425
Molecular function	signaling receptor binding	GO:0005102	4	0.0402797	1.70762	13	116	645	9828	evm.TU.Chr02.2959,evm.TU.Chr04.4350,evm.TU.Chr03.3670,evm.TU.Chr18.2599,evm.TU.Chr04.1625,evm.TU.Chr04.1669,evm.TU.Chr04.1660,evm.TU.Chr04.3587,evm.TU.Chr13.1645,evm.TU.Chr08.1977,evm.TU.Chr03.677,evm.TU.Chr01.4685,evm.TU.Chr05.3422,	0.406019
Cellular component	chromosome	GO:0005694	6	9.99201e-16	2.6493	80	493	711	11608	evm.TU.Chr03.3621,evm.TU.Chr03.3620,evm.TU.Chr06.1753,evm.TU.Chr02.1629,evm.TU.Chr12.862,evm.TU.Chr03.842,evm.TU.Chr05.434,evm.TU.Chr18.921,evm.TU.Chr12.490,evm.TU.Chr08.2204,evm.TU.Chr08.2203,evm.TU.Chr08.277,evm.TU.Chr08.283,evm.TU.Chr06.3063,evm.TU.Chr04.4389,evm.TU.Chr09.2923,evm.TU.Chr04.3082,evm.TU.Chr10.2307,evm.TU.Chr04.2917,evm.TU.Chr01.1413,evm.TU.Chr09.2428,evm.TU.Chr10.1020,evm.TU.Chr…	4.34652e-13
Cellular component	microtubule associated complex	GO:0005875	3	1.34337e-14	5.26655	30	93	711	11608	evm.TU.Chr04.1280,evm.TU.Chr15.2235,evm.TU.Chr01.845,evm.TU.Chr17.1444,evm.TU.Chr10.2307,evm.TU.Chr01.4081,evm.TU.Chr18.1550,evm.TU.Chr08.2330,evm.TU.Chr17.2216,evm.TU.Chr19.2109,evm.TU.Chr16.54,evm.TU.Chr12.622,evm.TU.Chr09.734,evm.TU.Chr09.735,evm.TU.Chr12.2945,evm.TU.Chr06.921,evm.TU.Chr10.2547,evm.TU.Chr06.1167,evm.TU.Chr19.2095,evm.TU.Chr08.2163,evm.TU.Chr03.3929,evm.TU.Chr03.3928,evm.TU.Chr…	2.92183e-12
Cellular component	microtubule cytoskeleton	GO:0015630	7	3.63043e-14	3.20365	52	265	711	11608	evm.TU.Chr04.1280,evm.TU.Chr15.2235,evm.TU.Chr01.845,evm.TU.Chr19.357,evm.TU.Chr17.1444,evm.TU.Chr10.2307,evm.TU.Chr04.2917,evm.TU.Chr19.280,evm.TU.Chr01.4081,evm.TU.Chr17.2398,evm.TU.Chr18.1550,evm.TU.Chr01.61,evm.TU.Chr08.2330,evm.TU.Chr01.4808,evm.TU.Chr17.2216,evm.TU.Chr19.2109,evm.TU.Chr05.699,evm.TU.Chr02.820,evm.TU.Chr16.54,evm.TU.Chr02.819,evm.TU.Chr12.622,evm.TU.Chr03.2966,evm.TU.Chr09.7…	5.26412e-12
Cellular component	obsolete cytoskeletal part	GO:0044430	0	8.08242e-14	2.95428	57	315	711	11608	evm.TU.Chr04.1280,evm.TU.Chr15.2235,evm.TU.Chr01.845,evm.TU.Chr19.357,evm.TU.Chr17.1444,evm.TU.Chr10.2307,evm.TU.Chr04.2917,evm.TU.Chr10.85,evm.TU.Chr19.280,evm.TU.Chr04.283,evm.TU.Chr01.4081,evm.TU.Chr17.2398,evm.TU.Chr18.1550,evm.TU.Chr18.2406,evm.TU.Chr01.61,evm.TU.Chr08.2330,evm.TU.Chr12.176,evm.TU.Chr08.2831,evm.TU.Chr01.4808,evm.TU.Chr17.2216,evm.TU.Chr19.2109,evm.TU.Chr05.699,evm.TU.Chr02.…	8.78964e-12
Cellular component	kinesin complex	GO:0005871	4	2.15272e-13	5.7487	25	71	711	11608	evm.TU.Chr04.1280,evm.TU.Chr15.2235,evm.TU.Chr17.1444,evm.TU.Chr10.2307,evm.TU.Chr01.4081,evm.TU.Chr18.1550,evm.TU.Chr08.2330,evm.TU.Chr17.2216,evm.TU.Chr19.2109,evm.TU.Chr16.54,evm.TU.Chr12.622,evm.TU.Chr09.734,evm.TU.Chr09.735,evm.TU.Chr12.2945,evm.TU.Chr10.2547,evm.TU.Chr19.2095,evm.TU.Chr08.2163,evm.TU.Chr03.3929,evm.TU.Chr03.3928,evm.TU.Chr09.2840,evm.TU.Chr17.1928,evm.TU.Chr10.2601,evm.TU.C…	1.87287e-11
Cellular component	nucleus	GO:0005634	6	6.84452e-13	1.38139	320	3782	711	11608	evm.TU.Chr13.3034,evm.TU.Chr03.3621,evm.TU.Chr03.3620,evm.TU.Chr04.4320,evm.TU.Chr06.1753,evm.TU.Chr09.936,evm.TU.Chr03.831,evm.TU.Chr02.1629,evm.TU.Chr11.2980,evm.TU.Chr12.862,evm.TU.Chr03.842,evm.TU.Chr01.4016,evm.TU.Chr11.2979,evm.TU.Chr05.434,evm.TU.Chr18.921,evm.TU.Chr03.1425,evm.TU.Chr12.490,evm.TU.Chr08.2204,evm.TU.Chr08.2203,evm.TU.Chr08.277,evm.TU.Chr19.357,evm.TU.Chr08.283,evm.TU.Chr06.…	4.96228e-11
Cellular component	cytoskeleton	GO:0005856	6	1.94822e-12	2.6619	60	368	711	11608	evm.TU.Chr04.1280,evm.TU.Chr15.2235,evm.TU.Chr01.845,evm.TU.Chr19.357,evm.TU.Chr19.324,evm.TU.Chr17.1444,evm.TU.Chr10.2307,evm.TU.Chr04.2917,evm.TU.Chr10.85,evm.TU.Chr19.280,evm.TU.Chr04.283,evm.TU.Chr01.4081,evm.TU.Chr17.2398,evm.TU.Chr18.1550,evm.TU.Chr18.2406,evm.TU.Chr01.61,evm.TU.Chr08.2330,evm.TU.Chr12.176,evm.TU.Chr08.2831,evm.TU.Chr01.4808,evm.TU.Chr17.2216,evm.TU.Chr19.2109,evm.TU.Chr05.…	1.21068e-10
Cellular component	obsolete chromosomal part	GO:0044427	0	2.53264e-12	2.52669	65	420	711	11608	evm.TU.Chr03.3621,evm.TU.Chr03.3620,evm.TU.Chr06.1753,evm.TU.Chr02.1629,evm.TU.Chr12.862,evm.TU.Chr03.842,evm.TU.Chr05.434,evm.TU.Chr12.490,evm.TU.Chr08.277,evm.TU.Chr08.283,evm.TU.Chr06.3063,evm.TU.Chr04.4389,evm.TU.Chr10.2307,evm.TU.Chr04.2917,evm.TU.Chr01.1413,evm.TU.Chr10.1020,evm.TU.Chr05.971,evm.TU.Chr04.2991,evm.TU.Chr02.4634,evm.TU.Chr05.588,evm.TU.Chr04.3587,evm.TU.Chr04.4428,evm.TU.Chr1…	1.37712e-10
Cellular component	obsolete nuclear chromosome part	GO:0044454	0	1.59085e-09	2.75383	42	249	711	11608	evm.TU.Chr03.3620,evm.TU.Chr06.1753,evm.TU.Chr02.1629,evm.TU.Chr05.434,evm.TU.Chr08.277,evm.TU.Chr08.283,evm.TU.Chr04.4389,evm.TU.Chr01.1413,evm.TU.Chr10.1020,evm.TU.Chr02.4634,evm.TU.Chr04.4428,evm.TU.Chr12.2432,evm.TU.Chr01.89,evm.TU.Chr10.538,evm.TU.Chr14.2218,evm.TU.Chr09.2524,evm.TU.Chr05.79,evm.TU.Chr13.2923,evm.TU.Chr08.1954,evm.TU.Chr16.110,evm.TU.Chr08.1969,evm.TU.Chr05.699,evm.TU.Chr04.…	7.68909e-08
Cellular component	protein-DNA complex	GO:0032993	3	1.85427e-09	6.0749	16	43	711	11608	evm.TU.Chr06.1753,evm.TU.Chr02.1629,evm.TU.Chr10.538,evm.TU.Chr14.2218,evm.TU.Chr13.2923,evm.TU.Chr08.1954,evm.TU.Chr08.1969,evm.TU.Chr12.236,evm.TU.Chr12.239,evm.TU.Chr16.2275,evm.TU.Chr13.2895,evm.TU.Chr01.1231,evm.TU.Chr02.460,evm.TU.Chr03.3943,evm.TU.Chr04.131,evm.TU.Chr02.947,	8.06607e-08
Cellular component	nuclear chromosome	GO:0000228	7	3.88274e-09	2.63921	43	266	711	11608	evm.TU.Chr03.3620,evm.TU.Chr06.1753,evm.TU.Chr02.1629,evm.TU.Chr05.434,evm.TU.Chr08.277,evm.TU.Chr08.283,evm.TU.Chr04.4389,evm.TU.Chr01.1413,evm.TU.Chr10.1020,evm.TU.Chr07.103,evm.TU.Chr02.4634,evm.TU.Chr04.4428,evm.TU.Chr12.2432,evm.TU.Chr01.89,evm.TU.Chr10.538,evm.TU.Chr14.2218,evm.TU.Chr09.2524,evm.TU.Chr05.79,evm.TU.Chr13.2923,evm.TU.Chr08.1954,evm.TU.Chr16.110,evm.TU.Chr08.1969,evm.TU.Chr05.…	1.53545e-07
Cellular component	spindle	GO:0005819	6	3.29931e-08	3.98665	21	86	711	11608	evm.TU.Chr10.2307,evm.TU.Chr04.2917,evm.TU.Chr19.280,evm.TU.Chr01.61,evm.TU.Chr08.2330,evm.TU.Chr19.2109,evm.TU.Chr02.820,evm.TU.Chr02.819,evm.TU.Chr12.622,evm.TU.Chr03.2966,evm.TU.Chr09.1819,evm.TU.Chr06.921,evm.TU.Chr16.271,evm.TU.Chr05.4001,evm.TU.Chr15.73,evm.TU.Chr11.2424,evm.TU.Chr02.974,evm.TU.Chr01.4571,evm.TU.Chr10.1347,evm.TU.Chr15.133,evm.TU.Chr14.743,	1.196e-06
Cellular component	chromosome, centromeric region	GO:0000775	4	5.82315e-08	4.92869	16	53	711	11608	evm.TU.Chr03.842,evm.TU.Chr05.434,evm.TU.Chr10.2307,evm.TU.Chr04.2917,evm.TU.Chr01.1413,evm.TU.Chr03.3769,evm.TU.Chr05.699,evm.TU.Chr16.54,evm.TU.Chr12.622,evm.TU.Chr03.2966,evm.TU.Chr02.844,evm.TU.Chr06.921,evm.TU.Chr11.2424,evm.TU.Chr07.1695,evm.TU.Chr17.1928,evm.TU.Chr03.4045,	1.94852e-06
Cellular component	mitotic spindle	GO:0072686	7	1.32807e-07	7.77443	10	21	711	11608	evm.TU.Chr10.2307,evm.TU.Chr19.280,evm.TU.Chr01.61,evm.TU.Chr08.2330,evm.TU.Chr02.820,evm.TU.Chr02.819,evm.TU.Chr12.622,evm.TU.Chr05.4001,evm.TU.Chr15.73,evm.TU.Chr02.974,	4.1265e-06
Cellular component	non-membrane-bounded organelle	GO:0043228	4	1.53172e-07	1.47384	155	1717	711	11608	evm.TU.Chr03.3621,evm.TU.Chr03.3620,evm.TU.Chr06.1753,evm.TU.Chr04.1280,evm.TU.Chr02.1629,evm.TU.Chr12.862,evm.TU.Chr03.842,evm.TU.Chr05.434,evm.TU.Chr18.921,evm.TU.Chr15.2235,evm.TU.Chr12.490,evm.TU.Chr08.2204,evm.TU.Chr08.2203,evm.TU.Chr08.277,evm.TU.Chr01.845,evm.TU.Chr19.357,evm.TU.Chr07.476,evm.TU.Chr08.283,evm.TU.Chr06.3063,evm.TU.Chr04.4389,evm.TU.Chr16.1197,evm.TU.Chr09.2923,evm.TU.Chr19.…	4.44198e-06
Cellular component	intracellular non-membrane-bounded organelle	GO:0043232	5	1.53172e-07	1.47384	155	1717	711	11608	evm.TU.Chr03.3621,evm.TU.Chr03.3620,evm.TU.Chr06.1753,evm.TU.Chr04.1280,evm.TU.Chr02.1629,evm.TU.Chr12.862,evm.TU.Chr03.842,evm.TU.Chr05.434,evm.TU.Chr18.921,evm.TU.Chr15.2235,evm.TU.Chr12.490,evm.TU.Chr08.2204,evm.TU.Chr08.2203,evm.TU.Chr08.277,evm.TU.Chr01.845,evm.TU.Chr19.357,evm.TU.Chr07.476,evm.TU.Chr08.283,evm.TU.Chr06.3063,evm.TU.Chr04.4389,evm.TU.Chr16.1197,evm.TU.Chr09.2923,evm.TU.Chr19.…	4.44198e-06
Cellular component	DNA packaging complex	GO:0044815	3	6.112e-07	7.73351	9	19	711	11608	evm.TU.Chr06.1753,evm.TU.Chr02.1629,evm.TU.Chr08.1954,evm.TU.Chr04.873,evm.TU.Chr12.236,evm.TU.Chr12.239,evm.TU.Chr13.2895,evm.TU.Chr08.41,evm.TU.Chr02.460,	1.56395e-05
Cellular component	chromosomal region	GO:0098687	3	1.38262e-06	3.48539	19	89	711	11608	evm.TU.Chr03.842,evm.TU.Chr05.434,evm.TU.Chr04.4389,evm.TU.Chr10.2307,evm.TU.Chr04.2917,evm.TU.Chr01.1413,evm.TU.Chr10.538,evm.TU.Chr03.3769,evm.TU.Chr16.110,evm.TU.Chr05.699,evm.TU.Chr16.54,evm.TU.Chr12.622,evm.TU.Chr03.2966,evm.TU.Chr02.844,evm.TU.Chr06.921,evm.TU.Chr11.2424,evm.TU.Chr07.1695,evm.TU.Chr17.1928,evm.TU.Chr03.4045,	3.34134e-05
Cellular component	replication fork	GO:0005657	3	1.79705e-06	4.71649	13	45	711	11608	evm.TU.Chr10.1020,evm.TU.Chr05.971,evm.TU.Chr04.2991,evm.TU.Chr10.538,evm.TU.Chr14.2218,evm.TU.Chr13.2923,evm.TU.Chr08.1969,evm.TU.Chr12.240,evm.TU.Chr16.2275,evm.TU.Chr01.689,evm.TU.Chr03.3943,evm.TU.Chr04.131,evm.TU.Chr02.947,	4.11429e-05
Cellular component	nucleosome	GO:0000786	4	1.89738e-06	9.52368	7	12	711	11608	evm.TU.Chr06.1753,evm.TU.Chr02.1629,evm.TU.Chr08.1954,evm.TU.Chr12.236,evm.TU.Chr12.239,evm.TU.Chr13.2895,evm.TU.Chr02.460,	4.12679e-05
Cellular component	replisome	GO:0030894	4	3.8936e-06	8.79109	7	13	711	11608	evm.TU.Chr10.538,evm.TU.Chr14.2218,evm.TU.Chr13.2923,evm.TU.Chr08.1969,evm.TU.Chr03.3943,evm.TU.Chr04.131,evm.TU.Chr02.947,	8.06532e-05
Cellular component	nuclear replisome	GO:0043601	5	3.8936e-06	8.79109	7	13	711	11608	evm.TU.Chr10.538,evm.TU.Chr14.2218,evm.TU.Chr13.2923,evm.TU.Chr08.1969,evm.TU.Chr03.3943,evm.TU.Chr04.131,evm.TU.Chr02.947,	8.06532e-05
Cellular component	nuclear replication fork	GO:0043596	4	4.32764e-06	6.38855	9	23	711	11608	evm.TU.Chr10.1020,evm.TU.Chr10.538,evm.TU.Chr14.2218,evm.TU.Chr13.2923,evm.TU.Chr08.1969,evm.TU.Chr16.2275,evm.TU.Chr03.3943,evm.TU.Chr04.131,evm.TU.Chr02.947,	8.18488e-05
Cellular component	condensed chromosome, centromeric region	GO:0000779	5	5.10938e-06	4.66466	12	42	711	11608	evm.TU.Chr03.842,evm.TU.Chr05.434,evm.TU.Chr10.2307,evm.TU.Chr04.2917,evm.TU.Chr01.1413,evm.TU.Chr05.699,evm.TU.Chr12.622,evm.TU.Chr03.2966,evm.TU.Chr02.844,evm.TU.Chr06.921,evm.TU.Chr11.2424,evm.TU.Chr03.4045,	9.26075e-05
Cellular component	condensed chromosome	GO:0000793	7	8.5411e-06	3.102	19	100	711	11608	evm.TU.Chr03.842,evm.TU.Chr05.434,evm.TU.Chr10.2307,evm.TU.Chr04.2917,evm.TU.Chr01.1413,evm.TU.Chr09.2428,evm.TU.Chr07.103,evm.TU.Chr02.4189,evm.TU.Chr05.699,evm.TU.Chr04.873,evm.TU.Chr12.622,evm.TU.Chr03.2966,evm.TU.Chr03.681,evm.TU.Chr02.844,evm.TU.Chr06.921,evm.TU.Chr08.41,evm.TU.Chr11.2889,evm.TU.Chr11.2424,evm.TU.Chr03.4045,	0.000148615
Cellular component	plant-type cell wall	GO:0009505	5	8.54719e-06	2.33233	31	217	711	11608	evm.TU.Chr06.221,evm.TU.Chr19.725,evm.TU.Chr07.476,evm.TU.Chr19.342,evm.TU.Chr07.1912,evm.TU.Chr07.1920,evm.TU.Chr10.98,evm.TU.Chr03.481,evm.TU.Chr02.1141,evm.TU.Chr11.775,evm.TU.Chr07.161,evm.TU.Chr11.2275,evm.TU.Chr05.3681,evm.TU.Chr16.159,evm.TU.Chr06.831,evm.TU.Chr09.2583,evm.TU.Chr03.677,evm.TU.Chr09.2707,evm.TU.Chr05.3987,evm.TU.Chr14.1249,evm.TU.Chr02.436,evm.TU.Chr15.441,evm.TU.Chr12.9,ev…	0.000143001
Cellular component	anchored component of membrane	GO:0031225	4	1.11458e-05	2.8571	21	120	711	11608	evm.TU.Chr19.725,evm.TU.Chr01.819,evm.TU.Chr15.1786,evm.TU.Chr17.232,evm.TU.Chr17.217,evm.TU.Chr10.98,evm.TU.Chr01.4903,evm.TU.Chr13.1645,evm.TU.Chr13.1659,evm.TU.Chr02.798,evm.TU.Chr09.2508,evm.TU.Chr12.629,evm.TU.Chr12.623,evm.TU.Chr03.677,evm.TU.Chr05.3987,evm.TU.Chr14.1236,evm.TU.Chr14.1235,evm.TU.Chr14.1238,evm.TU.Chr15.441,evm.TU.Chr15.75,evm.TU.Chr02.979,	0.000179572
Cellular component	anchored component of plasma membrane	GO:0046658	5	9.04635e-05	2.72105	18	108	711	11608	evm.TU.Chr19.725,evm.TU.Chr01.819,evm.TU.Chr15.1786,evm.TU.Chr17.232,evm.TU.Chr17.217,evm.TU.Chr10.98,evm.TU.Chr01.4903,evm.TU.Chr02.798,evm.TU.Chr09.2508,evm.TU.Chr12.629,evm.TU.Chr12.623,evm.TU.Chr05.3987,evm.TU.Chr14.1236,evm.TU.Chr14.1235,evm.TU.Chr14.1238,evm.TU.Chr15.441,evm.TU.Chr15.75,evm.TU.Chr02.979,	0.00135695
Cellular component	kinetochore	GO:0000776	6	0.000110157	4.08158	10	40	711	11608	evm.TU.Chr03.842,evm.TU.Chr05.434,evm.TU.Chr10.2307,evm.TU.Chr04.2917,evm.TU.Chr01.1413,evm.TU.Chr05.699,evm.TU.Chr12.622,evm.TU.Chr03.2966,evm.TU.Chr02.844,evm.TU.Chr03.4045,	0.00159727
Cellular component	microtubule	GO:0005874	7	0.000140802	2.72105	17	102	711	11608	evm.TU.Chr19.357,evm.TU.Chr10.2307,evm.TU.Chr04.2917,evm.TU.Chr01.4808,evm.TU.Chr02.820,evm.TU.Chr02.819,evm.TU.Chr12.622,evm.TU.Chr03.2966,evm.TU.Chr06.921,evm.TU.Chr16.271,evm.TU.Chr08.1611,evm.TU.Chr12.3329,evm.TU.Chr15.73,evm.TU.Chr11.2424,evm.TU.Chr11.2474,evm.TU.Chr01.4571,evm.TU.Chr14.743,	0.00197577
Cellular component	polymeric cytoskeletal fiber	GO:0099513	6	0.000230524	2.53339	18	116	711	11608	evm.TU.Chr19.357,evm.TU.Chr10.2307,evm.TU.Chr04.2917,evm.TU.Chr10.85,evm.TU.Chr01.4808,evm.TU.Chr02.820,evm.TU.Chr02.819,evm.TU.Chr12.622,evm.TU.Chr03.2966,evm.TU.Chr06.921,evm.TU.Chr16.271,evm.TU.Chr08.1611,evm.TU.Chr12.3329,evm.TU.Chr15.73,evm.TU.Chr11.2424,evm.TU.Chr11.2474,evm.TU.Chr01.4571,evm.TU.Chr14.743,	0.00313368
Cellular component	condensed nuclear chromosome	GO:0000794	8	0.00042261	3.26526	11	55	711	11608	evm.TU.Chr05.434,evm.TU.Chr01.1413,evm.TU.Chr07.103,evm.TU.Chr05.699,evm.TU.Chr04.873,evm.TU.Chr03.681,evm.TU.Chr02.844,evm.TU.Chr06.921,evm.TU.Chr11.2889,evm.TU.Chr11.2424,evm.TU.Chr03.4045,	0.00557077
Cellular component	phragmoplast	GO:0009524	3	0.000433321	2.90742	13	73	711	11608	evm.TU.Chr04.1280,evm.TU.Chr19.357,evm.TU.Chr19.324,evm.TU.Chr09.1819,evm.TU.Chr15.73,evm.TU.Chr03.3929,evm.TU.Chr03.3928,evm.TU.Chr11.2424,evm.TU.Chr17.1928,evm.TU.Chr01.5443,evm.TU.Chr01.4571,evm.TU.Chr10.1347,evm.TU.Chr14.743,	0.00554396
Cellular component	spindle microtubule	GO:0005876	8	0.000433448	4.76184	7	24	711	11608	evm.TU.Chr10.2307,evm.TU.Chr04.2917,evm.TU.Chr12.622,evm.TU.Chr03.2966,evm.TU.Chr06.921,evm.TU.Chr11.2424,evm.TU.Chr14.743,	0.00538714
Cellular component	DNA polymerase complex	GO:0042575	6	0.000507813	5.4421	6	18	711	11608	evm.TU.Chr14.2218,evm.TU.Chr08.1969,evm.TU.Chr03.3943,evm.TU.Chr04.131,evm.TU.Chr02.947,evm.TU.Chr16.311,	0.00613607
Cellular component	supramolecular fiber	GO:0099512	5	0.000781093	2.29589	18	128	711	11608	evm.TU.Chr19.357,evm.TU.Chr10.2307,evm.TU.Chr04.2917,evm.TU.Chr10.85,evm.TU.Chr01.4808,evm.TU.Chr02.820,evm.TU.Chr02.819,evm.TU.Chr12.622,evm.TU.Chr03.2966,evm.TU.Chr06.921,evm.TU.Chr16.271,evm.TU.Chr08.1611,evm.TU.Chr12.3329,evm.TU.Chr15.73,evm.TU.Chr11.2424,evm.TU.Chr11.2474,evm.TU.Chr01.4571,evm.TU.Chr14.743,	0.00918312
Cellular component	supramolecular polymer	GO:0099081	4	0.000781093	2.29589	18	128	711	11608	evm.TU.Chr19.357,evm.TU.Chr10.2307,evm.TU.Chr04.2917,evm.TU.Chr10.85,evm.TU.Chr01.4808,evm.TU.Chr02.820,evm.TU.Chr02.819,evm.TU.Chr12.622,evm.TU.Chr03.2966,evm.TU.Chr06.921,evm.TU.Chr16.271,evm.TU.Chr08.1611,evm.TU.Chr12.3329,evm.TU.Chr15.73,evm.TU.Chr11.2424,evm.TU.Chr11.2474,evm.TU.Chr01.4571,evm.TU.Chr14.743,	0.00918312
Cellular component	cell wall	GO:0005618	4	0.000992346	1.55925	51	534	711	11608	evm.TU.Chr04.1276,evm.TU.Chr06.221,evm.TU.Chr19.725,evm.TU.Chr01.844,evm.TU.Chr07.476,evm.TU.Chr19.342,evm.TU.Chr07.1912,evm.TU.Chr07.1920,evm.TU.Chr10.85,evm.TU.Chr10.98,evm.TU.Chr03.481,evm.TU.Chr02.1141,evm.TU.Chr01.5222,evm.TU.Chr11.775,evm.TU.Chr18.2406,evm.TU.Chr04.370,evm.TU.Chr04.371,evm.TU.Chr10.2828,evm.TU.Chr02.4181,evm.TU.Chr07.161,evm.TU.Chr11.2275,evm.TU.Chr05.3681,evm.TU.Chr16.159,…	0.0105286
Cellular component	supramolecular complex	GO:0099080	3	0.00105318	1.84227	29	257	711	11608	evm.TU.Chr03.842,evm.TU.Chr05.434,evm.TU.Chr19.357,evm.TU.Chr10.2307,evm.TU.Chr04.2917,evm.TU.Chr01.1413,evm.TU.Chr10.85,evm.TU.Chr01.4808,evm.TU.Chr17.324,evm.TU.Chr08.887,evm.TU.Chr05.699,evm.TU.Chr02.820,evm.TU.Chr02.819,evm.TU.Chr12.622,evm.TU.Chr03.2966,evm.TU.Chr02.844,evm.TU.Chr06.921,evm.TU.Chr16.271,evm.TU.Chr08.1611,evm.TU.Chr12.3329,evm.TU.Chr15.73,evm.TU.Chr11.2424,evm.TU.Chr11.2474,e…	0.0109079
Cellular component	external encapsulating structure	GO:0030312	3	0.0012691	1.54193	51	540	711	11608	evm.TU.Chr04.1276,evm.TU.Chr06.221,evm.TU.Chr19.725,evm.TU.Chr01.844,evm.TU.Chr07.476,evm.TU.Chr19.342,evm.TU.Chr07.1912,evm.TU.Chr07.1920,evm.TU.Chr10.85,evm.TU.Chr10.98,evm.TU.Chr03.481,evm.TU.Chr02.1141,evm.TU.Chr01.5222,evm.TU.Chr11.775,evm.TU.Chr18.2406,evm.TU.Chr04.370,evm.TU.Chr04.371,evm.TU.Chr10.2828,evm.TU.Chr02.4181,evm.TU.Chr07.161,evm.TU.Chr11.2275,evm.TU.Chr05.3681,evm.TU.Chr16.159,…	0.0128385
Cellular component	THO complex	GO:0000347	4	0.0016535	4.45263	6	22	711	11608	evm.TU.Chr03.3621,evm.TU.Chr03.831,evm.TU.Chr12.862,evm.TU.Chr09.2603,evm.TU.Chr16.179,evm.TU.Chr03.759,	0.0163471
Cellular component	chromatin	GO:0000785	3	0.00230861	1.79191	27	246	711	11608	evm.TU.Chr03.3621,evm.TU.Chr03.3620,evm.TU.Chr06.1753,evm.TU.Chr02.1629,evm.TU.Chr12.862,evm.TU.Chr12.490,evm.TU.Chr08.277,evm.TU.Chr06.3063,evm.TU.Chr04.4389,evm.TU.Chr04.3587,evm.TU.Chr04.4428,evm.TU.Chr12.2432,evm.TU.Chr10.538,evm.TU.Chr08.2330,evm.TU.Chr09.2524,evm.TU.Chr16.179,evm.TU.Chr08.1954,evm.TU.Chr12.236,evm.TU.Chr12.239,evm.TU.Chr16.2275,evm.TU.Chr13.2895,evm.TU.Chr02.460,evm.TU.Chr1…	0.0218314
Cellular component	cyclin-dependent protein kinase holoenzyme complex	GO:0000307	8	0.004138	3.76761	6	26	711	11608	evm.TU.Chr11.2980,evm.TU.Chr11.2979,evm.TU.Chr08.32,evm.TU.Chr03.3913,evm.TU.Chr11.987,evm.TU.Chr01.318,	0.0339628
Cellular component	spindle pole	GO:0000922	3	0.00609525	4.08158	5	20	711	11608	evm.TU.Chr01.61,evm.TU.Chr05.4001,evm.TU.Chr15.73,evm.TU.Chr11.2424,evm.TU.Chr02.974,	0.0482079
Cellular component	plasmodesma	GO:0009506	6	0.0135641	1.28985	73	924	711	11608	evm.TU.Chr02.2959,evm.TU.Chr07.1564,evm.TU.Chr19.342,evm.TU.Chr08.2690_evm.TU.Chr08.2692,evm.TU.Chr08.2694,evm.TU.Chr04.214,evm.TU.Chr19.324,evm.TU.Chr06.278,evm.TU.Chr17.232,evm.TU.Chr07.1912,evm.TU.Chr07.1920,evm.TU.Chr17.217,evm.TU.Chr10.98,evm.TU.Chr04.1625,evm.TU.Chr12.3175,evm.TU.Chr03.481,evm.TU.Chr04.1669,evm.TU.Chr04.1660,evm.TU.Chr13.3071,evm.TU.Chr01.4903,evm.TU.Chr02.1141,evm.TU.Chr11…	0.100006
Cellular component	symplast	GO:0055044	3	0.0135641	1.28985	73	924	711	11608	evm.TU.Chr02.2959,evm.TU.Chr07.1564,evm.TU.Chr19.342,evm.TU.Chr08.2690_evm.TU.Chr08.2692,evm.TU.Chr08.2694,evm.TU.Chr04.214,evm.TU.Chr19.324,evm.TU.Chr06.278,evm.TU.Chr17.232,evm.TU.Chr07.1912,evm.TU.Chr07.1920,evm.TU.Chr17.217,evm.TU.Chr10.98,evm.TU.Chr04.1625,evm.TU.Chr12.3175,evm.TU.Chr03.481,evm.TU.Chr04.1669,evm.TU.Chr04.1660,evm.TU.Chr13.3071,evm.TU.Chr01.4903,evm.TU.Chr02.1141,evm.TU.Chr11…	0.100006
Cellular component	cell junction	GO:0030054	3	0.014834	1.27949	75	957	711	11608	evm.TU.Chr02.2959,evm.TU.Chr07.1564,evm.TU.Chr19.342,evm.TU.Chr08.2690_evm.TU.Chr08.2692,evm.TU.Chr08.2694,evm.TU.Chr04.214,evm.TU.Chr19.324,evm.TU.Chr06.278,evm.TU.Chr17.232,evm.TU.Chr07.1912,evm.TU.Chr07.1920,evm.TU.Chr17.217,evm.TU.Chr10.98,evm.TU.Chr04.1625,evm.TU.Chr12.3175,evm.TU.Chr03.481,evm.TU.Chr04.1669,evm.TU.Chr04.1660,evm.TU.Chr13.3071,evm.TU.Chr01.4903,evm.TU.Chr02.1141,evm.TU.Chr03…	0.102425
Cellular component	protein kinase complex	GO:1902911	6	0.0182893	2.79879	6	35	711	11608	evm.TU.Chr11.2980,evm.TU.Chr11.2979,evm.TU.Chr08.32,evm.TU.Chr03.3913,evm.TU.Chr11.987,evm.TU.Chr01.318,	0.12431
Cellular component	serine/threonine protein kinase complex	GO:1902554	7	0.0182893	2.79879	6	35	711	11608	evm.TU.Chr11.2980,evm.TU.Chr11.2979,evm.TU.Chr08.32,evm.TU.Chr03.3913,evm.TU.Chr11.987,evm.TU.Chr01.318,	0.12431
Cellular component	anchoring junction	GO:0070161	4	0.0195185	1.26789	73	940	711	11608	evm.TU.Chr02.2959,evm.TU.Chr07.1564,evm.TU.Chr19.342,evm.TU.Chr08.2690_evm.TU.Chr08.2692,evm.TU.Chr08.2694,evm.TU.Chr04.214,evm.TU.Chr19.324,evm.TU.Chr06.278,evm.TU.Chr17.232,evm.TU.Chr07.1912,evm.TU.Chr07.1920,evm.TU.Chr17.217,evm.TU.Chr10.98,evm.TU.Chr04.1625,evm.TU.Chr12.3175,evm.TU.Chr03.481,evm.TU.Chr04.1669,evm.TU.Chr04.1660,evm.TU.Chr13.3071,evm.TU.Chr01.4903,evm.TU.Chr02.1141,evm.TU.Chr11…	0.128645
Cellular component	cell-cell junction	GO:0005911	5	0.0195185	1.26789	73	940	711	11608	evm.TU.Chr02.2959,evm.TU.Chr07.1564,evm.TU.Chr19.342,evm.TU.Chr08.2690_evm.TU.Chr08.2692,evm.TU.Chr08.2694,evm.TU.Chr04.214,evm.TU.Chr19.324,evm.TU.Chr06.278,evm.TU.Chr17.232,evm.TU.Chr07.1912,evm.TU.Chr07.1920,evm.TU.Chr17.217,evm.TU.Chr10.98,evm.TU.Chr04.1625,evm.TU.Chr12.3175,evm.TU.Chr03.481,evm.TU.Chr04.1669,evm.TU.Chr04.1660,evm.TU.Chr13.3071,evm.TU.Chr01.4903,evm.TU.Chr02.1141,evm.TU.Chr11…	0.128645
Cellular component	cell periphery	GO:0071944	3	0.0484766	1.10407	207	3061	711	11608	evm.TU.Chr04.1295,evm.TU.Chr04.1276,evm.TU.Chr02.2959,evm.TU.Chr01.4016,evm.TU.Chr06.221,evm.TU.Chr19.725,evm.TU.Chr04.4350,evm.TU.Chr08.2685,evm.TU.Chr01.844,evm.TU.Chr01.845,evm.TU.Chr19.357,evm.TU.Chr07.476,evm.TU.Chr19.342,evm.TU.Chr08.2690_evm.TU.Chr08.2692,evm.TU.Chr01.1370,evm.TU.Chr08.2694,evm.TU.Chr16.909,evm.TU.Chr19.324,evm.TU.Chr15.1763,evm.TU.Chr19.779,evm.TU.Chr01.819,evm.TU.Chr10.1…	0.257163
Cellular component	microtubule organizing center	GO:0005815	3	0.0494511	2.07789	7	55	711	11608	evm.TU.Chr17.2398,evm.TU.Chr19.2109,evm.TU.Chr05.699,evm.TU.Chr02.844,evm.TU.Chr16.271,evm.TU.Chr03.4045,evm.TU.Chr15.133,	0.259171
Biological process	cell cycle	GO:0007049	3	0	2.28418	106	704	757	11484	evm.TU.Chr11.2980,evm.TU.Chr01.4016,evm.TU.Chr11.2979,evm.TU.Chr05.434,evm.TU.Chr08.277,evm.TU.Chr19.357,evm.TU.Chr01.1383,evm.TU.Chr04.4371,evm.TU.Chr09.2923,evm.TU.Chr03.3672,evm.TU.Chr04.3082,evm.TU.Chr07.2836,evm.TU.Chr06.3134,evm.TU.Chr10.2307,evm.TU.Chr04.2917,evm.TU.Chr01.1413,evm.TU.Chr16.442,evm.TU.Chr19.280,evm.TU.Chr07.103,evm.TU.Chr17.2361,evm.TU.Chr16.1541,evm.TU.Chr17.2362,evm.TU.Ch…	0
Biological process	response to chitin	GO:0010200	6	1.11022e-16	5.38762	38	107	757	11484	evm.TU.Chr13.3034,evm.TU.Chr10.1887,evm.TU.Chr09.2450,evm.TU.Chr05.3757,evm.TU.Chr16.2414,evm.TU.Chr16.1986,evm.TU.Chr03.972,evm.TU.Chr18.1993,evm.TU.Chr05.3,evm.TU.Chr03.1535,evm.TU.Chr19.463,evm.TU.Chr19.466,evm.TU.Chr02.709,evm.TU.Chr06.3469,evm.TU.Chr16.559,evm.TU.Chr05.603,evm.TU.Chr04.814,evm.TU.Chr05.1086,evm.TU.Chr08.1977,evm.TU.Chr04.49,evm.TU.Chr08.1180,evm.TU.Chr11.1405,evm.TU.Chr08.24…	1.74472e-13
Biological process	regulation of nucleobase-containing compound metabolic process	GO:0019219	6	3.88578e-15	1.68091	199	1796	757	11484	evm.TU.Chr13.3034,evm.TU.Chr03.3621,evm.TU.Chr03.3620,evm.TU.Chr04.4320,evm.TU.Chr03.3645,evm.TU.Chr12.862,evm.TU.Chr19.1443,evm.TU.Chr01.4016,evm.TU.Chr19.1888,evm.TU.Chr13.3029,evm.TU.Chr08.283,evm.TU.Chr06.3063,evm.TU.Chr04.4389,evm.TU.Chr05.3703,evm.TU.Chr04.214,evm.TU.Chr03.1002,evm.TU.Chr19.799,evm.TU.Chr11.2118,evm.TU.Chr05.3741,evm.TU.Chr10.1887,evm.TU.Chr03.3672,evm.TU.Chr19.792,evm.TU.C…	4.071e-12
Biological process	DNA replication	GO:0006260	7	1.58762e-14	3.39429	49	219	757	11484	evm.TU.Chr03.3621,evm.TU.Chr03.831,evm.TU.Chr12.862,evm.TU.Chr08.277,evm.TU.Chr02.664,evm.TU.Chr01.1383,evm.TU.Chr04.4371,evm.TU.Chr03.3672,evm.TU.Chr19.280,evm.TU.Chr10.1020,evm.TU.Chr05.971,evm.TU.Chr04.2991,evm.TU.Chr02.4634,evm.TU.Chr05.579,evm.TU.Chr10.1949,evm.TU.Chr01.89,evm.TU.Chr10.538,evm.TU.Chr09.2603,evm.TU.Chr11.2223,evm.TU.Chr11.2178,evm.TU.Chr14.2218,evm.TU.Chr15.767,evm.TU.Chr04.2…	1.24747e-11
Biological process	DNA-dependent DNA replication	GO:0006261	8	2.87548e-14	3.83942	41	162	757	11484	evm.TU.Chr03.3621,evm.TU.Chr03.831,evm.TU.Chr12.862,evm.TU.Chr08.277,evm.TU.Chr01.1383,evm.TU.Chr04.4371,evm.TU.Chr03.3672,evm.TU.Chr19.280,evm.TU.Chr10.1020,evm.TU.Chr05.971,evm.TU.Chr04.2991,evm.TU.Chr02.4634,evm.TU.Chr10.1949,evm.TU.Chr01.89,evm.TU.Chr10.538,evm.TU.Chr09.2603,evm.TU.Chr11.2223,evm.TU.Chr11.2178,evm.TU.Chr14.2218,evm.TU.Chr15.767,evm.TU.Chr09.2524,evm.TU.Chr01.169,evm.TU.Chr06.…	1.80753e-11
Biological process	cell cycle process	GO:0022402	3	3.25295e-14	2.32578	88	574	757	11484	evm.TU.Chr11.2980,evm.TU.Chr01.4016,evm.TU.Chr11.2979,evm.TU.Chr05.434,evm.TU.Chr08.277,evm.TU.Chr19.357,evm.TU.Chr01.1383,evm.TU.Chr04.4371,evm.TU.Chr09.2923,evm.TU.Chr03.3672,evm.TU.Chr04.3082,evm.TU.Chr07.2836,evm.TU.Chr06.3134,evm.TU.Chr10.2307,evm.TU.Chr04.2917,evm.TU.Chr01.1413,evm.TU.Chr19.280,evm.TU.Chr07.103,evm.TU.Chr17.2361,evm.TU.Chr16.1541,evm.TU.Chr17.2362,evm.TU.Chr17.2398,evm.TU.C…	1.70401e-11
Biological process	regulation of cell cycle process	GO:0010564	6	7.50511e-14	3.60402	43	181	757	11484	evm.TU.Chr11.2980,evm.TU.Chr01.4016,evm.TU.Chr11.2979,evm.TU.Chr01.1383,evm.TU.Chr09.2923,evm.TU.Chr03.3672,evm.TU.Chr07.2836,evm.TU.Chr10.2307,evm.TU.Chr04.2917,evm.TU.Chr19.280,evm.TU.Chr16.1541,evm.TU.Chr17.2398,evm.TU.Chr17.2198,evm.TU.Chr02.4150,evm.TU.Chr10.538,evm.TU.Chr03.1180,evm.TU.Chr11.2223,evm.TU.Chr11.2178,evm.TU.Chr15.767,evm.TU.Chr01.169,evm.TU.Chr06.410,evm.TU.Chr02.800,evm.TU.Ch…	3.36979e-11
Biological process	regulation of cell cycle	GO:0051726	5	8.9595e-14	2.90391	58	303	757	11484	evm.TU.Chr11.2980,evm.TU.Chr01.4016,evm.TU.Chr11.2979,evm.TU.Chr01.1383,evm.TU.Chr09.2923,evm.TU.Chr03.3672,evm.TU.Chr07.2836,evm.TU.Chr10.2307,evm.TU.Chr04.2917,evm.TU.Chr16.442,evm.TU.Chr19.280,evm.TU.Chr16.1541,evm.TU.Chr12.2277,evm.TU.Chr17.2398,evm.TU.Chr04.786,evm.TU.Chr17.2198,evm.TU.Chr03.955,evm.TU.Chr02.4150,evm.TU.Chr10.538,evm.TU.Chr03.1180,evm.TU.Chr11.2223,evm.TU.Chr04.796,evm.TU.Ch…	3.51996e-11
Biological process	regulation of nitrogen compound metabolic process	GO:0051171	5	3.16858e-13	1.56514	218	2113	757	11484	evm.TU.Chr13.3034,evm.TU.Chr03.3621,evm.TU.Chr03.3620,evm.TU.Chr04.4320,evm.TU.Chr03.3645,evm.TU.Chr12.862,evm.TU.Chr19.1443,evm.TU.Chr01.4016,evm.TU.Chr19.1888,evm.TU.Chr13.3029,evm.TU.Chr08.283,evm.TU.Chr06.3063,evm.TU.Chr04.4389,evm.TU.Chr05.3703,evm.TU.Chr04.214,evm.TU.Chr03.1002,evm.TU.Chr19.799,evm.TU.Chr11.2118,evm.TU.Chr05.3741,evm.TU.Chr10.1887,evm.TU.Chr03.3672,evm.TU.Chr03.3670,evm.TU.…	1.10654e-10
Biological process	cell population proliferation	GO:0008283	3	1.64257e-12	3.3712	42	189	757	11484	evm.TU.Chr03.3621,evm.TU.Chr11.2980,evm.TU.Chr19.1443,evm.TU.Chr01.4016,evm.TU.Chr11.2979,evm.TU.Chr01.1383,evm.TU.Chr07.2836,evm.TU.Chr19.280,evm.TU.Chr16.1541,evm.TU.Chr11.2902,evm.TU.Chr11.2901,evm.TU.Chr16.2414,evm.TU.Chr03.1924,evm.TU.Chr01.89,evm.TU.Chr03.1180,evm.TU.Chr11.2223,evm.TU.Chr16.2157,evm.TU.Chr06.3385,evm.TU.Chr09.2567,evm.TU.Chr09.2568,evm.TU.Chr17.308,evm.TU.Chr14.3111,evm.TU.…	5.16261e-10
Biological process	regulation of RNA biosynthetic process	GO:2001141	8	2.58871e-12	1.6576	171	1565	757	11484	evm.TU.Chr13.3034,evm.TU.Chr03.3620,evm.TU.Chr04.4320,evm.TU.Chr03.3645,evm.TU.Chr19.1443,evm.TU.Chr01.4016,evm.TU.Chr19.1888,evm.TU.Chr13.3029,evm.TU.Chr06.3063,evm.TU.Chr04.4389,evm.TU.Chr05.3703,evm.TU.Chr04.214,evm.TU.Chr03.1002,evm.TU.Chr19.799,evm.TU.Chr11.2118,evm.TU.Chr05.3741,evm.TU.Chr10.1887,evm.TU.Chr19.792,evm.TU.Chr19.794,evm.TU.Chr06.275,evm.TU.Chr19.791,evm.TU.Chr07.1984,evm.TU.Ch…	7.39664e-10
Biological process	regulation of nucleic acid-templated transcription	GO:1903506	9	2.58871e-12	1.6576	171	1565	757	11484	evm.TU.Chr13.3034,evm.TU.Chr03.3620,evm.TU.Chr04.4320,evm.TU.Chr03.3645,evm.TU.Chr19.1443,evm.TU.Chr01.4016,evm.TU.Chr19.1888,evm.TU.Chr13.3029,evm.TU.Chr06.3063,evm.TU.Chr04.4389,evm.TU.Chr05.3703,evm.TU.Chr04.214,evm.TU.Chr03.1002,evm.TU.Chr19.799,evm.TU.Chr11.2118,evm.TU.Chr05.3741,evm.TU.Chr10.1887,evm.TU.Chr19.792,evm.TU.Chr19.794,evm.TU.Chr06.275,evm.TU.Chr19.791,evm.TU.Chr07.1984,evm.TU.Ch…	7.39664e-10
Biological process	regulation of macromolecule biosynthetic process	GO:0010556	6	2.86227e-12	1.60497	188	1777	757	11484	evm.TU.Chr13.3034,evm.TU.Chr03.3621,evm.TU.Chr03.3620,evm.TU.Chr04.4320,evm.TU.Chr03.3645,evm.TU.Chr12.862,evm.TU.Chr19.1443,evm.TU.Chr01.4016,evm.TU.Chr19.1888,evm.TU.Chr13.3029,evm.TU.Chr06.3063,evm.TU.Chr04.4389,evm.TU.Chr05.3703,evm.TU.Chr04.214,evm.TU.Chr03.1002,evm.TU.Chr19.799,evm.TU.Chr11.2118,evm.TU.Chr05.3741,evm.TU.Chr10.1887,evm.TU.Chr03.3672,evm.TU.Chr19.792,evm.TU.Chr19.794,evm.TU.C…	6.92008e-10
Biological process	regulation of primary metabolic process	GO:0080090	5	4.86422e-12	1.5205	220	2195	757	11484	evm.TU.Chr13.3034,evm.TU.Chr03.3621,evm.TU.Chr03.3620,evm.TU.Chr04.4320,evm.TU.Chr03.3645,evm.TU.Chr12.862,evm.TU.Chr19.1443,evm.TU.Chr01.4016,evm.TU.Chr19.1888,evm.TU.Chr13.3029,evm.TU.Chr08.283,evm.TU.Chr06.3063,evm.TU.Chr04.4389,evm.TU.Chr05.3703,evm.TU.Chr04.214,evm.TU.Chr03.1002,evm.TU.Chr19.799,evm.TU.Chr11.2118,evm.TU.Chr05.3741,evm.TU.Chr10.1887,evm.TU.Chr03.3672,evm.TU.Chr03.3670,evm.TU.…	1.09202e-09
Biological process	regulation of cellular biosynthetic process	GO:0031326	6	5.53679e-12	1.583	192	1840	757	11484	evm.TU.Chr13.3034,evm.TU.Chr03.3621,evm.TU.Chr03.3620,evm.TU.Chr04.4320,evm.TU.Chr03.3645,evm.TU.Chr12.862,evm.TU.Chr19.1443,evm.TU.Chr01.4016,evm.TU.Chr19.1888,evm.TU.Chr13.3029,evm.TU.Chr06.3063,evm.TU.Chr04.4389,evm.TU.Chr05.3703,evm.TU.Chr04.214,evm.TU.Chr03.1002,evm.TU.Chr19.799,evm.TU.Chr11.2118,evm.TU.Chr05.3741,evm.TU.Chr10.1887,evm.TU.Chr03.3672,evm.TU.Chr03.3670,evm.TU.Chr19.792,evm.TU.…	1.16014e-09
Biological process	regulation of biosynthetic process	GO:0009889	5	1.62945e-11	1.55965	194	1887	757	11484	evm.TU.Chr13.3034,evm.TU.Chr03.3621,evm.TU.Chr03.3620,evm.TU.Chr04.4320,evm.TU.Chr03.3645,evm.TU.Chr12.862,evm.TU.Chr19.1443,evm.TU.Chr01.4016,evm.TU.Chr19.1888,evm.TU.Chr13.3029,evm.TU.Chr06.3063,evm.TU.Chr04.4389,evm.TU.Chr05.3703,evm.TU.Chr04.214,evm.TU.Chr03.1002,evm.TU.Chr19.799,evm.TU.Chr11.2118,evm.TU.Chr05.3741,evm.TU.Chr10.1887,evm.TU.Chr03.3672,evm.TU.Chr03.3670,evm.TU.Chr19.792,evm.TU.…	3.20086e-09
Biological process	regulation of transcription, DNA-templated	GO:0006355	10	2.01205e-11	1.63709	165	1529	757	11484	evm.TU.Chr13.3034,evm.TU.Chr03.3620,evm.TU.Chr03.3645,evm.TU.Chr01.4016,evm.TU.Chr19.1888,evm.TU.Chr13.3029,evm.TU.Chr06.3063,evm.TU.Chr04.4389,evm.TU.Chr05.3703,evm.TU.Chr04.214,evm.TU.Chr03.1002,evm.TU.Chr19.799,evm.TU.Chr11.2118,evm.TU.Chr05.3741,evm.TU.Chr10.1887,evm.TU.Chr19.792,evm.TU.Chr19.794,evm.TU.Chr06.275,evm.TU.Chr19.791,evm.TU.Chr07.1984,evm.TU.Chr05.3736,evm.TU.Chr10.1473,evm.TU.Ch…	3.71992e-09
Biological process	regulation of cellular macromolecule biosynthetic process	GO:2000112	7	2.53844e-11	1.58536	181	1732	757	11484	evm.TU.Chr13.3034,evm.TU.Chr03.3621,evm.TU.Chr03.3620,evm.TU.Chr03.3645,evm.TU.Chr12.862,evm.TU.Chr01.4016,evm.TU.Chr19.1888,evm.TU.Chr13.3029,evm.TU.Chr06.3063,evm.TU.Chr04.4389,evm.TU.Chr05.3703,evm.TU.Chr04.214,evm.TU.Chr03.1002,evm.TU.Chr19.799,evm.TU.Chr11.2118,evm.TU.Chr05.3741,evm.TU.Chr10.1887,evm.TU.Chr03.3672,evm.TU.Chr19.792,evm.TU.Chr19.794,evm.TU.Chr06.275,evm.TU.Chr19.791,evm.TU.Chr…	4.43239e-09
Biological process	nucleic acid-templated transcription	GO:0097659	9	2.56783e-11	1.61069	172	1620	757	11484	evm.TU.Chr13.3034,evm.TU.Chr03.3620,evm.TU.Chr04.4320,evm.TU.Chr03.3645,evm.TU.Chr19.1443,evm.TU.Chr01.4016,evm.TU.Chr19.1888,evm.TU.Chr13.3029,evm.TU.Chr06.3063,evm.TU.Chr04.4389,evm.TU.Chr05.3703,evm.TU.Chr04.214,evm.TU.Chr03.1002,evm.TU.Chr19.799,evm.TU.Chr11.2118,evm.TU.Chr05.3741,evm.TU.Chr10.1887,evm.TU.Chr19.792,evm.TU.Chr19.794,evm.TU.Chr06.275,evm.TU.Chr19.791,evm.TU.Chr07.1984,evm.TU.Ch…	4.24774e-09
Biological process	microtubule-based process	GO:0007017	3	4.34209e-11	2.92991	45	233	757	11484	evm.TU.Chr04.1280,evm.TU.Chr15.2235,evm.TU.Chr19.357,evm.TU.Chr17.1444,evm.TU.Chr10.2307,evm.TU.Chr03.3284,evm.TU.Chr04.283,evm.TU.Chr01.4081,evm.TU.Chr12.2277,evm.TU.Chr04.786,evm.TU.Chr03.955,evm.TU.Chr18.1550,evm.TU.Chr18.2406,evm.TU.Chr08.2330,evm.TU.Chr04.796,evm.TU.Chr17.2216,evm.TU.Chr19.2109,evm.TU.Chr02.4511,evm.TU.Chr16.54,evm.TU.Chr12.622,evm.TU.Chr09.734,evm.TU.Chr09.735,evm.TU.Chr12.…	6.8236e-09
Biological process	response to organonitrogen compound	GO:0010243	5	4.65151e-11	2.73834	50	277	757	11484	evm.TU.Chr13.3034,evm.TU.Chr03.1425,evm.TU.Chr01.5314,evm.TU.Chr10.1887,evm.TU.Chr09.2450,evm.TU.Chr05.3757,evm.TU.Chr16.2414,evm.TU.Chr16.1986,evm.TU.Chr03.972,evm.TU.Chr18.1993,evm.TU.Chr05.3,evm.TU.Chr03.1535,evm.TU.Chr19.463,evm.TU.Chr11.2223,evm.TU.Chr19.466,evm.TU.Chr04.341,evm.TU.Chr02.709,evm.TU.Chr06.3469,evm.TU.Chr16.559,evm.TU.Chr04.1148_evm.TU.Chr04.1154,evm.TU.Chr05.603,evm.TU.Chr04.…	6.96176e-09
Biological process	aromatic compound biosynthetic process	GO:0019438	5	4.89511e-11	1.48413	221	2259	757	11484	evm.TU.Chr13.3034,evm.TU.Chr03.3620,evm.TU.Chr04.4320,evm.TU.Chr03.3645,evm.TU.Chr19.1443,evm.TU.Chr01.4016,evm.TU.Chr07.1564,evm.TU.Chr19.1888,evm.TU.Chr13.3029,evm.TU.Chr02.664,evm.TU.Chr06.3063,evm.TU.Chr04.4389,evm.TU.Chr05.3703,evm.TU.Chr01.1388,evm.TU.Chr04.214,evm.TU.Chr03.1002,evm.TU.Chr19.799,evm.TU.Chr11.2118,evm.TU.Chr05.3741,evm.TU.Chr10.1887,evm.TU.Chr03.3670,evm.TU.Chr19.792,evm.TU.…	6.99333e-09
Biological process	regulation of RNA metabolic process	GO:0051252	7	5.84547e-11	1.58363	176	1686	757	11484	evm.TU.Chr13.3034,evm.TU.Chr03.3620,evm.TU.Chr04.4320,evm.TU.Chr03.3645,evm.TU.Chr19.1443,evm.TU.Chr01.4016,evm.TU.Chr19.1888,evm.TU.Chr13.3029,evm.TU.Chr06.3063,evm.TU.Chr04.4389,evm.TU.Chr05.3703,evm.TU.Chr04.214,evm.TU.Chr03.1002,evm.TU.Chr19.799,evm.TU.Chr11.2118,evm.TU.Chr05.3741,evm.TU.Chr10.1887,evm.TU.Chr19.792,evm.TU.Chr19.794,evm.TU.Chr06.275,evm.TU.Chr19.791,evm.TU.Chr07.1984,evm.TU.Ch…	7.98796e-09
Biological process	regulation of cellular metabolic process	GO:0031323	5	1.50267e-10	1.46725	221	2285	757	11484	evm.TU.Chr13.3034,evm.TU.Chr03.3621,evm.TU.Chr03.3620,evm.TU.Chr04.4320,evm.TU.Chr03.3645,evm.TU.Chr12.862,evm.TU.Chr19.1443,evm.TU.Chr01.4016,evm.TU.Chr19.1888,evm.TU.Chr13.3029,evm.TU.Chr08.283,evm.TU.Chr06.3063,evm.TU.Chr04.4389,evm.TU.Chr05.3703,evm.TU.Chr04.214,evm.TU.Chr03.1002,evm.TU.Chr19.799,evm.TU.Chr11.2118,evm.TU.Chr05.3741,evm.TU.Chr10.1887,evm.TU.Chr03.3672,evm.TU.Chr03.3670,evm.TU.…	1.96787e-08
Biological process	macromolecule biosynthetic process	GO:0009059	5	1.69078e-10	1.42568	245	2607	757	11484	evm.TU.Chr13.3034,evm.TU.Chr03.3621,evm.TU.Chr03.3620,evm.TU.Chr04.4320,evm.TU.Chr03.3645,evm.TU.Chr03.831,evm.TU.Chr12.862,evm.TU.Chr19.1443,evm.TU.Chr01.4016,evm.TU.Chr09.2745_evm.TU.Chr09.2746,evm.TU.Chr19.1888,evm.TU.Chr13.3029,evm.TU.Chr08.277,evm.TU.Chr02.664,evm.TU.Chr06.3063,evm.TU.Chr04.4389,evm.TU.Chr05.3703,evm.TU.Chr01.1383,evm.TU.Chr04.4371,evm.TU.Chr04.214,evm.TU.Chr03.1002,evm.TU.C…	2.12564e-08
Biological process	transcription, DNA-templated	GO:0006351	10	2.0286e-10	1.58782	166	1586	757	11484	evm.TU.Chr13.3034,evm.TU.Chr03.3620,evm.TU.Chr03.3645,evm.TU.Chr01.4016,evm.TU.Chr19.1888,evm.TU.Chr13.3029,evm.TU.Chr06.3063,evm.TU.Chr04.4389,evm.TU.Chr05.3703,evm.TU.Chr04.214,evm.TU.Chr03.1002,evm.TU.Chr19.799,evm.TU.Chr11.2118,evm.TU.Chr05.3741,evm.TU.Chr10.1887,evm.TU.Chr19.792,evm.TU.Chr19.794,evm.TU.Chr06.275,evm.TU.Chr19.791,evm.TU.Chr07.1984,evm.TU.Chr05.3736,evm.TU.Chr10.1473,evm.TU.Ch…	2.45226e-08
Biological process	RNA biosynthetic process	GO:0032774	8	2.86843e-10	1.55617	175	1706	757	11484	evm.TU.Chr13.3034,evm.TU.Chr03.3620,evm.TU.Chr04.4320,evm.TU.Chr03.3645,evm.TU.Chr19.1443,evm.TU.Chr01.4016,evm.TU.Chr19.1888,evm.TU.Chr13.3029,evm.TU.Chr06.3063,evm.TU.Chr04.4389,evm.TU.Chr05.3703,evm.TU.Chr04.214,evm.TU.Chr03.1002,evm.TU.Chr19.799,evm.TU.Chr11.2118,evm.TU.Chr05.3741,evm.TU.Chr10.1887,evm.TU.Chr19.792,evm.TU.Chr19.794,evm.TU.Chr06.275,evm.TU.Chr19.791,evm.TU.Chr07.1984,evm.TU.Ch…	3.33907e-08
Biological process	nucleobase-containing compound biosynthetic process	GO:0034654	6	3.40487e-10	1.50546	195	1965	757	11484	evm.TU.Chr13.3034,evm.TU.Chr03.3620,evm.TU.Chr04.4320,evm.TU.Chr03.3645,evm.TU.Chr19.1443,evm.TU.Chr01.4016,evm.TU.Chr19.1888,evm.TU.Chr13.3029,evm.TU.Chr02.664,evm.TU.Chr06.3063,evm.TU.Chr04.4389,evm.TU.Chr05.3703,evm.TU.Chr01.1388,evm.TU.Chr04.214,evm.TU.Chr03.1002,evm.TU.Chr19.799,evm.TU.Chr11.2118,evm.TU.Chr05.3741,evm.TU.Chr10.1887,evm.TU.Chr19.792,evm.TU.Chr19.794,evm.TU.Chr06.275,evm.TU.Ch…	3.82197e-08
Biological process	organic cyclic compound biosynthetic process	GO:1901362	5	3.822e-10	1.44788	224	2347	757	11484	evm.TU.Chr13.3034,evm.TU.Chr03.3620,evm.TU.Chr04.4320,evm.TU.Chr03.3645,evm.TU.Chr19.1443,evm.TU.Chr01.4016,evm.TU.Chr07.1564,evm.TU.Chr19.1888,evm.TU.Chr13.3029,evm.TU.Chr02.664,evm.TU.Chr06.3063,evm.TU.Chr04.4389,evm.TU.Chr05.3703,evm.TU.Chr01.1388,evm.TU.Chr04.214,evm.TU.Chr03.1002,evm.TU.Chr19.799,evm.TU.Chr11.2118,evm.TU.Chr05.3742,evm.TU.Chr05.3741,evm.TU.Chr10.1887,evm.TU.Chr03.3670,evm.TU…	4.14226e-08
Biological process	regulation of macromolecule metabolic process	GO:0060255	5	4.0797e-10	1.43852	229	2415	757	11484	evm.TU.Chr13.3034,evm.TU.Chr03.3621,evm.TU.Chr03.3620,evm.TU.Chr04.4320,evm.TU.Chr03.3645,evm.TU.Chr11.2980,evm.TU.Chr12.862,evm.TU.Chr19.1443,evm.TU.Chr01.4016,evm.TU.Chr11.2979,evm.TU.Chr19.1888,evm.TU.Chr13.3029,evm.TU.Chr08.283,evm.TU.Chr06.3063,evm.TU.Chr04.4389,evm.TU.Chr05.3703,evm.TU.Chr04.214,evm.TU.Chr03.1002,evm.TU.Chr19.799,evm.TU.Chr11.2118,evm.TU.Chr05.3741,evm.TU.Chr10.1887,evm.TU.…	4.27417e-08
Biological process	microtubule-based movement	GO:0007018	4	4.09065e-10	4.0663	26	97	757	11484	evm.TU.Chr04.1280,evm.TU.Chr15.2235,evm.TU.Chr17.1444,evm.TU.Chr10.2307,evm.TU.Chr01.4081,evm.TU.Chr18.1550,evm.TU.Chr08.2330,evm.TU.Chr17.2216,evm.TU.Chr19.2109,evm.TU.Chr02.4511,evm.TU.Chr16.54,evm.TU.Chr12.622,evm.TU.Chr09.734,evm.TU.Chr09.735,evm.TU.Chr12.2945,evm.TU.Chr10.2547,evm.TU.Chr19.2095,evm.TU.Chr08.2163,evm.TU.Chr03.3929,evm.TU.Chr03.3928,evm.TU.Chr09.2840,evm.TU.Chr17.1928,evm.TU.C…	4.1474e-08
Biological process	DNA metabolic process	GO:0006259	7	6.22221e-10	1.93989	89	696	757	11484	evm.TU.Chr03.3621,evm.TU.Chr03.831,evm.TU.Chr12.862,evm.TU.Chr01.4016,evm.TU.Chr08.277,evm.TU.Chr08.283,evm.TU.Chr02.664,evm.TU.Chr04.4389,evm.TU.Chr01.1383,evm.TU.Chr04.4371,evm.TU.Chr03.3672,evm.TU.Chr04.3082,evm.TU.Chr05.2882,evm.TU.Chr09.2428,evm.TU.Chr19.280,evm.TU.Chr10.1020,evm.TU.Chr07.103,evm.TU.Chr16.1544,evm.TU.Chr17.2361,evm.TU.Chr17.2362,evm.TU.Chr05.971,evm.TU.Chr04.2991,evm.TU.Chr0…	6.11138e-08
Biological process	nuclear division	GO:0000280	7	6.97451e-10	2.57215	49	289	757	11484	evm.TU.Chr05.434,evm.TU.Chr19.357,evm.TU.Chr04.4371,evm.TU.Chr09.2923,evm.TU.Chr03.3672,evm.TU.Chr04.3082,evm.TU.Chr07.2836,evm.TU.Chr06.3134,evm.TU.Chr10.2307,evm.TU.Chr04.2917,evm.TU.Chr01.1413,evm.TU.Chr07.103,evm.TU.Chr17.2361,evm.TU.Chr16.1541,evm.TU.Chr17.2362,evm.TU.Chr05.588,evm.TU.Chr02.4150,evm.TU.Chr10.538,evm.TU.Chr08.2330,evm.TU.Chr06.1223,evm.TU.Chr01.169,evm.TU.Chr02.820,evm.TU.Chr…	6.6427e-08
Biological process	cellular macromolecule biosynthetic process	GO:0034645	6	7.438e-10	1.42964	229	2430	757	11484	evm.TU.Chr13.3034,evm.TU.Chr03.3621,evm.TU.Chr03.3620,evm.TU.Chr03.3645,evm.TU.Chr03.831,evm.TU.Chr12.862,evm.TU.Chr01.4016,evm.TU.Chr19.1888,evm.TU.Chr13.3029,evm.TU.Chr08.277,evm.TU.Chr02.664,evm.TU.Chr06.3063,evm.TU.Chr04.4389,evm.TU.Chr05.3703,evm.TU.Chr01.1383,evm.TU.Chr04.4371,evm.TU.Chr04.214,evm.TU.Chr03.1002,evm.TU.Chr19.799,evm.TU.Chr11.2118,evm.TU.Chr05.3741,evm.TU.Chr10.1887,evm.TU.Ch…	6.87577e-08
Biological process	cell division	GO:0051301	3	2.28444e-09	2.48612	49	299	757	11484	evm.TU.Chr03.842,evm.TU.Chr19.357,evm.TU.Chr04.4389,evm.TU.Chr03.3672,evm.TU.Chr09.2450,evm.TU.Chr16.2414,evm.TU.Chr03.1535,evm.TU.Chr03.3331,evm.TU.Chr07.122,evm.TU.Chr19.463,evm.TU.Chr11.2223,evm.TU.Chr19.466,evm.TU.Chr02.4189,evm.TU.Chr02.709,evm.TU.Chr11.2178,evm.TU.Chr13.1645,evm.TU.Chr17.308,evm.TU.Chr09.2504,evm.TU.Chr05.603,evm.TU.Chr16.102,evm.TU.Chr19.1232,evm.TU.Chr02.820,evm.TU.Chr16.…	2.05143e-07
Biological process	meiotic nuclear division	GO:0140013	8	2.67574e-09	3.28869	31	143	757	11484	evm.TU.Chr04.4371,evm.TU.Chr09.2923,evm.TU.Chr03.3672,evm.TU.Chr04.3082,evm.TU.Chr01.1413,evm.TU.Chr07.103,evm.TU.Chr17.2361,evm.TU.Chr17.2362,evm.TU.Chr05.588,evm.TU.Chr02.4150,evm.TU.Chr06.1223,evm.TU.Chr01.169,evm.TU.Chr02.820,evm.TU.Chr16.54,evm.TU.Chr02.819,evm.TU.Chr11.2735,evm.TU.Chr12.240,evm.TU.Chr03.681,evm.TU.Chr19.2095,evm.TU.Chr01.2968,evm.TU.Chr12.600,evm.TU.Chr19.1598,evm.TU.Chr11.…	2.33607e-07
Biological process	tissue development	GO:0009888	4	4.17566e-09	1.83058	94	779	757	11484	evm.TU.Chr03.3621,evm.TU.Chr02.2959,evm.TU.Chr11.2980,evm.TU.Chr15.1340,evm.TU.Chr03.842,evm.TU.Chr11.2979,evm.TU.Chr04.4350,evm.TU.Chr08.2685,evm.TU.Chr01.1383,evm.TU.Chr16.1197,evm.TU.Chr03.3672,evm.TU.Chr16.420,evm.TU.Chr05.3757,evm.TU.Chr08.2733,evm.TU.Chr10.98,evm.TU.Chr14.16,evm.TU.Chr17.2355,evm.TU.Chr10.2373,evm.TU.Chr16.2414,evm.TU.Chr16.471,evm.TU.Chr15.210,evm.TU.Chr06.2955,evm.TU.Chr1…	3.54705e-07
Biological process	regulation of cell population proliferation	GO:0042127	5	4.98536e-09	3.45343	28	123	757	11484	evm.TU.Chr03.3621,evm.TU.Chr11.2980,evm.TU.Chr01.4016,evm.TU.Chr11.2979,evm.TU.Chr19.280,evm.TU.Chr11.2902,evm.TU.Chr11.2901,evm.TU.Chr03.1924,evm.TU.Chr03.1180,evm.TU.Chr11.2223,evm.TU.Chr16.2157,evm.TU.Chr09.2567,evm.TU.Chr09.2568,evm.TU.Chr17.308,evm.TU.Chr01.110,evm.TU.Chr02.800,evm.TU.Chr01.219,evm.TU.Chr08.32,evm.TU.Chr03.3913,evm.TU.Chr06.2851,evm.TU.Chr03.717,evm.TU.Chr11.987,evm.TU.Chr01…	4.12342e-07
Biological process	histone phosphorylation	GO:0016572	9	5.26903e-09	15.1704	7	7	757	11484	evm.TU.Chr11.2980,evm.TU.Chr11.2979,evm.TU.Chr18.126,evm.TU.Chr06.921,evm.TU.Chr03.3913,evm.TU.Chr11.2424,evm.TU.Chr01.318,	4.2463e-07
Biological process	regulation of mitotic cell cycle phase transition	GO:1901990	8	6.4938e-09	4.30512	21	74	757	11484	evm.TU.Chr11.2980,evm.TU.Chr11.2979,evm.TU.Chr01.1383,evm.TU.Chr07.2836,evm.TU.Chr10.2307,evm.TU.Chr04.2917,evm.TU.Chr19.280,evm.TU.Chr16.1541,evm.TU.Chr17.2398,evm.TU.Chr02.800,evm.TU.Chr12.622,evm.TU.Chr03.2966,evm.TU.Chr16.2275,evm.TU.Chr08.32,evm.TU.Chr06.516,evm.TU.Chr03.3913,evm.TU.Chr11.987,evm.TU.Chr14.2054,evm.TU.Chr01.318,evm.TU.Chr11.1926,evm.TU.Chr19.1015,	5.1025e-07
Biological process	mitotic cell cycle phase transition	GO:0044772	5	7.02594e-09	3.83252	24	95	757	11484	evm.TU.Chr11.2980,evm.TU.Chr11.2979,evm.TU.Chr01.1383,evm.TU.Chr03.3672,evm.TU.Chr07.2836,evm.TU.Chr10.2307,evm.TU.Chr04.2917,evm.TU.Chr19.280,evm.TU.Chr16.1541,evm.TU.Chr17.2398,evm.TU.Chr14.2218,evm.TU.Chr02.800,evm.TU.Chr12.622,evm.TU.Chr03.2966,evm.TU.Chr16.2275,evm.TU.Chr08.32,evm.TU.Chr06.516,evm.TU.Chr03.3913,evm.TU.Chr14.351,evm.TU.Chr11.987,evm.TU.Chr14.2054,evm.TU.Chr01.318,evm.TU.Chr11…	5.38599e-07
Biological process	regulation of cellular process	GO:0050794	4	9.00614e-09	1.2813	331	3919	757	11484	evm.TU.Chr13.3034,evm.TU.Chr03.3621,evm.TU.Chr03.3620,evm.TU.Chr04.4320,evm.TU.Chr04.1295,evm.TU.Chr03.3645,evm.TU.Chr11.2980,evm.TU.Chr12.862,evm.TU.Chr19.1443,evm.TU.Chr03.842,evm.TU.Chr01.4016,evm.TU.Chr11.2979,evm.TU.Chr03.1425,evm.TU.Chr19.1888,evm.TU.Chr13.3029,evm.TU.Chr13.211,evm.TU.Chr13.212,evm.TU.Chr03.453,evm.TU.Chr08.283,evm.TU.Chr06.3067,evm.TU.Chr06.3063,evm.TU.Chr18.1234,evm.TU.Ch…	6.73959e-07
Biological process	mitotic cell cycle	GO:0000278	4	9.59034e-09	2.12798	62	442	757	11484	evm.TU.Chr11.2980,evm.TU.Chr11.2979,evm.TU.Chr05.434,evm.TU.Chr19.357,evm.TU.Chr01.1383,evm.TU.Chr03.3672,evm.TU.Chr07.2836,evm.TU.Chr06.3134,evm.TU.Chr10.2307,evm.TU.Chr04.2917,evm.TU.Chr01.1413,evm.TU.Chr19.280,evm.TU.Chr16.1541,evm.TU.Chr12.2277,evm.TU.Chr17.2398,evm.TU.Chr04.786,evm.TU.Chr03.955,evm.TU.Chr10.538,evm.TU.Chr08.2330,evm.TU.Chr04.796,evm.TU.Chr14.2218,evm.TU.Chr18.126,evm.TU.Chr0…	7.00987e-07
Biological process	organelle fission	GO:0048285	6	1.14068e-08	2.3234	51	333	757	11484	evm.TU.Chr05.434,evm.TU.Chr19.357,evm.TU.Chr04.4371,evm.TU.Chr09.2923,evm.TU.Chr19.324,evm.TU.Chr03.3672,evm.TU.Chr04.3082,evm.TU.Chr07.2836,evm.TU.Chr06.3134,evm.TU.Chr10.2307,evm.TU.Chr04.2917,evm.TU.Chr01.1413,evm.TU.Chr18.464,evm.TU.Chr07.103,evm.TU.Chr17.2361,evm.TU.Chr16.1541,evm.TU.Chr17.2362,evm.TU.Chr05.588,evm.TU.Chr02.4150,evm.TU.Chr10.538,evm.TU.Chr08.2330,evm.TU.Chr06.1223,evm.TU.Chr…	8.14809e-07
Biological process	heterocycle biosynthetic process	GO:0018130	5	1.4115e-08	1.42419	204	2173	757	11484	evm.TU.Chr13.3034,evm.TU.Chr03.3620,evm.TU.Chr04.4320,evm.TU.Chr03.3645,evm.TU.Chr19.1443,evm.TU.Chr01.4016,evm.TU.Chr07.1564,evm.TU.Chr19.1888,evm.TU.Chr13.3029,evm.TU.Chr02.664,evm.TU.Chr06.3063,evm.TU.Chr04.4389,evm.TU.Chr05.3703,evm.TU.Chr01.1388,evm.TU.Chr04.214,evm.TU.Chr03.1002,evm.TU.Chr19.799,evm.TU.Chr11.2118,evm.TU.Chr05.3741,evm.TU.Chr10.1887,evm.TU.Chr03.3670,evm.TU.Chr19.792,evm.TU.…	9.85854e-07
Biological process	meiotic cell cycle	GO:0051321	4	1.4175e-08	2.7515	37	204	757	11484	evm.TU.Chr04.4371,evm.TU.Chr09.2923,evm.TU.Chr03.3672,evm.TU.Chr04.3082,evm.TU.Chr01.1413,evm.TU.Chr07.103,evm.TU.Chr17.2361,evm.TU.Chr17.2362,evm.TU.Chr05.588,evm.TU.Chr02.4150,evm.TU.Chr10.538,evm.TU.Chr17.308,evm.TU.Chr06.1223,evm.TU.Chr01.169,evm.TU.Chr02.820,evm.TU.Chr16.54,evm.TU.Chr02.819,evm.TU.Chr11.2735,evm.TU.Chr12.240,evm.TU.Chr03.681,evm.TU.Chr09.1819,evm.TU.Chr19.2095,evm.TU.Chr16.2…	9.68524e-07
Biological process	shoot system development	GO:0048367	5	2.22877e-08	1.73376	100	875	757	11484	evm.TU.Chr13.3034,evm.TU.Chr02.2959,evm.TU.Chr19.1443,evm.TU.Chr04.4350,evm.TU.Chr13.211,evm.TU.Chr13.212,evm.TU.Chr08.2685,evm.TU.Chr15.1763,evm.TU.Chr10.1885,evm.TU.Chr03.3672,evm.TU.Chr03.3670,evm.TU.Chr17.232,evm.TU.Chr16.420,evm.TU.Chr17.217,evm.TU.Chr17.2339,evm.TU.Chr10.98,evm.TU.Chr06.97,evm.TU.Chr06.96,evm.TU.Chr14.16,evm.TU.Chr17.2355,evm.TU.Chr11.2902,evm.TU.Chr11.2901,evm.TU.Chr16.241…	1.49043e-06
Biological process	mitotic cell cycle process	GO:1903047	4	2.80836e-08	2.22108	53	362	757	11484	evm.TU.Chr11.2980,evm.TU.Chr11.2979,evm.TU.Chr05.434,evm.TU.Chr19.357,evm.TU.Chr01.1383,evm.TU.Chr03.3672,evm.TU.Chr07.2836,evm.TU.Chr06.3134,evm.TU.Chr10.2307,evm.TU.Chr04.2917,evm.TU.Chr01.1413,evm.TU.Chr19.280,evm.TU.Chr16.1541,evm.TU.Chr17.2398,evm.TU.Chr10.538,evm.TU.Chr08.2330,evm.TU.Chr14.2218,evm.TU.Chr09.2504,evm.TU.Chr01.169,evm.TU.Chr13.2923,evm.TU.Chr02.800,evm.TU.Chr02.820,evm.TU.Chr…	1.83889e-06
Biological process	DNA recombination	GO:0006310	8	3.40158e-08	2.80323	34	184	757	11484	evm.TU.Chr01.4016,evm.TU.Chr04.4371,evm.TU.Chr04.3082,evm.TU.Chr05.2882,evm.TU.Chr19.280,evm.TU.Chr10.1020,evm.TU.Chr07.103,evm.TU.Chr16.1544,evm.TU.Chr17.2361,evm.TU.Chr17.2362,evm.TU.Chr05.588,evm.TU.Chr02.4150,evm.TU.Chr09.1750,evm.TU.Chr10.538,evm.TU.Chr03.1180,evm.TU.Chr17.881,evm.TU.Chr07.2758,evm.TU.Chr08.2368,evm.TU.Chr11.2178,evm.TU.Chr04.2604,evm.TU.Chr04.1785,evm.TU.Chr13.2923,evm.TU.C…	2.18187e-06
Biological process	cell cycle phase transition	GO:0044770	4	3.58904e-08	3.09818	29	142	757	11484	evm.TU.Chr11.2980,evm.TU.Chr11.2979,evm.TU.Chr01.1383,evm.TU.Chr03.3672,evm.TU.Chr07.2836,evm.TU.Chr10.2307,evm.TU.Chr04.2917,evm.TU.Chr19.280,evm.TU.Chr16.1541,evm.TU.Chr17.2398,evm.TU.Chr17.2198,evm.TU.Chr11.2178,evm.TU.Chr14.2218,evm.TU.Chr02.800,evm.TU.Chr12.622,evm.TU.Chr11.2735,evm.TU.Chr03.2966,evm.TU.Chr16.2275,evm.TU.Chr08.32,evm.TU.Chr06.516,evm.TU.Chr03.3913,evm.TU.Chr14.351,evm.TU.Chr…	2.25607e-06
Biological process	regulation of cell cycle phase transition	GO:1901987	7	4.33353e-08	3.31454	26	119	757	11484	evm.TU.Chr11.2980,evm.TU.Chr11.2979,evm.TU.Chr01.1383,evm.TU.Chr07.2836,evm.TU.Chr10.2307,evm.TU.Chr04.2917,evm.TU.Chr19.280,evm.TU.Chr16.1541,evm.TU.Chr17.2398,evm.TU.Chr17.2198,evm.TU.Chr11.2178,evm.TU.Chr02.800,evm.TU.Chr12.622,evm.TU.Chr11.2735,evm.TU.Chr03.2966,evm.TU.Chr16.2275,evm.TU.Chr08.32,evm.TU.Chr06.516,evm.TU.Chr03.3913,evm.TU.Chr11.987,evm.TU.Chr14.2054,evm.TU.Chr09.485,evm.TU.Chr0…	2.67065e-06
Biological process	developmental process	GO:0032502	2	4.84097e-08	1.31273	275	3178	757	11484	evm.TU.Chr13.3034,evm.TU.Chr03.3621,evm.TU.Chr02.2959,evm.TU.Chr11.2980,evm.TU.Chr19.1443,evm.TU.Chr15.1340,evm.TU.Chr03.842,evm.TU.Chr06.228,evm.TU.Chr06.1726,evm.TU.Chr11.2979,evm.TU.Chr04.4350,evm.TU.Chr15.2229,evm.TU.Chr13.211,evm.TU.Chr13.212,evm.TU.Chr08.2685,evm.TU.Chr19.357,evm.TU.Chr03.453,evm.TU.Chr18.1234,evm.TU.Chr08.2690_evm.TU.Chr08.2692,evm.TU.Chr01.1370,evm.TU.Chr05.3703,evm.TU.Ch…	2.92599e-06
Biological process	meiotic cell cycle process	GO:1903046	4	1.0059e-07	2.68643	34	192	757	11484	evm.TU.Chr04.4371,evm.TU.Chr09.2923,evm.TU.Chr03.3672,evm.TU.Chr04.3082,evm.TU.Chr01.1413,evm.TU.Chr07.103,evm.TU.Chr17.2361,evm.TU.Chr17.2362,evm.TU.Chr05.588,evm.TU.Chr02.4150,evm.TU.Chr10.538,evm.TU.Chr06.1223,evm.TU.Chr01.169,evm.TU.Chr02.820,evm.TU.Chr16.54,evm.TU.Chr02.819,evm.TU.Chr11.2735,evm.TU.Chr12.240,evm.TU.Chr03.681,evm.TU.Chr09.1819,evm.TU.Chr19.2095,evm.TU.Chr01.2968,evm.TU.Chr12.…	5.96515e-06
Biological process	regulation of metabolic process	GO:0019222	4	1.17691e-07	1.34342	236	2665	757	11484	evm.TU.Chr13.3034,evm.TU.Chr03.3621,evm.TU.Chr03.3620,evm.TU.Chr04.4320,evm.TU.Chr03.3645,evm.TU.Chr11.2980,evm.TU.Chr12.862,evm.TU.Chr19.1443,evm.TU.Chr01.4016,evm.TU.Chr11.2979,evm.TU.Chr19.1888,evm.TU.Chr13.3029,evm.TU.Chr08.283,evm.TU.Chr06.3063,evm.TU.Chr04.4389,evm.TU.Chr05.3703,evm.TU.Chr04.214,evm.TU.Chr03.1002,evm.TU.Chr19.799,evm.TU.Chr11.2118,evm.TU.Chr05.3741,evm.TU.Chr10.1887,evm.TU.…	6.85002e-06
Biological process	cell cycle G2/M phase transition	GO:0044839	5	1.52192e-07	5.63472	13	35	757	11484	evm.TU.Chr11.2980,evm.TU.Chr11.2979,evm.TU.Chr01.1383,evm.TU.Chr19.280,evm.TU.Chr17.2398,evm.TU.Chr11.2178,evm.TU.Chr08.32,evm.TU.Chr06.516,evm.TU.Chr03.3913,evm.TU.Chr14.351,evm.TU.Chr11.987,evm.TU.Chr01.318,evm.TU.Chr11.1926,	8.6971e-06
Biological process	regulation of biological process	GO:0050789	3	1.62745e-07	1.2293	361	4455	757	11484	evm.TU.Chr13.3034,evm.TU.Chr03.3621,evm.TU.Chr03.3620,evm.TU.Chr04.4320,evm.TU.Chr04.1295,evm.TU.Chr03.3645,evm.TU.Chr02.2959,evm.TU.Chr11.2980,evm.TU.Chr12.862,evm.TU.Chr19.1443,evm.TU.Chr03.842,evm.TU.Chr01.4016,evm.TU.Chr11.2979,evm.TU.Chr04.4350,evm.TU.Chr03.1425,evm.TU.Chr19.1888,evm.TU.Chr13.3029,evm.TU.Chr13.211,evm.TU.Chr13.212,evm.TU.Chr03.453,evm.TU.Chr08.283,evm.TU.Chr06.3067,evm.TU.Ch…	9.13409e-06
Biological process	regulation of cell cycle G2/M phase transition	GO:1902749	8	1.76827e-07	6.06816	12	30	757	11484	evm.TU.Chr11.2980,evm.TU.Chr11.2979,evm.TU.Chr01.1383,evm.TU.Chr19.280,evm.TU.Chr17.2398,evm.TU.Chr11.2178,evm.TU.Chr08.32,evm.TU.Chr06.516,evm.TU.Chr03.3913,evm.TU.Chr11.987,evm.TU.Chr01.318,evm.TU.Chr11.1926,	9.75033e-06
Biological process	cell cycle DNA replication	GO:0044786	9	2.48869e-07	3.84317	19	75	757	11484	evm.TU.Chr01.1383,evm.TU.Chr03.3672,evm.TU.Chr19.280,evm.TU.Chr10.1949,evm.TU.Chr10.538,evm.TU.Chr11.2223,evm.TU.Chr14.2218,evm.TU.Chr15.767,evm.TU.Chr01.169,evm.TU.Chr06.410,evm.TU.Chr13.2923,evm.TU.Chr02.800,evm.TU.Chr16.2275,evm.TU.Chr08.32,evm.TU.Chr11.2864,evm.TU.Chr02.1302,evm.TU.Chr11.987,evm.TU.Chr01.1039,evm.TU.Chr11.1926,	1.34861e-05
Biological process	regulation of gene expression	GO:0010468	6	2.57029e-07	1.39372	191	2079	757	11484	evm.TU.Chr13.3034,evm.TU.Chr03.3620,evm.TU.Chr03.3645,evm.TU.Chr11.2980,evm.TU.Chr01.4016,evm.TU.Chr11.2979,evm.TU.Chr19.1888,evm.TU.Chr13.3029,evm.TU.Chr06.3063,evm.TU.Chr04.4389,evm.TU.Chr05.3703,evm.TU.Chr04.214,evm.TU.Chr03.1002,evm.TU.Chr19.799,evm.TU.Chr11.2118,evm.TU.Chr05.3741,evm.TU.Chr10.1887,evm.TU.Chr03.3672,evm.TU.Chr19.792,evm.TU.Chr19.794,evm.TU.Chr06.275,evm.TU.Chr19.791,evm.TU.Ch…	1.36922e-05
Biological process	regulation of mitotic cell cycle	GO:0007346	6	3.20444e-07	2.70277	31	174	757	11484	evm.TU.Chr11.2980,evm.TU.Chr11.2979,evm.TU.Chr01.1383,evm.TU.Chr07.2836,evm.TU.Chr10.2307,evm.TU.Chr04.2917,evm.TU.Chr19.280,evm.TU.Chr16.1541,evm.TU.Chr12.2277,evm.TU.Chr17.2398,evm.TU.Chr04.786,evm.TU.Chr03.955,evm.TU.Chr10.538,evm.TU.Chr04.796,evm.TU.Chr01.169,evm.TU.Chr02.800,evm.TU.Chr12.622,evm.TU.Chr11.2735,evm.TU.Chr03.2966,evm.TU.Chr12.1647,evm.TU.Chr16.2275,evm.TU.Chr08.32,evm.TU.Chr06.…	1.67859e-05
Biological process	anatomical structure development	GO:0048856	3	3.89281e-07	1.30018	259	3022	757	11484	evm.TU.Chr13.3034,evm.TU.Chr03.3621,evm.TU.Chr02.2959,evm.TU.Chr11.2980,evm.TU.Chr19.1443,evm.TU.Chr15.1340,evm.TU.Chr03.842,evm.TU.Chr06.228,evm.TU.Chr06.1726,evm.TU.Chr11.2979,evm.TU.Chr04.4350,evm.TU.Chr15.2229,evm.TU.Chr13.211,evm.TU.Chr13.212,evm.TU.Chr08.2685,evm.TU.Chr19.357,evm.TU.Chr03.453,evm.TU.Chr18.1234,evm.TU.Chr08.2690_evm.TU.Chr08.2692,evm.TU.Chr01.1370,evm.TU.Chr08.2694,evm.TU.Ch…	2.00575e-05
Biological process	response to oxygen-containing compound	GO:1901700	4	4.26637e-07	1.44787	157	1645	757	11484	evm.TU.Chr13.3034,evm.TU.Chr04.4320,evm.TU.Chr03.1425,evm.TU.Chr13.211,evm.TU.Chr13.212,evm.TU.Chr03.453,evm.TU.Chr18.1234,evm.TU.Chr03.1002,evm.TU.Chr01.5314,evm.TU.Chr19.799,evm.TU.Chr11.2118,evm.TU.Chr19.779,evm.TU.Chr10.1887,evm.TU.Chr19.792,evm.TU.Chr19.794,evm.TU.Chr19.791,evm.TU.Chr07.1984,evm.TU.Chr09.2450,evm.TU.Chr14.3217,evm.TU.Chr05.3757,evm.TU.Chr16.454,evm.TU.Chr06.97,evm.TU.Chr06.9…	2.16277e-05
Biological process	G2/M transition of mitotic cell cycle	GO:0000086	6	6.03324e-07	5.51651	12	33	757	11484	evm.TU.Chr11.2980,evm.TU.Chr11.2979,evm.TU.Chr01.1383,evm.TU.Chr19.280,evm.TU.Chr17.2398,evm.TU.Chr08.32,evm.TU.Chr06.516,evm.TU.Chr03.3913,evm.TU.Chr14.351,evm.TU.Chr11.987,evm.TU.Chr01.318,evm.TU.Chr11.1926,	3.00992e-05
Biological process	DNA repair	GO:0006281	8	6.65387e-07	2.21128	43	295	757	11484	evm.TU.Chr01.4016,evm.TU.Chr08.277,evm.TU.Chr04.4371,evm.TU.Chr05.2882,evm.TU.Chr09.2428,evm.TU.Chr19.280,evm.TU.Chr10.1020,evm.TU.Chr07.103,evm.TU.Chr16.1544,evm.TU.Chr05.971,evm.TU.Chr04.2991,evm.TU.Chr17.2398,evm.TU.Chr05.588,evm.TU.Chr02.4150,evm.TU.Chr09.1750,evm.TU.Chr10.538,evm.TU.Chr03.1180,evm.TU.Chr17.881,evm.TU.Chr07.2758,evm.TU.Chr08.2368,evm.TU.Chr11.2178,evm.TU.Chr04.2604,evm.TU.Chr…	3.26767e-05
Biological process	regulation of DNA metabolic process	GO:0051052	7	7.93326e-07	2.646	30	172	757	11484	evm.TU.Chr03.3621,evm.TU.Chr12.862,evm.TU.Chr08.283,evm.TU.Chr04.4389,evm.TU.Chr03.3672,evm.TU.Chr05.2882,evm.TU.Chr09.2428,evm.TU.Chr19.280,evm.TU.Chr10.1020,evm.TU.Chr16.1544,evm.TU.Chr05.971,evm.TU.Chr05.588,evm.TU.Chr02.4150,evm.TU.Chr09.1750,evm.TU.Chr10.538,evm.TU.Chr11.2223,evm.TU.Chr08.2368,evm.TU.Chr11.2178,evm.TU.Chr15.767,evm.TU.Chr06.410,evm.TU.Chr06.1207,evm.TU.Chr16.179,evm.TU.Chr02…	3.83604e-05
Biological process	organic substance biosynthetic process	GO:1901576	4	9.88103e-07	1.24354	311	3794	757	11484	evm.TU.Chr13.3034,evm.TU.Chr03.3621,evm.TU.Chr03.3620,evm.TU.Chr04.4320,evm.TU.Chr03.3645,evm.TU.Chr03.831,evm.TU.Chr12.862,evm.TU.Chr19.1443,evm.TU.Chr01.4016,evm.TU.Chr06.228,evm.TU.Chr07.1564,evm.TU.Chr15.1365,evm.TU.Chr09.2745_evm.TU.Chr09.2746,evm.TU.Chr15.1370,evm.TU.Chr15.2229,evm.TU.Chr19.1888,evm.TU.Chr13.3029,evm.TU.Chr08.277,evm.TU.Chr02.664,evm.TU.Chr06.3063,evm.TU.Chr04.4389,evm.TU.C…	4.70547e-05
Biological process	regulation of G2/M transition of mitotic cell cycle	GO:0010389	9	1.09564e-06	5.75429	11	29	757	11484	evm.TU.Chr11.2980,evm.TU.Chr11.2979,evm.TU.Chr01.1383,evm.TU.Chr19.280,evm.TU.Chr17.2398,evm.TU.Chr08.32,evm.TU.Chr06.516,evm.TU.Chr03.3913,evm.TU.Chr11.987,evm.TU.Chr01.318,evm.TU.Chr11.1926,	5.13968e-05
Biological process	movement of cell or subcellular component	GO:0006928	3	1.50573e-06	2.6187	29	168	757	11484	evm.TU.Chr04.1280,evm.TU.Chr15.2235,evm.TU.Chr17.1444,evm.TU.Chr10.2307,evm.TU.Chr01.4081,evm.TU.Chr03.1102,evm.TU.Chr18.1550,evm.TU.Chr08.2330,evm.TU.Chr17.2216,evm.TU.Chr19.2109,evm.TU.Chr02.4511,evm.TU.Chr16.54,evm.TU.Chr12.622,evm.TU.Chr09.734,evm.TU.Chr09.735,evm.TU.Chr12.2945,evm.TU.Chr09.1819,evm.TU.Chr10.2547,evm.TU.Chr19.2095,evm.TU.Chr08.2163,evm.TU.Chr03.3929,evm.TU.Chr03.3928,evm.TU.C…	6.95957e-05
Biological process	phyllome development	GO:0048827	5	1.68207e-06	1.79579	67	566	757	11484	evm.TU.Chr19.1443,evm.TU.Chr13.211,evm.TU.Chr13.212,evm.TU.Chr08.2685,evm.TU.Chr03.3672,evm.TU.Chr03.3670,evm.TU.Chr17.232,evm.TU.Chr17.217,evm.TU.Chr17.2339,evm.TU.Chr06.97,evm.TU.Chr06.96,evm.TU.Chr17.2355,evm.TU.Chr11.2902,evm.TU.Chr11.2901,evm.TU.Chr16.2414,evm.TU.Chr02.2440,evm.TU.Chr10.2825,evm.TU.Chr03.1180,evm.TU.Chr02.4186,evm.TU.Chr02.4189,evm.TU.Chr16.2157,evm.TU.Chr07.161,evm.TU.Chr06…	7.66196e-05
Biological process	biological regulation	GO:0065007	2	1.73892e-06	1.18717	393	5022	757	11484	evm.TU.Chr13.3034,evm.TU.Chr03.3621,evm.TU.Chr03.3620,evm.TU.Chr04.4320,evm.TU.Chr04.1295,evm.TU.Chr03.3645,evm.TU.Chr02.2959,evm.TU.Chr11.2980,evm.TU.Chr12.862,evm.TU.Chr19.1443,evm.TU.Chr03.842,evm.TU.Chr01.4016,evm.TU.Chr11.2979,evm.TU.Chr07.1564,evm.TU.Chr04.4350,evm.TU.Chr03.1425,evm.TU.Chr19.1888,evm.TU.Chr13.3029,evm.TU.Chr13.211,evm.TU.Chr13.212,evm.TU.Chr03.453,evm.TU.Chr08.283,evm.TU.Ch…	7.80777e-05
Biological process	regulation of meristem structural organization	GO:0009934	5	1.94485e-06	6.82668	9	20	757	11484	evm.TU.Chr02.2959,evm.TU.Chr11.2980,evm.TU.Chr11.2979,evm.TU.Chr03.1180,evm.TU.Chr04.1785,evm.TU.Chr03.3913,evm.TU.Chr14.351,evm.TU.Chr06.4008,evm.TU.Chr01.318,	8.60938e-05
Biological process	phloem or xylem histogenesis	GO:0010087	5	1.96301e-06	3.06192	22	109	757	11484	evm.TU.Chr08.2685,evm.TU.Chr10.2373,evm.TU.Chr16.471,evm.TU.Chr15.210,evm.TU.Chr03.1535,evm.TU.Chr07.122,evm.TU.Chr19.463,evm.TU.Chr19.466,evm.TU.Chr02.709,evm.TU.Chr06.1223,evm.TU.Chr05.603,evm.TU.Chr16.102,evm.TU.Chr19.1232,evm.TU.Chr13.2359,evm.TU.Chr06.514,evm.TU.Chr06.515,evm.TU.Chr06.511,evm.TU.Chr05.4007,evm.TU.Chr16.16,evm.TU.Chr01.1096,evm.TU.Chr06.570,evm.TU.Chr10.2619,	8.56909e-05
Biological process	response to wounding	GO:0009611	4	3.27223e-06	2.15183	40	282	757	11484	evm.TU.Chr04.4320,evm.TU.Chr13.211,evm.TU.Chr13.212,evm.TU.Chr01.5314,evm.TU.Chr15.2343,evm.TU.Chr11.1333,evm.TU.Chr07.122,evm.TU.Chr07.129,evm.TU.Chr02.1902,evm.TU.Chr08.1054,evm.TU.Chr04.1148_evm.TU.Chr04.1154,evm.TU.Chr17.324,evm.TU.Chr16.156,evm.TU.Chr14.547,evm.TU.Chr16.111,evm.TU.Chr16.102,evm.TU.Chr19.1232,evm.TU.Chr08.887,evm.TU.Chr02.1899,evm.TU.Chr04.1872,evm.TU.Chr09.2299,evm.TU.Chr06.…	0.000140885
Biological process	multicellular organismal process	GO:0032501	2	3.36892e-06	1.28215	244	2887	757	11484	evm.TU.Chr13.3034,evm.TU.Chr03.3621,evm.TU.Chr02.2959,evm.TU.Chr11.2980,evm.TU.Chr19.1443,evm.TU.Chr15.1340,evm.TU.Chr06.228,evm.TU.Chr06.1726,evm.TU.Chr11.2979,evm.TU.Chr04.4350,evm.TU.Chr15.2229,evm.TU.Chr13.211,evm.TU.Chr13.212,evm.TU.Chr08.2685,evm.TU.Chr03.453,evm.TU.Chr18.1234,evm.TU.Chr08.2690_evm.TU.Chr08.2692,evm.TU.Chr01.1370,evm.TU.Chr08.2694,evm.TU.Chr01.1383,evm.TU.Chr16.1197,evm.TU.…	0.000143088
Biological process	double-strand break repair	GO:0006302	9	3.40956e-06	2.88363	23	121	757	11484	evm.TU.Chr01.4016,evm.TU.Chr05.2882,evm.TU.Chr19.280,evm.TU.Chr07.103,evm.TU.Chr16.1544,evm.TU.Chr05.588,evm.TU.Chr09.1750,evm.TU.Chr10.538,evm.TU.Chr03.1180,evm.TU.Chr17.881,evm.TU.Chr07.2758,evm.TU.Chr08.2368,evm.TU.Chr11.2178,evm.TU.Chr04.2604,evm.TU.Chr04.1785,evm.TU.Chr16.110,evm.TU.Chr08.1969,evm.TU.Chr12.240,evm.TU.Chr16.2275,evm.TU.Chr19.1598,evm.TU.Chr11.2889,evm.TU.Chr02.1302,evm.TU.Chr…	0.000142883
Biological process	cellular macromolecule metabolic process	GO:0044260	5	4.52968e-06	1.19325	363	4615	757	11484	evm.TU.Chr13.3034,evm.TU.Chr03.3621,evm.TU.Chr03.3620,evm.TU.Chr03.3645,evm.TU.Chr03.831,evm.TU.Chr04.625,evm.TU.Chr15.1333,evm.TU.Chr02.2959,evm.TU.Chr11.2980,evm.TU.Chr12.862,evm.TU.Chr01.4016,evm.TU.Chr11.2979,evm.TU.Chr03.1425,evm.TU.Chr19.1888,evm.TU.Chr13.3029,evm.TU.Chr13.211,evm.TU.Chr13.212,evm.TU.Chr08.277,evm.TU.Chr08.283,evm.TU.Chr06.3067,evm.TU.Chr02.664,evm.TU.Chr06.3063,evm.TU.Chr0…	0.000187326
Biological process	regulation of DNA-dependent DNA replication	GO:0090329	9	5.45729e-06	3.7926	15	60	757	11484	evm.TU.Chr03.3621,evm.TU.Chr12.862,evm.TU.Chr03.3672,evm.TU.Chr19.280,evm.TU.Chr10.1020,evm.TU.Chr05.971,evm.TU.Chr11.2223,evm.TU.Chr15.767,evm.TU.Chr06.410,evm.TU.Chr16.179,evm.TU.Chr16.2275,evm.TU.Chr01.689,evm.TU.Chr08.32,evm.TU.Chr11.987,evm.TU.Chr01.1039,	0.000222757
Biological process	chromosome segregation	GO:0007059	3	5.86544e-06	2.29644	33	218	757	11484	evm.TU.Chr03.842,evm.TU.Chr05.434,evm.TU.Chr08.277,evm.TU.Chr04.4371,evm.TU.Chr09.2923,evm.TU.Chr03.3672,evm.TU.Chr04.3082,evm.TU.Chr07.2836,evm.TU.Chr10.2307,evm.TU.Chr04.2917,evm.TU.Chr01.1413,evm.TU.Chr17.2361,evm.TU.Chr16.1541,evm.TU.Chr17.2362,evm.TU.Chr10.538,evm.TU.Chr08.2330,evm.TU.Chr02.820,evm.TU.Chr04.873,evm.TU.Chr02.819,evm.TU.Chr12.622,evm.TU.Chr11.2735,evm.TU.Chr03.2966,evm.TU.Chr0…	0.000236347
Biological process	glycosinolate metabolic process	GO:0019757	6	6.84563e-06	3.13302	19	92	757	11484	evm.TU.Chr03.1002,evm.TU.Chr19.799,evm.TU.Chr19.792,evm.TU.Chr19.794,evm.TU.Chr19.791,evm.TU.Chr02.1563,evm.TU.Chr04.1222,evm.TU.Chr05.997,evm.TU.Chr02.1062,evm.TU.Chr19.801,evm.TU.Chr19.800,evm.TU.Chr19.809,evm.TU.Chr19.805,evm.TU.Chr19.806,evm.TU.Chr11.2349,evm.TU.Chr06.1083,evm.TU.Chr06.1086,evm.TU.Chr06.1108,evm.TU.Chr10.1302,	0.000272352
Biological process	glucosinolate metabolic process	GO:0019760	7	6.84563e-06	3.13302	19	92	757	11484	evm.TU.Chr03.1002,evm.TU.Chr19.799,evm.TU.Chr19.792,evm.TU.Chr19.794,evm.TU.Chr19.791,evm.TU.Chr02.1563,evm.TU.Chr04.1222,evm.TU.Chr05.997,evm.TU.Chr02.1062,evm.TU.Chr19.801,evm.TU.Chr19.800,evm.TU.Chr19.809,evm.TU.Chr19.805,evm.TU.Chr19.806,evm.TU.Chr11.2349,evm.TU.Chr06.1083,evm.TU.Chr06.1086,evm.TU.Chr06.1108,evm.TU.Chr10.1302,	0.000272352
Biological process	S-glycoside metabolic process	GO:0016143	6	6.84563e-06	3.13302	19	92	757	11484	evm.TU.Chr03.1002,evm.TU.Chr19.799,evm.TU.Chr19.792,evm.TU.Chr19.794,evm.TU.Chr19.791,evm.TU.Chr02.1563,evm.TU.Chr04.1222,evm.TU.Chr05.997,evm.TU.Chr02.1062,evm.TU.Chr19.801,evm.TU.Chr19.800,evm.TU.Chr19.809,evm.TU.Chr19.805,evm.TU.Chr19.806,evm.TU.Chr11.2349,evm.TU.Chr06.1083,evm.TU.Chr06.1086,evm.TU.Chr06.1108,evm.TU.Chr10.1302,	0.000272352
Biological process	nuclear chromosome segregation	GO:0098813	4	7.0377e-06	2.31168	32	210	757	11484	evm.TU.Chr05.434,evm.TU.Chr08.277,evm.TU.Chr04.4371,evm.TU.Chr09.2923,evm.TU.Chr03.3672,evm.TU.Chr04.3082,evm.TU.Chr07.2836,evm.TU.Chr10.2307,evm.TU.Chr04.2917,evm.TU.Chr01.1413,evm.TU.Chr17.2361,evm.TU.Chr16.1541,evm.TU.Chr17.2362,evm.TU.Chr10.538,evm.TU.Chr08.2330,evm.TU.Chr02.820,evm.TU.Chr04.873,evm.TU.Chr02.819,evm.TU.Chr12.622,evm.TU.Chr11.2735,evm.TU.Chr03.2966,evm.TU.Chr03.681,evm.TU.Chr1…	0.00026975
Biological process	multicellular organism reproduction	GO:0032504	3	7.0377e-06	2.31168	32	210	757	11484	evm.TU.Chr13.211,evm.TU.Chr13.212,evm.TU.Chr03.892,evm.TU.Chr05.3742,evm.TU.Chr06.3134,evm.TU.Chr14.3217,evm.TU.Chr05.3757,evm.TU.Chr08.2398,evm.TU.Chr10.2825,evm.TU.Chr16.2157,evm.TU.Chr06.1223,evm.TU.Chr16.156,evm.TU.Chr06.410,evm.TU.Chr01.154,evm.TU.Chr06.1207,evm.TU.Chr19.2132,evm.TU.Chr16.54,evm.TU.Chr08.2431,evm.TU.Chr06.516,evm.TU.Chr01.2968,evm.TU.Chr12.600,evm.TU.Chr19.1598,evm.TU.Chr03.…	0.00026975
Biological process	microtubule cytoskeleton organization	GO:0000226	7	1.13043e-05	2.5123	26	157	757	11484	evm.TU.Chr19.357,evm.TU.Chr10.2307,evm.TU.Chr03.3284,evm.TU.Chr04.283,evm.TU.Chr12.2277,evm.TU.Chr04.786,evm.TU.Chr03.955,evm.TU.Chr04.796,evm.TU.Chr17.2216,evm.TU.Chr16.54,evm.TU.Chr12.622,evm.TU.Chr12.1647,evm.TU.Chr09.1819,evm.TU.Chr06.921,evm.TU.Chr16.271,evm.TU.Chr06.516,evm.TU.Chr12.600,evm.TU.Chr08.1611,evm.TU.Chr12.3329,evm.TU.Chr15.73,evm.TU.Chr03.3929,evm.TU.Chr03.3928,evm.TU.Chr11.2424…	0.000422969
Biological process	protein-DNA complex assembly	GO:0065004	8	1.15879e-05	3.13871	18	87	757	11484	evm.TU.Chr06.1753,evm.TU.Chr02.1629,evm.TU.Chr04.4389,evm.TU.Chr10.2307,evm.TU.Chr01.1413,evm.TU.Chr07.103,evm.TU.Chr05.588,evm.TU.Chr03.1180,evm.TU.Chr07.2758,evm.TU.Chr04.1785,evm.TU.Chr08.1954,evm.TU.Chr12.622,evm.TU.Chr12.240,evm.TU.Chr12.236,evm.TU.Chr12.239,evm.TU.Chr16.2275,evm.TU.Chr13.2895,evm.TU.Chr02.460,	0.000428479
Biological process	biosynthetic process	GO:0009058	3	1.3304e-05	1.20678	317	3985	757	11484	evm.TU.Chr13.3034,evm.TU.Chr03.3621,evm.TU.Chr03.3620,evm.TU.Chr04.4320,evm.TU.Chr03.3645,evm.TU.Chr03.831,evm.TU.Chr12.862,evm.TU.Chr19.1443,evm.TU.Chr01.4016,evm.TU.Chr06.228,evm.TU.Chr07.1564,evm.TU.Chr15.1365,evm.TU.Chr09.2745_evm.TU.Chr09.2746,evm.TU.Chr15.1370,evm.TU.Chr15.2229,evm.TU.Chr19.1888,evm.TU.Chr13.3029,evm.TU.Chr08.277,evm.TU.Chr02.664,evm.TU.Chr06.3063,evm.TU.Chr04.4389,evm.TU.C…	0.000486216
Biological process	meiosis II cell cycle process	GO:0061983	5	1.34306e-05	9.10225	6	10	757	11484	evm.TU.Chr01.169,evm.TU.Chr01.2968,evm.TU.Chr19.1598,evm.TU.Chr11.2864,evm.TU.Chr07.1695,evm.TU.Chr03.767,	0.000485198
Biological process	meiosis II	GO:0007135	9	1.34306e-05	9.10225	6	10	757	11484	evm.TU.Chr01.169,evm.TU.Chr01.2968,evm.TU.Chr19.1598,evm.TU.Chr11.2864,evm.TU.Chr07.1695,evm.TU.Chr03.767,	0.000485198
Biological process	anatomical structure arrangement	GO:0048532	3	1.89325e-05	3.03408	18	90	757	11484	evm.TU.Chr02.2959,evm.TU.Chr11.2980,evm.TU.Chr03.842,evm.TU.Chr11.2979,evm.TU.Chr16.2414,evm.TU.Chr19.403,evm.TU.Chr03.1180,evm.TU.Chr11.2178,evm.TU.Chr16.544,evm.TU.Chr14.3129,evm.TU.Chr04.1785,evm.TU.Chr01.3900,evm.TU.Chr03.3913,evm.TU.Chr07.2115,evm.TU.Chr14.351,evm.TU.Chr01.3670,evm.TU.Chr06.4008,evm.TU.Chr01.318,	0.000668593
Biological process	regulation of nuclear division	GO:0051783	7	2.13108e-05	3.59976	14	59	757	11484	evm.TU.Chr09.2923,evm.TU.Chr03.3672,evm.TU.Chr07.2836,evm.TU.Chr10.2307,evm.TU.Chr04.2917,evm.TU.Chr16.1541,evm.TU.Chr02.4150,evm.TU.Chr10.538,evm.TU.Chr01.169,evm.TU.Chr12.622,evm.TU.Chr03.2966,evm.TU.Chr06.516,evm.TU.Chr11.2864,evm.TU.Chr14.2054,	0.000744221
Biological process	cellular response to DNA damage stimulus	GO:0006974	5	2.17037e-05	1.8576	48	392	757	11484	evm.TU.Chr01.4016,evm.TU.Chr08.277,evm.TU.Chr04.4371,evm.TU.Chr05.2882,evm.TU.Chr09.2428,evm.TU.Chr19.280,evm.TU.Chr10.1020,evm.TU.Chr07.103,evm.TU.Chr16.1544,evm.TU.Chr05.971,evm.TU.Chr04.2991,evm.TU.Chr17.2398,evm.TU.Chr05.588,evm.TU.Chr02.4150,evm.TU.Chr09.1750,evm.TU.Chr10.538,evm.TU.Chr03.1180,evm.TU.Chr17.881,evm.TU.Chr07.2758,evm.TU.Chr08.2368,evm.TU.Chr11.2172,evm.TU.Chr11.2178,evm.TU.Chr…	0.000749612
Biological process	G1/S transition of mitotic cell cycle	GO:0000082	6	2.20304e-05	4.39143	11	38	757	11484	evm.TU.Chr11.2980,evm.TU.Chr11.2979,evm.TU.Chr03.3672,evm.TU.Chr19.280,evm.TU.Chr14.2218,evm.TU.Chr16.2275,evm.TU.Chr08.32,evm.TU.Chr03.3913,evm.TU.Chr11.987,evm.TU.Chr01.318,evm.TU.Chr19.1015,	0.000752625
Biological process	double-strand break repair via homologous recombination	GO:0000724	10	2.31946e-05	3.10719	17	83	757	11484	evm.TU.Chr01.4016,evm.TU.Chr05.2882,evm.TU.Chr19.280,evm.TU.Chr07.103,evm.TU.Chr05.588,evm.TU.Chr10.538,evm.TU.Chr03.1180,evm.TU.Chr17.881,evm.TU.Chr07.2758,evm.TU.Chr08.2368,evm.TU.Chr11.2178,evm.TU.Chr04.2604,evm.TU.Chr04.1785,evm.TU.Chr12.240,evm.TU.Chr16.2275,evm.TU.Chr19.1598,evm.TU.Chr02.1302,	0.000783878
Biological process	recombinational repair	GO:0000725	9	2.31946e-05	3.10719	17	83	757	11484	evm.TU.Chr01.4016,evm.TU.Chr05.2882,evm.TU.Chr19.280,evm.TU.Chr07.103,evm.TU.Chr05.588,evm.TU.Chr10.538,evm.TU.Chr03.1180,evm.TU.Chr17.881,evm.TU.Chr07.2758,evm.TU.Chr08.2368,evm.TU.Chr11.2178,evm.TU.Chr04.2604,evm.TU.Chr04.1785,evm.TU.Chr12.240,evm.TU.Chr16.2275,evm.TU.Chr19.1598,evm.TU.Chr02.1302,	0.000783878
Biological process	meiotic chromosome segregation	GO:0045132	5	2.31946e-05	3.10719	17	83	757	11484	evm.TU.Chr04.4371,evm.TU.Chr09.2923,evm.TU.Chr03.3672,evm.TU.Chr04.3082,evm.TU.Chr01.1413,evm.TU.Chr17.2361,evm.TU.Chr17.2362,evm.TU.Chr02.820,evm.TU.Chr02.819,evm.TU.Chr11.2735,evm.TU.Chr03.681,evm.TU.Chr19.2095,evm.TU.Chr12.600,evm.TU.Chr19.1598,evm.TU.Chr04.4223,evm.TU.Chr07.1695,evm.TU.Chr03.4045,	0.000783878
Biological process	regulation of chromosome segregation	GO:0051983	5	2.34527e-05	4.04544	12	45	757	11484	evm.TU.Chr03.842,evm.TU.Chr09.2923,evm.TU.Chr07.2836,evm.TU.Chr10.2307,evm.TU.Chr04.2917,evm.TU.Chr16.1541,evm.TU.Chr10.538,evm.TU.Chr02.820,evm.TU.Chr02.819,evm.TU.Chr12.622,evm.TU.Chr03.2966,evm.TU.Chr14.2054,	0.000767831
Biological process	defense response to insect	GO:0002213	7	2.52478e-05	5.2513	9	26	757	11484	evm.TU.Chr13.211,evm.TU.Chr13.212,evm.TU.Chr07.122,evm.TU.Chr17.324,evm.TU.Chr16.102,evm.TU.Chr08.887,evm.TU.Chr11.2416,evm.TU.Chr11.2417,evm.TU.Chr01.1951,	0.000818081
Biological process	response to jasmonic acid	GO:0009753	7	2.53704e-05	2.04111	37	275	757	11484	evm.TU.Chr04.4320,evm.TU.Chr13.211,evm.TU.Chr13.212,evm.TU.Chr01.5314,evm.TU.Chr19.257,evm.TU.Chr16.2414,evm.TU.Chr05.3,evm.TU.Chr15.2343,evm.TU.Chr07.129,evm.TU.Chr19.463,evm.TU.Chr02.1902,evm.TU.Chr02.4189,evm.TU.Chr13.1659,evm.TU.Chr02.381,evm.TU.Chr04.1148_evm.TU.Chr04.1154,evm.TU.Chr16.156,evm.TU.Chr14.1311,evm.TU.Chr16.111,evm.TU.Chr19.1232,evm.TU.Chr02.1899,evm.TU.Chr18.2359,evm.TU.Chr06.5…	0.000813665
Biological process	multicellular organism development	GO:0007275	4	2.5804e-05	1.26947	221	2641	757	11484	evm.TU.Chr13.3034,evm.TU.Chr03.3621,evm.TU.Chr02.2959,evm.TU.Chr11.2980,evm.TU.Chr19.1443,evm.TU.Chr15.1340,evm.TU.Chr06.228,evm.TU.Chr06.1726,evm.TU.Chr11.2979,evm.TU.Chr04.4350,evm.TU.Chr15.2229,evm.TU.Chr13.211,evm.TU.Chr13.212,evm.TU.Chr08.2685,evm.TU.Chr03.453,evm.TU.Chr18.1234,evm.TU.Chr01.1370,evm.TU.Chr01.1383,evm.TU.Chr16.1197,evm.TU.Chr03.892,evm.TU.Chr15.1763,evm.TU.Chr05.3742,evm.TU.C…	0.000819212
Biological process	meristem structural organization	GO:0009933	4	2.804e-05	3.19377	16	76	757	11484	evm.TU.Chr02.2959,evm.TU.Chr11.2980,evm.TU.Chr03.842,evm.TU.Chr11.2979,evm.TU.Chr19.403,evm.TU.Chr03.1180,evm.TU.Chr11.2178,evm.TU.Chr16.544,evm.TU.Chr14.3129,evm.TU.Chr04.1785,evm.TU.Chr01.3900,evm.TU.Chr03.3913,evm.TU.Chr14.351,evm.TU.Chr01.3670,evm.TU.Chr06.4008,evm.TU.Chr01.318,	0.000881296
Biological process	cellular biosynthetic process	GO:0044249	4	2.92229e-05	1.21034	294	3685	757	11484	evm.TU.Chr13.3034,evm.TU.Chr03.3621,evm.TU.Chr03.3620,evm.TU.Chr04.4320,evm.TU.Chr03.3645,evm.TU.Chr03.831,evm.TU.Chr12.862,evm.TU.Chr19.1443,evm.TU.Chr01.4016,evm.TU.Chr07.1564,evm.TU.Chr19.1888,evm.TU.Chr13.3029,evm.TU.Chr08.277,evm.TU.Chr02.664,evm.TU.Chr06.3063,evm.TU.Chr04.4389,evm.TU.Chr05.3703,evm.TU.Chr01.1388,evm.TU.Chr01.1383,evm.TU.Chr04.4371,evm.TU.Chr04.214,evm.TU.Chr03.1002,evm.TU.C…	0.000909383
Biological process	response to fatty acid	GO:0070542	6	2.97902e-05	2.02637	37	277	757	11484	evm.TU.Chr04.4320,evm.TU.Chr13.211,evm.TU.Chr13.212,evm.TU.Chr01.5314,evm.TU.Chr19.257,evm.TU.Chr16.2414,evm.TU.Chr05.3,evm.TU.Chr15.2343,evm.TU.Chr07.129,evm.TU.Chr19.463,evm.TU.Chr02.1902,evm.TU.Chr02.4189,evm.TU.Chr13.1659,evm.TU.Chr02.381,evm.TU.Chr04.1148_evm.TU.Chr04.1154,evm.TU.Chr16.156,evm.TU.Chr14.1311,evm.TU.Chr16.111,evm.TU.Chr19.1232,evm.TU.Chr02.1899,evm.TU.Chr18.2359,evm.TU.Chr06.5…	0.000917948
Biological process	DNA replication initiation	GO:0006270	8	3.35849e-05	4.59709	10	33	757	11484	evm.TU.Chr03.3621,evm.TU.Chr12.862,evm.TU.Chr19.280,evm.TU.Chr02.4634,evm.TU.Chr01.89,evm.TU.Chr14.2218,evm.TU.Chr05.79,evm.TU.Chr16.179,evm.TU.Chr08.1969,evm.TU.Chr16.2275,	0.00102483
Biological process	reproduction	GO:0000003	2	3.57931e-05	1.34731	154	1734	757	11484	evm.TU.Chr13.3034,evm.TU.Chr03.3621,evm.TU.Chr02.2959,evm.TU.Chr15.1340,evm.TU.Chr06.228,evm.TU.Chr06.1726,evm.TU.Chr04.4350,evm.TU.Chr15.2229,evm.TU.Chr13.211,evm.TU.Chr13.212,evm.TU.Chr08.2685,evm.TU.Chr18.1234,evm.TU.Chr08.2690_evm.TU.Chr08.2692,evm.TU.Chr08.2694,evm.TU.Chr04.4371,evm.TU.Chr16.1197,evm.TU.Chr03.892,evm.TU.Chr09.2923,evm.TU.Chr15.1763,evm.TU.Chr05.3742,evm.TU.Chr10.1887,evm.TU.…	0.00108171
Biological process	response to xenobiotic stimulus	GO:0009410	4	3.64259e-05	1.52223	88	877	757	11484	evm.TU.Chr13.3034,evm.TU.Chr06.228,evm.TU.Chr03.1425,evm.TU.Chr01.1370,evm.TU.Chr01.5314,evm.TU.Chr10.1887,evm.TU.Chr18.2599,evm.TU.Chr09.2450,evm.TU.Chr05.3757,evm.TU.Chr06.757,evm.TU.Chr16.2414,evm.TU.Chr16.1986,evm.TU.Chr03.972,evm.TU.Chr04.3587,evm.TU.Chr18.1993,evm.TU.Chr05.3,evm.TU.Chr01.70,evm.TU.Chr05.503,evm.TU.Chr03.1535,evm.TU.Chr19.463,evm.TU.Chr02.1902,evm.TU.Chr11.2223,evm.TU.Chr19.…	0.00109035
Biological process	reproductive process	GO:0022414	2	3.9723e-05	1.34633	153	1724	757	11484	evm.TU.Chr13.3034,evm.TU.Chr03.3621,evm.TU.Chr02.2959,evm.TU.Chr15.1340,evm.TU.Chr06.228,evm.TU.Chr06.1726,evm.TU.Chr04.4350,evm.TU.Chr15.2229,evm.TU.Chr13.211,evm.TU.Chr13.212,evm.TU.Chr08.2685,evm.TU.Chr18.1234,evm.TU.Chr08.2690_evm.TU.Chr08.2692,evm.TU.Chr08.2694,evm.TU.Chr04.4371,evm.TU.Chr16.1197,evm.TU.Chr03.892,evm.TU.Chr09.2923,evm.TU.Chr15.1763,evm.TU.Chr05.3742,evm.TU.Chr10.1887,evm.TU.…	0.00117782
Biological process	meiosis I	GO:0007127	9	4.25117e-05	2.77152	19	104	757	11484	evm.TU.Chr04.4371,evm.TU.Chr09.2923,evm.TU.Chr03.3672,evm.TU.Chr04.3082,evm.TU.Chr01.1413,evm.TU.Chr07.103,evm.TU.Chr17.2361,evm.TU.Chr17.2362,evm.TU.Chr05.588,evm.TU.Chr02.4150,evm.TU.Chr01.169,evm.TU.Chr11.2735,evm.TU.Chr12.240,evm.TU.Chr03.681,evm.TU.Chr19.2095,evm.TU.Chr12.600,evm.TU.Chr11.2864,evm.TU.Chr04.4223,evm.TU.Chr03.4045,	0.00124873
Biological process	DNA unwinding involved in DNA replication	GO:0006268	10	5.70136e-05	6.24664	7	17	757	11484	evm.TU.Chr03.3621,evm.TU.Chr03.831,evm.TU.Chr12.862,evm.TU.Chr10.538,evm.TU.Chr09.2603,evm.TU.Chr16.179,evm.TU.Chr03.759,	0.0016592
Biological process	cellularization	GO:0007349	4	5.81845e-05	9.48151	5	8	757	11484	evm.TU.Chr17.1791,evm.TU.Chr16.54,evm.TU.Chr09.1819,evm.TU.Chr12.3329,evm.TU.Chr17.1928,	0.00167774
Biological process	obsolete multi-organism process	GO:0051704	0	5.89379e-05	1.35883	140	1563	757	11484	evm.TU.Chr15.1365,evm.TU.Chr15.1370,evm.TU.Chr13.211,evm.TU.Chr13.212,evm.TU.Chr19.357,evm.TU.Chr08.2690_evm.TU.Chr08.2692,evm.TU.Chr08.2694,evm.TU.Chr16.909,evm.TU.Chr01.5314,evm.TU.Chr03.892,evm.TU.Chr19.324,evm.TU.Chr03.3672,evm.TU.Chr06.278,evm.TU.Chr17.232,evm.TU.Chr06.3134,evm.TU.Chr17.217,evm.TU.Chr16.454,evm.TU.Chr10.85,evm.TU.Chr09.2412,evm.TU.Chr01.3629,evm.TU.Chr04.1625,evm.TU.Chr14.14…	0.00168402
Biological process	cold acclimation	GO:0009631	6	6.14759e-05	3.9732	11	42	757	11484	evm.TU.Chr19.799,evm.TU.Chr19.792,evm.TU.Chr19.794,evm.TU.Chr19.791,evm.TU.Chr19.801,evm.TU.Chr19.800,evm.TU.Chr19.809,evm.TU.Chr19.805,evm.TU.Chr19.806,evm.TU.Chr06.1083,evm.TU.Chr06.1086,	0.00174071
Biological process	homologous chromosome segregation	GO:0045143	6	6.14759e-05	3.9732	11	42	757	11484	evm.TU.Chr04.4371,evm.TU.Chr09.2923,evm.TU.Chr03.3672,evm.TU.Chr04.3082,evm.TU.Chr01.1413,evm.TU.Chr17.2361,evm.TU.Chr17.2362,evm.TU.Chr03.681,evm.TU.Chr19.2095,evm.TU.Chr12.600,evm.TU.Chr03.4045,	0.00174071
Biological process	regulation of defense response	GO:0031347	6	6.14915e-05	2.00364	35	265	757	11484	evm.TU.Chr04.4320,evm.TU.Chr13.211,evm.TU.Chr13.212,evm.TU.Chr04.1625,evm.TU.Chr05.971,evm.TU.Chr04.1669,evm.TU.Chr04.1660,evm.TU.Chr01.61,evm.TU.Chr07.129,evm.TU.Chr19.463,evm.TU.Chr02.4189,evm.TU.Chr13.1645,evm.TU.Chr01.169,evm.TU.Chr16.111,evm.TU.Chr04.49,evm.TU.Chr04.3219,evm.TU.Chr11.2349,evm.TU.Chr03.677,evm.TU.Chr06.2450,evm.TU.Chr09.2299,evm.TU.Chr06.514,evm.TU.Chr06.511,evm.TU.Chr05.4001…	0.00171033
Biological process	meiosis I cell cycle process	GO:0061982	5	6.37745e-05	2.69381	19	107	757	11484	evm.TU.Chr04.4371,evm.TU.Chr09.2923,evm.TU.Chr03.3672,evm.TU.Chr04.3082,evm.TU.Chr01.1413,evm.TU.Chr07.103,evm.TU.Chr17.2361,evm.TU.Chr17.2362,evm.TU.Chr05.588,evm.TU.Chr02.4150,evm.TU.Chr01.169,evm.TU.Chr11.2735,evm.TU.Chr12.240,evm.TU.Chr03.681,evm.TU.Chr19.2095,evm.TU.Chr12.600,evm.TU.Chr11.2864,evm.TU.Chr04.4223,evm.TU.Chr03.4045,	0.00175827
Biological process	anther development	GO:0048653	4	6.52287e-05	3.45992	13	57	757	11484	evm.TU.Chr13.211,evm.TU.Chr13.212,evm.TU.Chr11.2902,evm.TU.Chr11.2901,evm.TU.Chr02.2440,evm.TU.Chr16.2157,evm.TU.Chr16.156,evm.TU.Chr06.1207,evm.TU.Chr06.478,evm.TU.Chr01.199,evm.TU.Chr01.219,evm.TU.Chr19.1598,evm.TU.Chr04.4280,	0.00178273
Biological process	mitotic nuclear division	GO:0140014	8	7.16578e-05	2.40634	23	145	757	11484	evm.TU.Chr05.434,evm.TU.Chr07.2836,evm.TU.Chr06.3134,evm.TU.Chr10.2307,evm.TU.Chr04.2917,evm.TU.Chr01.1413,evm.TU.Chr16.1541,evm.TU.Chr10.538,evm.TU.Chr08.2330,evm.TU.Chr01.169,evm.TU.Chr04.873,evm.TU.Chr16.54,evm.TU.Chr12.622,evm.TU.Chr03.2966,evm.TU.Chr18.2298,evm.TU.Chr16.271,evm.TU.Chr06.516,evm.TU.Chr19.1598,evm.TU.Chr11.2864,evm.TU.Chr14.2054,evm.TU.Chr17.1928,evm.TU.Chr01.4571,evm.TU.Chr03…	0.00194155
Biological process	response to ionizing radiation	GO:0010212	5	7.29662e-05	3.6409	12	50	757	11484	evm.TU.Chr01.4016,evm.TU.Chr16.1952,evm.TU.Chr07.103,evm.TU.Chr16.1544,evm.TU.Chr05.588,evm.TU.Chr09.1750,evm.TU.Chr03.1180,evm.TU.Chr07.2758,evm.TU.Chr01.154,evm.TU.Chr12.240,evm.TU.Chr15.1255,evm.TU.Chr14.1590,	0.00196011
Biological process	regulation of DNA recombination	GO:0000018	8	7.69791e-05	4.214	10	36	757	11484	evm.TU.Chr05.2882,evm.TU.Chr10.1020,evm.TU.Chr16.1544,evm.TU.Chr05.588,evm.TU.Chr02.4150,evm.TU.Chr09.1750,evm.TU.Chr08.2368,evm.TU.Chr11.2178,evm.TU.Chr02.800,evm.TU.Chr02.965,	0.00205039
Biological process	DNA geometric change	GO:0032392	8	7.87507e-05	3.07508	15	74	757	11484	evm.TU.Chr03.3621,evm.TU.Chr03.831,evm.TU.Chr12.862,evm.TU.Chr05.2882,evm.TU.Chr10.1020,evm.TU.Chr17.2361,evm.TU.Chr17.2362,evm.TU.Chr10.538,evm.TU.Chr09.2603,evm.TU.Chr04.2604,evm.TU.Chr16.179,evm.TU.Chr16.2275,evm.TU.Chr06.316_evm.TU.Chr06.317,evm.TU.Chr02.1302,evm.TU.Chr03.759,	0.00207994
Biological process	cellular nitrogen compound biosynthetic process	GO:0044271	5	8.66415e-05	1.25483	212	2563	757	11484	evm.TU.Chr13.3034,evm.TU.Chr03.3620,evm.TU.Chr04.4320,evm.TU.Chr03.3645,evm.TU.Chr19.1443,evm.TU.Chr01.4016,evm.TU.Chr07.1564,evm.TU.Chr19.1888,evm.TU.Chr13.3029,evm.TU.Chr02.664,evm.TU.Chr06.3063,evm.TU.Chr04.4389,evm.TU.Chr05.3703,evm.TU.Chr01.1388,evm.TU.Chr04.214,evm.TU.Chr03.1002,evm.TU.Chr19.799,evm.TU.Chr11.2118,evm.TU.Chr05.3741,evm.TU.Chr10.1887,evm.TU.Chr03.3670,evm.TU.Chr19.792,evm.TU.…	0.00226929
Biological process	chromosome organization	GO:0051276	6	8.75604e-05	1.48207	89	911	757	11484	evm.TU.Chr03.3621,evm.TU.Chr03.3620,evm.TU.Chr06.1753,evm.TU.Chr03.831,evm.TU.Chr02.1629,evm.TU.Chr11.2980,evm.TU.Chr12.862,evm.TU.Chr01.4016,evm.TU.Chr11.2979,evm.TU.Chr05.434,evm.TU.Chr08.277,evm.TU.Chr08.283,evm.TU.Chr06.3063,evm.TU.Chr04.4389,evm.TU.Chr04.4371,evm.TU.Chr09.2923,evm.TU.Chr03.3672,evm.TU.Chr04.3082,evm.TU.Chr07.2836,evm.TU.Chr05.2882,evm.TU.Chr10.2307,evm.TU.Chr04.2917,evm.TU.C…	0.0022744
Biological process	chromosome organization involved in meiotic cell cycle	GO:0070192	7	8.97767e-05	3.56951	12	51	757	11484	evm.TU.Chr04.4371,evm.TU.Chr09.2923,evm.TU.Chr03.3672,evm.TU.Chr04.3082,evm.TU.Chr07.103,evm.TU.Chr17.2361,evm.TU.Chr17.2362,evm.TU.Chr03.681,evm.TU.Chr19.2095,evm.TU.Chr12.600,evm.TU.Chr19.1598,evm.TU.Chr07.1695,	0.00231285
Biological process	mitotic spindle organization	GO:0007052	9	9.10288e-05	4.55112	9	30	757	11484	evm.TU.Chr10.2307,evm.TU.Chr16.54,evm.TU.Chr12.622,evm.TU.Chr06.921,evm.TU.Chr16.271,evm.TU.Chr06.516,evm.TU.Chr11.2424,evm.TU.Chr17.1928,evm.TU.Chr01.4571,	0.00232604
Biological process	stomatal complex development	GO:0010374	6	9.54041e-05	3.34263	13	59	757	11484	evm.TU.Chr15.1340,evm.TU.Chr01.1383,evm.TU.Chr03.3672,evm.TU.Chr10.98,evm.TU.Chr14.16,evm.TU.Chr11.1333,evm.TU.Chr08.1054,evm.TU.Chr13.1645,evm.TU.Chr03.677,evm.TU.Chr08.32,evm.TU.Chr04.54,evm.TU.Chr11.987,evm.TU.Chr11.1926,	0.00241819
Biological process	regulation of DNA replication	GO:0006275	8	0.00010077	2.8896	16	84	757	11484	evm.TU.Chr03.3621,evm.TU.Chr12.862,evm.TU.Chr03.3672,evm.TU.Chr19.280,evm.TU.Chr10.1020,evm.TU.Chr05.971,evm.TU.Chr11.2223,evm.TU.Chr15.767,evm.TU.Chr06.410,evm.TU.Chr06.1207,evm.TU.Chr16.179,evm.TU.Chr16.2275,evm.TU.Chr01.689,evm.TU.Chr08.32,evm.TU.Chr11.987,evm.TU.Chr01.1039,	0.00253376
Biological process	response to acid chemical	GO:0001101	4	0.000103379	1.4109	109	1172	757	11484	evm.TU.Chr04.4320,evm.TU.Chr13.211,evm.TU.Chr13.212,evm.TU.Chr18.1234,evm.TU.Chr01.5314,evm.TU.Chr19.799,evm.TU.Chr11.2118,evm.TU.Chr19.779,evm.TU.Chr10.1887,evm.TU.Chr19.792,evm.TU.Chr19.794,evm.TU.Chr19.791,evm.TU.Chr07.1984,evm.TU.Chr14.3217,evm.TU.Chr05.3757,evm.TU.Chr16.454,evm.TU.Chr19.257,evm.TU.Chr16.2414,evm.TU.Chr07.2367,evm.TU.Chr15.216,evm.TU.Chr15.210,evm.TU.Chr07.2397,evm.TU.Chr05.3…	0.00257874
Biological process	DNA endoreduplication	GO:0042023	10	0.000109813	3.50086	12	52	757	11484	evm.TU.Chr01.1383,evm.TU.Chr03.3672,evm.TU.Chr10.1949,evm.TU.Chr11.2223,evm.TU.Chr15.767,evm.TU.Chr01.169,evm.TU.Chr06.410,evm.TU.Chr08.32,evm.TU.Chr11.2864,evm.TU.Chr11.987,evm.TU.Chr01.1039,evm.TU.Chr11.1926,	0.00271766
Biological process	positive regulation of DNA metabolic process	GO:0051054	8	0.000121552	3.70832	11	45	757	11484	evm.TU.Chr08.283,evm.TU.Chr04.4389,evm.TU.Chr09.2428,evm.TU.Chr19.280,evm.TU.Chr16.1544,evm.TU.Chr05.971,evm.TU.Chr09.1750,evm.TU.Chr10.538,evm.TU.Chr02.800,evm.TU.Chr01.689,evm.TU.Chr02.965,	0.00298467
Biological process	cellular process involved in reproduction in multicellular organism	GO:0022412	3	0.000122149	2.65114	18	103	757	11484	evm.TU.Chr03.892,evm.TU.Chr06.3134,evm.TU.Chr05.3757,evm.TU.Chr16.2157,evm.TU.Chr06.1223,evm.TU.Chr16.54,evm.TU.Chr08.2431,evm.TU.Chr06.516,evm.TU.Chr01.2968,evm.TU.Chr12.600,evm.TU.Chr03.3929,evm.TU.Chr03.3928,evm.TU.Chr05.2940,evm.TU.Chr05.2943,evm.TU.Chr03.767,evm.TU.Chr01.3781,evm.TU.Chr07.2052,evm.TU.Chr14.743,	0.00297607
Biological process	regulation of sister chromatid segregation	GO:0033045	8	0.000126936	3.99221	10	38	757	11484	evm.TU.Chr07.2836,evm.TU.Chr10.2307,evm.TU.Chr04.2917,evm.TU.Chr16.1541,evm.TU.Chr10.538,evm.TU.Chr02.820,evm.TU.Chr02.819,evm.TU.Chr12.622,evm.TU.Chr03.2966,evm.TU.Chr14.2054,	0.00306892
Biological process	flower development	GO:0009908	7	0.000142189	1.68201	52	469	757	11484	evm.TU.Chr13.3034,evm.TU.Chr02.2959,evm.TU.Chr04.4350,evm.TU.Chr13.211,evm.TU.Chr13.212,evm.TU.Chr15.1763,evm.TU.Chr10.1885,evm.TU.Chr16.420,evm.TU.Chr17.2339,evm.TU.Chr17.2355,evm.TU.Chr11.2902,evm.TU.Chr11.2901,evm.TU.Chr16.2414,evm.TU.Chr02.2440,evm.TU.Chr15.210,evm.TU.Chr03.3331,evm.TU.Chr07.129,evm.TU.Chr02.4186,evm.TU.Chr16.2157,evm.TU.Chr05.113,evm.TU.Chr14.3129,evm.TU.Chr01.1356,evm.TU.Ch…	0.00341146
Biological process	response to stimulus	GO:0050896	2	0.000147293	1.13339	413	5528	757	11484	evm.TU.Chr13.3034,evm.TU.Chr04.4320,evm.TU.Chr11.2980,evm.TU.Chr01.4016,evm.TU.Chr06.228,evm.TU.Chr11.2979,evm.TU.Chr06.221,evm.TU.Chr15.1365,evm.TU.Chr03.1425,evm.TU.Chr15.1370,evm.TU.Chr13.211,evm.TU.Chr13.212,evm.TU.Chr08.277,evm.TU.Chr19.357,evm.TU.Chr03.453,evm.TU.Chr18.571,evm.TU.Chr06.3067,evm.TU.Chr02.664,evm.TU.Chr19.342,evm.TU.Chr18.1234,evm.TU.Chr01.1370,evm.TU.Chr04.4371,evm.TU.Chr16.…	0.00350714
Biological process	spindle organization	GO:0007051	8	0.000150372	3.62771	11	46	757	11484	evm.TU.Chr10.2307,evm.TU.Chr16.54,evm.TU.Chr12.622,evm.TU.Chr06.921,evm.TU.Chr16.271,evm.TU.Chr06.516,evm.TU.Chr12.600,evm.TU.Chr11.2424,evm.TU.Chr17.1928,evm.TU.Chr01.4571,evm.TU.Chr14.743,	0.00355353
Biological process	regulation of mitotic nuclear division	GO:0007088	8	0.000150372	3.62771	11	46	757	11484	evm.TU.Chr07.2836,evm.TU.Chr10.2307,evm.TU.Chr04.2917,evm.TU.Chr16.1541,evm.TU.Chr10.538,evm.TU.Chr01.169,evm.TU.Chr12.622,evm.TU.Chr03.2966,evm.TU.Chr06.516,evm.TU.Chr11.2864,evm.TU.Chr14.2054,	0.00355353
Biological process	microtubule cytoskeleton organization involved in mitosis	GO:1902850	8	0.000158396	4.26668	9	32	757	11484	evm.TU.Chr10.2307,evm.TU.Chr16.54,evm.TU.Chr12.622,evm.TU.Chr06.921,evm.TU.Chr16.271,evm.TU.Chr06.516,evm.TU.Chr11.2424,evm.TU.Chr17.1928,evm.TU.Chr01.4571,	0.0036877
Biological process	flavonol metabolic process	GO:0051554	6	0.000158396	4.26668	9	32	757	11484	evm.TU.Chr15.1365,evm.TU.Chr15.1370,evm.TU.Chr09.2567,evm.TU.Chr09.2568,evm.TU.Chr09.249,evm.TU.Chr13.120,evm.TU.Chr03.717,evm.TU.Chr17.1935,evm.TU.Chr18.378,	0.0036877
Biological process	flavonol biosynthetic process	GO:0051555	7	0.000158396	4.26668	9	32	757	11484	evm.TU.Chr15.1365,evm.TU.Chr15.1370,evm.TU.Chr09.2567,evm.TU.Chr09.2568,evm.TU.Chr09.249,evm.TU.Chr13.120,evm.TU.Chr03.717,evm.TU.Chr17.1935,evm.TU.Chr18.378,	0.0036877
Biological process	regionalization	GO:0003002	4	0.000170952	2.02272	30	225	757	11484	evm.TU.Chr02.2959,evm.TU.Chr19.1443,evm.TU.Chr08.2685,evm.TU.Chr03.453,evm.TU.Chr17.2339,evm.TU.Chr14.16,evm.TU.Chr17.2355,evm.TU.Chr10.2373,evm.TU.Chr10.2825,evm.TU.Chr02.4189,evm.TU.Chr06.3385,evm.TU.Chr11.2178,evm.TU.Chr13.1645,evm.TU.Chr10.2424,evm.TU.Chr14.3129,evm.TU.Chr05.3225,evm.TU.Chr04.1336,evm.TU.Chr13.2920,evm.TU.Chr19.2132,evm.TU.Chr01.3900,evm.TU.Chr03.677,evm.TU.Chr12.228,evm.TU.C…	0.00389348
Biological process	response to bacterium	GO:0009617	6	0.00018131	1.60692	59	557	757	11484	evm.TU.Chr13.211,evm.TU.Chr13.212,evm.TU.Chr16.909,evm.TU.Chr01.5314,evm.TU.Chr09.2412,evm.TU.Chr01.3629,evm.TU.Chr04.1625,evm.TU.Chr04.1669,evm.TU.Chr16.2414,evm.TU.Chr04.1660,evm.TU.Chr01.4903,evm.TU.Chr05.3,evm.TU.Chr07.2304,evm.TU.Chr01.61,evm.TU.Chr07.129,evm.TU.Chr19.463,evm.TU.Chr02.4189,evm.TU.Chr16.2178,evm.TU.Chr11.3009,evm.TU.Chr04.1148_evm.TU.Chr04.1154,evm.TU.Chr17.324,evm.TU.Chr16.1…	0.00409969
Biological process	nucleosome assembly	GO:0006334	9	0.000184724	4.66782	8	26	757	11484	evm.TU.Chr06.1753,evm.TU.Chr02.1629,evm.TU.Chr04.1785,evm.TU.Chr08.1954,evm.TU.Chr12.236,evm.TU.Chr12.239,evm.TU.Chr13.2895,evm.TU.Chr02.460,	0.00414705
Biological process	regulation of jasmonic acid mediated signaling pathway	GO:2000022	7	0.000184797	3.55052	11	47	757	11484	evm.TU.Chr04.4320,evm.TU.Chr13.211,evm.TU.Chr13.212,evm.TU.Chr16.2414,evm.TU.Chr05.3,evm.TU.Chr07.129,evm.TU.Chr16.111,evm.TU.Chr06.2851,evm.TU.Chr07.2115,evm.TU.Chr10.1302,evm.TU.Chr05.849,	0.00411926
Biological process	cell cycle G1/S phase transition	GO:0044843	5	0.000184797	3.55052	11	47	757	11484	evm.TU.Chr11.2980,evm.TU.Chr11.2979,evm.TU.Chr03.3672,evm.TU.Chr19.280,evm.TU.Chr14.2218,evm.TU.Chr16.2275,evm.TU.Chr08.32,evm.TU.Chr03.3913,evm.TU.Chr11.987,evm.TU.Chr01.318,evm.TU.Chr19.1015,	0.00411926
Biological process	defense response to bacterium	GO:0042742	7	0.000185554	1.66426	52	474	757	11484	evm.TU.Chr13.211,evm.TU.Chr13.212,evm.TU.Chr16.909,evm.TU.Chr09.2412,evm.TU.Chr01.3629,evm.TU.Chr04.1625,evm.TU.Chr04.1669,evm.TU.Chr16.2414,evm.TU.Chr04.1660,evm.TU.Chr01.4903,evm.TU.Chr05.3,evm.TU.Chr07.2304,evm.TU.Chr01.61,evm.TU.Chr07.129,evm.TU.Chr19.463,evm.TU.Chr02.4189,evm.TU.Chr16.2178,evm.TU.Chr11.3009,evm.TU.Chr04.1148_evm.TU.Chr04.1154,evm.TU.Chr17.324,evm.TU.Chr01.169,evm.TU.Chr14.26…	0.0040783
Biological process	mitotic metaphase plate congression	GO:0007080	8	0.000190819	5.30964	7	20	757	11484	evm.TU.Chr05.434,evm.TU.Chr10.2307,evm.TU.Chr01.1413,evm.TU.Chr08.2330,evm.TU.Chr12.622,evm.TU.Chr06.516,evm.TU.Chr03.4045,	0.00416488
Biological process	nucleic acid metabolic process	GO:0090304	6	0.000214272	1.19452	270	3429	757	11484	evm.TU.Chr13.3034,evm.TU.Chr03.3621,evm.TU.Chr03.3620,evm.TU.Chr04.4320,evm.TU.Chr03.3645,evm.TU.Chr03.831,evm.TU.Chr12.862,evm.TU.Chr19.1443,evm.TU.Chr01.4016,evm.TU.Chr19.1888,evm.TU.Chr13.3029,evm.TU.Chr08.277,evm.TU.Chr08.283,evm.TU.Chr02.664,evm.TU.Chr06.3063,evm.TU.Chr04.4389,evm.TU.Chr05.3703,evm.TU.Chr01.1383,evm.TU.Chr04.4371,evm.TU.Chr04.214,evm.TU.Chr03.1002,evm.TU.Chr19.799,evm.TU.Chr…	0.00464454
Biological process	DNA duplex unwinding	GO:0032508	9	0.000215326	2.9498	14	72	757	11484	evm.TU.Chr03.3621,evm.TU.Chr03.831,evm.TU.Chr12.862,evm.TU.Chr05.2882,evm.TU.Chr17.2361,evm.TU.Chr17.2362,evm.TU.Chr10.538,evm.TU.Chr09.2603,evm.TU.Chr04.2604,evm.TU.Chr16.179,evm.TU.Chr16.2275,evm.TU.Chr06.316_evm.TU.Chr06.317,evm.TU.Chr02.1302,evm.TU.Chr03.759,	0.00463541
Biological process	post-embryonic development	GO:0009791	3	0.00022624	1.31557	143	1649	757	11484	evm.TU.Chr13.3034,evm.TU.Chr03.3621,evm.TU.Chr02.2959,evm.TU.Chr15.1340,evm.TU.Chr06.228,evm.TU.Chr06.1726,evm.TU.Chr04.4350,evm.TU.Chr15.2229,evm.TU.Chr13.211,evm.TU.Chr13.212,evm.TU.Chr08.2685,evm.TU.Chr18.1234,evm.TU.Chr01.1383,evm.TU.Chr16.1197,evm.TU.Chr15.1763,evm.TU.Chr05.3742,evm.TU.Chr10.1887,evm.TU.Chr05.481,evm.TU.Chr10.1885,evm.TU.Chr03.3672,evm.TU.Chr06.3134,evm.TU.Chr14.3217,evm.TU.…	0.00483723
Biological process	reproductive shoot system development	GO:0090567	6	0.000240582	1.64689	52	479	757	11484	evm.TU.Chr13.3034,evm.TU.Chr02.2959,evm.TU.Chr04.4350,evm.TU.Chr13.211,evm.TU.Chr13.212,evm.TU.Chr15.1763,evm.TU.Chr10.1885,evm.TU.Chr16.420,evm.TU.Chr17.2339,evm.TU.Chr17.2355,evm.TU.Chr11.2902,evm.TU.Chr11.2901,evm.TU.Chr16.2414,evm.TU.Chr02.2440,evm.TU.Chr15.210,evm.TU.Chr03.3331,evm.TU.Chr07.129,evm.TU.Chr02.4186,evm.TU.Chr16.2157,evm.TU.Chr05.113,evm.TU.Chr14.3129,evm.TU.Chr01.1356,evm.TU.Ch…	0.00510912
Biological process	regulation of developmental process	GO:0050793	4	0.000251088	1.48097	78	799	757	11484	evm.TU.Chr13.3034,evm.TU.Chr03.3621,evm.TU.Chr02.2959,evm.TU.Chr11.2980,evm.TU.Chr11.2979,evm.TU.Chr04.4350,evm.TU.Chr13.211,evm.TU.Chr13.212,evm.TU.Chr18.1234,evm.TU.Chr01.1383,evm.TU.Chr16.1197,evm.TU.Chr03.3672,evm.TU.Chr16.420,evm.TU.Chr19.280,evm.TU.Chr14.16,evm.TU.Chr16.1544,evm.TU.Chr11.2902,evm.TU.Chr11.2901,evm.TU.Chr16.2414,evm.TU.Chr15.216,evm.TU.Chr15.210,evm.TU.Chr03.1924,evm.TU.Chr0…	0.00529644
Biological process	flavone metabolic process	GO:0051552	5	0.000262946	4.0157	9	34	757	11484	evm.TU.Chr15.1365,evm.TU.Chr15.1370,evm.TU.Chr09.2567,evm.TU.Chr09.2568,evm.TU.Chr09.249,evm.TU.Chr13.120,evm.TU.Chr03.717,evm.TU.Chr17.1935,evm.TU.Chr18.378,	0.0055096
Biological process	flavone biosynthetic process	GO:0051553	6	0.000262946	4.0157	9	34	757	11484	evm.TU.Chr15.1365,evm.TU.Chr15.1370,evm.TU.Chr09.2567,evm.TU.Chr09.2568,evm.TU.Chr09.249,evm.TU.Chr13.120,evm.TU.Chr03.717,evm.TU.Chr17.1935,evm.TU.Chr18.378,	0.0055096
Biological process	male meiotic nuclear division	GO:0007140	9	0.000262946	4.0157	9	34	757	11484	evm.TU.Chr06.1223,evm.TU.Chr16.54,evm.TU.Chr01.2968,evm.TU.Chr12.600,evm.TU.Chr03.3929,evm.TU.Chr03.3928,evm.TU.Chr03.767,evm.TU.Chr01.3781,evm.TU.Chr14.743,	0.0055096
Biological process	positive regulation of nucleobase-containing compound metabolic process	GO:0045935	7	0.000288748	1.57206	60	579	757	11484	evm.TU.Chr19.1443,evm.TU.Chr01.4016,evm.TU.Chr08.283,evm.TU.Chr04.4389,evm.TU.Chr19.799,evm.TU.Chr19.792,evm.TU.Chr19.794,evm.TU.Chr19.791,evm.TU.Chr10.1473,evm.TU.Chr09.2428,evm.TU.Chr19.280,evm.TU.Chr19.257,evm.TU.Chr16.1544,evm.TU.Chr05.971,evm.TU.Chr16.2414,evm.TU.Chr16.471,evm.TU.Chr04.3587,evm.TU.Chr09.1750,evm.TU.Chr10.538,evm.TU.Chr03.1180,evm.TU.Chr19.463,evm.TU.Chr11.2223,evm.TU.Chr19.4…	0.00589308
Biological process	cytoskeleton organization	GO:0007010	6	0.000302461	1.86882	34	276	757	11484	evm.TU.Chr05.434,evm.TU.Chr19.357,evm.TU.Chr10.2307,evm.TU.Chr10.85,evm.TU.Chr03.3284,evm.TU.Chr04.283,evm.TU.Chr12.2277,evm.TU.Chr04.786,evm.TU.Chr03.955,evm.TU.Chr18.2406,evm.TU.Chr12.176,evm.TU.Chr04.796,evm.TU.Chr08.2831,evm.TU.Chr17.2216,evm.TU.Chr16.54,evm.TU.Chr12.622,evm.TU.Chr12.1647,evm.TU.Chr09.1819,evm.TU.Chr06.921,evm.TU.Chr16.271,evm.TU.Chr06.516,evm.TU.Chr12.600,evm.TU.Chr08.1611,e…	0.00613312
Biological process	suberin biosynthetic process	GO:0010345	7	0.000333527	3.90096	9	35	757	11484	evm.TU.Chr14.3174,evm.TU.Chr14.3182,evm.TU.Chr03.3865,evm.TU.Chr08.2433,evm.TU.Chr05.1342,evm.TU.Chr04.4284,evm.TU.Chr02.4723,evm.TU.Chr02.178,evm.TU.Chr02.176,	0.00671972
Biological process	plant organ development	GO:0099402	4	0.000360454	1.38662	101	1105	757	11484	evm.TU.Chr03.3621,evm.TU.Chr19.1443,evm.TU.Chr13.211,evm.TU.Chr13.212,evm.TU.Chr08.2685,evm.TU.Chr01.1383,evm.TU.Chr03.3672,evm.TU.Chr03.3670,evm.TU.Chr17.232,evm.TU.Chr09.2450,evm.TU.Chr16.420,evm.TU.Chr17.217,evm.TU.Chr17.2339,evm.TU.Chr10.98,evm.TU.Chr06.97,evm.TU.Chr06.96,evm.TU.Chr03.3284,evm.TU.Chr17.2355,evm.TU.Chr11.2902,evm.TU.Chr11.2901,evm.TU.Chr16.2414,evm.TU.Chr02.2440,evm.TU.Chr07.2…	0.00721597
Biological process	anatomical structure morphogenesis	GO:0009653	3	0.000366557	1.37556	105	1158	757	11484	evm.TU.Chr03.3621,evm.TU.Chr02.2959,evm.TU.Chr11.2980,evm.TU.Chr03.842,evm.TU.Chr11.2979,evm.TU.Chr08.2685,evm.TU.Chr19.357,evm.TU.Chr08.2690_evm.TU.Chr08.2692,evm.TU.Chr08.2694,evm.TU.Chr01.1383,evm.TU.Chr03.3672,evm.TU.Chr16.420,evm.TU.Chr05.3757,evm.TU.Chr16.454,evm.TU.Chr08.2733,evm.TU.Chr10.85,evm.TU.Chr19.280,evm.TU.Chr10.98,evm.TU.Chr03.3284,evm.TU.Chr14.16,evm.TU.Chr14.1436,evm.TU.Chr17.2…	0.0072917
Biological process	DNA conformation change	GO:0071103	7	0.000370122	1.84872	34	279	757	11484	evm.TU.Chr03.3621,evm.TU.Chr03.3620,evm.TU.Chr06.1753,evm.TU.Chr03.831,evm.TU.Chr02.1629,evm.TU.Chr12.862,evm.TU.Chr04.4389,evm.TU.Chr05.2882,evm.TU.Chr10.1020,evm.TU.Chr17.2361,evm.TU.Chr17.2362,evm.TU.Chr05.588,evm.TU.Chr04.4428,evm.TU.Chr12.2432,evm.TU.Chr10.538,evm.TU.Chr09.2603,evm.TU.Chr08.2368,evm.TU.Chr04.2604,evm.TU.Chr14.3111,evm.TU.Chr16.179,evm.TU.Chr04.1785,evm.TU.Chr08.1954,evm.TU.C…	0.00731631
Biological process	metaphase plate congression	GO:0051310	7	0.000373748	4.82695	7	22	757	11484	evm.TU.Chr05.434,evm.TU.Chr10.2307,evm.TU.Chr01.1413,evm.TU.Chr08.2330,evm.TU.Chr12.622,evm.TU.Chr06.516,evm.TU.Chr03.4045,	0.00734181
Biological process	regulation of defense response to bacterium	GO:1900424	7	0.000381349	3.528	10	43	757	11484	evm.TU.Chr01.61,evm.TU.Chr01.169,evm.TU.Chr09.2299,evm.TU.Chr05.4001,evm.TU.Chr11.2864,evm.TU.Chr17.1956,evm.TU.Chr02.974,evm.TU.Chr09.2300,evm.TU.Chr09.2301,evm.TU.Chr08.639,	0.00744459
Biological process	trichome differentiation	GO:0010026	5	0.000388562	2.29855	20	132	757	11484	evm.TU.Chr03.3672,evm.TU.Chr16.420,evm.TU.Chr05.3757,evm.TU.Chr08.2733,evm.TU.Chr10.98,evm.TU.Chr13.1645,evm.TU.Chr17.308,evm.TU.Chr14.3111,evm.TU.Chr01.169,evm.TU.Chr04.1785,evm.TU.Chr08.2431,evm.TU.Chr03.677,evm.TU.Chr18.2359,evm.TU.Chr08.37,evm.TU.Chr07.345,evm.TU.Chr05.4036,evm.TU.Chr11.2864,evm.TU.Chr05.2940,evm.TU.Chr05.2943,evm.TU.Chr07.2052,	0.00753857
Biological process	positive regulation of cell population proliferation	GO:0008284	6	0.000396854	3.27205	11	51	757	11484	evm.TU.Chr11.2980,evm.TU.Chr11.2979,evm.TU.Chr19.280,evm.TU.Chr03.1924,evm.TU.Chr17.308,evm.TU.Chr02.800,evm.TU.Chr08.32,evm.TU.Chr03.3913,evm.TU.Chr11.987,evm.TU.Chr01.318,evm.TU.Chr04.1564,	0.00765221
Biological process	nuclear DNA replication	GO:0033260	10	0.000506985	4.61708	7	23	757	11484	evm.TU.Chr19.280,evm.TU.Chr10.538,evm.TU.Chr14.2218,evm.TU.Chr13.2923,evm.TU.Chr02.800,evm.TU.Chr16.2275,evm.TU.Chr02.1302,	0.00971619
Biological process	response to gamma radiation	GO:0010332	6	0.000506985	4.61708	7	23	757	11484	evm.TU.Chr01.4016,evm.TU.Chr16.1952,evm.TU.Chr07.103,evm.TU.Chr05.588,evm.TU.Chr03.1180,evm.TU.Chr15.1255,evm.TU.Chr14.1590,	0.00971619
Biological process	establishment of chromosome localization	GO:0051303	6	0.000506985	4.61708	7	23	757	11484	evm.TU.Chr05.434,evm.TU.Chr10.2307,evm.TU.Chr01.1413,evm.TU.Chr08.2330,evm.TU.Chr12.622,evm.TU.Chr06.516,evm.TU.Chr03.4045,	0.00971619
Biological process	multicellular organismal reproductive process	GO:0048609	3	0.000513896	2.03903	25	186	757	11484	evm.TU.Chr13.211,evm.TU.Chr13.212,evm.TU.Chr03.892,evm.TU.Chr05.3742,evm.TU.Chr06.3134,evm.TU.Chr14.3217,evm.TU.Chr08.2398,evm.TU.Chr16.2157,evm.TU.Chr06.1223,evm.TU.Chr16.156,evm.TU.Chr06.410,evm.TU.Chr01.154,evm.TU.Chr06.1207,evm.TU.Chr19.2132,evm.TU.Chr16.54,evm.TU.Chr06.516,evm.TU.Chr01.2968,evm.TU.Chr12.600,evm.TU.Chr19.1598,evm.TU.Chr03.3929,evm.TU.Chr03.3928,evm.TU.Chr03.767,evm.TU.Chr17.2…	0.00967171
Biological process	homologous chromosome pairing at meiosis	GO:0007129	8	0.000521808	3.6901	9	37	757	11484	evm.TU.Chr04.4371,evm.TU.Chr09.2923,evm.TU.Chr03.3672,evm.TU.Chr04.3082,evm.TU.Chr17.2361,evm.TU.Chr17.2362,evm.TU.Chr03.681,evm.TU.Chr19.2095,evm.TU.Chr12.600,	0.00976216
Biological process	system development	GO:0048731	4	0.000539644	1.25387	172	2081	757	11484	evm.TU.Chr13.3034,evm.TU.Chr03.3621,evm.TU.Chr02.2959,evm.TU.Chr19.1443,evm.TU.Chr15.1340,evm.TU.Chr06.228,evm.TU.Chr06.1726,evm.TU.Chr04.4350,evm.TU.Chr15.2229,evm.TU.Chr13.211,evm.TU.Chr13.212,evm.TU.Chr08.2685,evm.TU.Chr18.1234,evm.TU.Chr01.1383,evm.TU.Chr16.1197,evm.TU.Chr15.1763,evm.TU.Chr05.3742,evm.TU.Chr10.1887,evm.TU.Chr05.481,evm.TU.Chr10.1885,evm.TU.Chr03.3672,evm.TU.Chr03.3670,evm.TU.…	0.0100361
Biological process	sister chromatid segregation	GO:0000819	7	0.000565255	2.13942	22	156	757	11484	evm.TU.Chr05.434,evm.TU.Chr08.277,evm.TU.Chr07.2836,evm.TU.Chr10.2307,evm.TU.Chr04.2917,evm.TU.Chr01.1413,evm.TU.Chr16.1541,evm.TU.Chr10.538,evm.TU.Chr08.2330,evm.TU.Chr02.820,evm.TU.Chr04.873,evm.TU.Chr02.819,evm.TU.Chr12.622,evm.TU.Chr11.2735,evm.TU.Chr03.2966,evm.TU.Chr18.2298,evm.TU.Chr06.516,evm.TU.Chr19.1598,evm.TU.Chr11.2889,evm.TU.Chr07.1695,evm.TU.Chr14.2054,evm.TU.Chr03.4045,	0.0102103
Biological process	floral whorl development	GO:0048438	4	0.000575202	1.99207	26	198	757	11484	evm.TU.Chr13.211,evm.TU.Chr13.212,evm.TU.Chr17.2339,evm.TU.Chr17.2355,evm.TU.Chr11.2902,evm.TU.Chr11.2901,evm.TU.Chr16.2414,evm.TU.Chr02.2440,evm.TU.Chr16.2157,evm.TU.Chr05.113,evm.TU.Chr14.3129,evm.TU.Chr16.156,evm.TU.Chr04.1336,evm.TU.Chr06.1207,evm.TU.Chr01.3900,evm.TU.Chr06.478,evm.TU.Chr01.199,evm.TU.Chr01.219,evm.TU.Chr19.1598,evm.TU.Chr07.741,evm.TU.Chr07.2115,evm.TU.Chr04.4280,evm.TU.Chr1…	0.0103306
Biological process	response to nitrogen compound	GO:1901698	4	0.00058441	1.59524	51	485	757	11484	evm.TU.Chr13.3034,evm.TU.Chr03.1425,evm.TU.Chr01.5314,evm.TU.Chr10.1887,evm.TU.Chr09.2450,evm.TU.Chr05.3757,evm.TU.Chr16.2414,evm.TU.Chr16.1986,evm.TU.Chr03.972,evm.TU.Chr18.1993,evm.TU.Chr05.3,evm.TU.Chr03.1535,evm.TU.Chr19.463,evm.TU.Chr11.2223,evm.TU.Chr19.466,evm.TU.Chr04.341,evm.TU.Chr02.709,evm.TU.Chr06.3469,evm.TU.Chr16.559,evm.TU.Chr04.1148_evm.TU.Chr04.1154,evm.TU.Chr05.603,evm.TU.Chr04.…	0.0104364
Biological process	phenylpropanoid biosynthetic process	GO:0009699	6	0.0006203	2.33391	18	117	757	11484	evm.TU.Chr14.3174,evm.TU.Chr14.3182,evm.TU.Chr10.2424,evm.TU.Chr03.111,evm.TU.Chr03.110,evm.TU.Chr14.2675,evm.TU.Chr03.3865,evm.TU.Chr08.2433,evm.TU.Chr11.2349,evm.TU.Chr05.1342,evm.TU.Chr13.120,evm.TU.Chr04.4284,evm.TU.Chr17.1935,evm.TU.Chr17.2406,evm.TU.Chr02.4723,evm.TU.Chr01.1519,evm.TU.Chr02.178,evm.TU.Chr02.176,	0.0110147
Biological process	response to organic substance	GO:0010033	4	0.000661694	1.25186	169	2048	757	11484	evm.TU.Chr13.3034,evm.TU.Chr04.4320,evm.TU.Chr11.2980,evm.TU.Chr11.2979,evm.TU.Chr03.1425,evm.TU.Chr13.211,evm.TU.Chr13.212,evm.TU.Chr03.453,evm.TU.Chr18.571,evm.TU.Chr18.1234,evm.TU.Chr03.1002,evm.TU.Chr01.5314,evm.TU.Chr19.779,evm.TU.Chr05.3740,evm.TU.Chr10.1887,evm.TU.Chr09.2450,evm.TU.Chr05.3757,evm.TU.Chr19.257,evm.TU.Chr03.481,evm.TU.Chr17.2355,evm.TU.Chr16.2414,evm.TU.Chr02.4634,evm.TU.Chr…	0.0116837
Biological process	positive regulation of flavonoid biosynthetic process	GO:0009963	7	0.000751445	5.0568	6	18	757	11484	evm.TU.Chr09.2567,evm.TU.Chr09.2568,evm.TU.Chr14.1311,evm.TU.Chr18.2359,evm.TU.Chr18.378,evm.TU.Chr14.1175,	0.0131944
Biological process	floral organ development	GO:0048437	5	0.00083871	1.8228	31	258	757	11484	evm.TU.Chr13.211,evm.TU.Chr13.212,evm.TU.Chr16.420,evm.TU.Chr17.2339,evm.TU.Chr17.2355,evm.TU.Chr11.2902,evm.TU.Chr11.2901,evm.TU.Chr16.2414,evm.TU.Chr02.2440,evm.TU.Chr16.2157,evm.TU.Chr05.113,evm.TU.Chr14.3129,evm.TU.Chr16.156,evm.TU.Chr04.1336,evm.TU.Chr06.1207,evm.TU.Chr01.110,evm.TU.Chr01.3900,evm.TU.Chr06.478,evm.TU.Chr01.199,evm.TU.Chr01.219,evm.TU.Chr07.345,evm.TU.Chr19.1598,evm.TU.Chr07.…	0.0146448
Biological process	cellular aromatic compound metabolic process	GO:0006725	4	0.000947282	1.14933	311	4105	757	11484	evm.TU.Chr13.3034,evm.TU.Chr03.3621,evm.TU.Chr03.3620,evm.TU.Chr04.4320,evm.TU.Chr03.3645,evm.TU.Chr03.831,evm.TU.Chr12.862,evm.TU.Chr19.1443,evm.TU.Chr01.4016,evm.TU.Chr07.1564,evm.TU.Chr19.1888,evm.TU.Chr13.3029,evm.TU.Chr08.277,evm.TU.Chr08.283,evm.TU.Chr02.664,evm.TU.Chr06.3063,evm.TU.Chr04.4389,evm.TU.Chr05.3703,evm.TU.Chr01.1388,evm.TU.Chr01.1383,evm.TU.Chr04.4371,evm.TU.Chr04.214,evm.TU.Ch…	0.0164492
Biological process	response to antibiotic	GO:0046677	4	0.000953051	1.72282	36	317	757	11484	evm.TU.Chr03.1425,evm.TU.Chr01.5314,evm.TU.Chr16.2414,evm.TU.Chr05.3,evm.TU.Chr02.1902,evm.TU.Chr11.2223,evm.TU.Chr02.4189,evm.TU.Chr16.2157,evm.TU.Chr02.381,evm.TU.Chr04.1148_evm.TU.Chr04.1154,evm.TU.Chr16.156,evm.TU.Chr14.2675,evm.TU.Chr18.185,evm.TU.Chr04.49,evm.TU.Chr02.1899,evm.TU.Chr02.1816,evm.TU.Chr09.2299,evm.TU.Chr05.338,evm.TU.Chr05.343,evm.TU.Chr04.3358,evm.TU.Chr07.2115,evm.TU.Chr03.…	0.0164585
Biological process	positive regulation of cell cycle	GO:0045787	6	0.000973546	2.80069	12	65	757	11484	evm.TU.Chr01.4016,evm.TU.Chr19.280,evm.TU.Chr03.1180,evm.TU.Chr17.308,evm.TU.Chr14.3111,evm.TU.Chr04.1785,evm.TU.Chr02.820,evm.TU.Chr02.819,evm.TU.Chr16.2275,evm.TU.Chr10.1347,evm.TU.Chr10.2643,evm.TU.Chr19.1015,	0.0167205
Biological process	meristem development	GO:0048507	5	0.000997608	1.78475	32	272	757	11484	evm.TU.Chr03.3621,evm.TU.Chr02.2959,evm.TU.Chr11.2980,evm.TU.Chr03.842,evm.TU.Chr11.2979,evm.TU.Chr04.4350,evm.TU.Chr17.2355,evm.TU.Chr15.210,evm.TU.Chr06.2955,evm.TU.Chr19.403,evm.TU.Chr03.1180,evm.TU.Chr03.521,evm.TU.Chr11.2178,evm.TU.Chr16.544,evm.TU.Chr14.3129,evm.TU.Chr05.3225,evm.TU.Chr04.1336,evm.TU.Chr19.2132,evm.TU.Chr04.1785,evm.TU.Chr01.3900,evm.TU.Chr18.185,evm.TU.Chr12.2524,evm.TU.Ch…	0.0170407
Biological process	leaf development	GO:0048366	6	0.001001	1.61007	45	424	757	11484	evm.TU.Chr19.1443,evm.TU.Chr08.2685,evm.TU.Chr03.3672,evm.TU.Chr03.3670,evm.TU.Chr17.232,evm.TU.Chr17.217,evm.TU.Chr06.97,evm.TU.Chr06.96,evm.TU.Chr11.2902,evm.TU.Chr11.2901,evm.TU.Chr10.2825,evm.TU.Chr03.1180,evm.TU.Chr02.4186,evm.TU.Chr02.4189,evm.TU.Chr07.161,evm.TU.Chr06.3385,evm.TU.Chr13.1659,evm.TU.Chr01.1356,evm.TU.Chr07.201,evm.TU.Chr14.3111,evm.TU.Chr04.1785,evm.TU.Chr01.110,evm.TU.Chr08…	0.0170062
Biological process	centromere complex assembly	GO:0034508	9	0.0010123	5.83477	5	13	757	11484	evm.TU.Chr04.4389,evm.TU.Chr10.2307,evm.TU.Chr01.1413,evm.TU.Chr05.588,evm.TU.Chr12.622,	0.0171057
Biological process	attachment of mitotic spindle microtubules to kinetochore	GO:0051315	5	0.0010123	5.83477	5	13	757	11484	evm.TU.Chr05.434,evm.TU.Chr10.2307,evm.TU.Chr01.1413,evm.TU.Chr12.622,evm.TU.Chr03.4045,	0.0171057
Biological process	regulation of anthocyanin biosynthetic process	GO:0031540	7	0.0010123	5.83477	5	13	757	11484	evm.TU.Chr10.2828,evm.TU.Chr10.2424,evm.TU.Chr14.1311,evm.TU.Chr18.2359,evm.TU.Chr14.1175,	0.0171057
Biological process	defense response to fungus	GO:0050832	7	0.00102457	1.66251	40	365	757	11484	evm.TU.Chr13.211,evm.TU.Chr13.212,evm.TU.Chr19.324,evm.TU.Chr16.2414,evm.TU.Chr01.4903,evm.TU.Chr05.3,evm.TU.Chr11.1333,evm.TU.Chr11.2223,evm.TU.Chr19.466,evm.TU.Chr02.4189,evm.TU.Chr02.709,evm.TU.Chr08.1054,evm.TU.Chr13.1645,evm.TU.Chr05.603,evm.TU.Chr08.1180,evm.TU.Chr11.1405,evm.TU.Chr11.2349,evm.TU.Chr03.677,evm.TU.Chr08.592,evm.TU.Chr06.2450,evm.TU.Chr09.2299,evm.TU.Chr06.1108,evm.TU.Chr06.5…	0.0170383
Biological process	obsolete non-recombinational repair	GO:0000726	0	0.00103759	4.79066	6	19	757	11484	evm.TU.Chr16.1544,evm.TU.Chr09.1750,evm.TU.Chr11.2178,evm.TU.Chr16.110,evm.TU.Chr08.1969,evm.TU.Chr14.1590,	0.0171639
Biological process	regulation of meiotic cell cycle	GO:0051445	6	0.00103759	4.79066	6	19	757	11484	evm.TU.Chr09.2923,evm.TU.Chr02.4150,evm.TU.Chr17.308,evm.TU.Chr01.169,evm.TU.Chr11.2864,evm.TU.Chr03.767,	0.0171639
Biological process	double-strand break repair via nonhomologous end joining	GO:0006303	10	0.00103759	4.79066	6	19	757	11484	evm.TU.Chr16.1544,evm.TU.Chr09.1750,evm.TU.Chr11.2178,evm.TU.Chr16.110,evm.TU.Chr08.1969,evm.TU.Chr14.1590,	0.0171639
Biological process	regulation of response to stress	GO:0080134	5	0.00104587	1.58799	47	449	757	11484	evm.TU.Chr04.4320,evm.TU.Chr13.211,evm.TU.Chr13.212,evm.TU.Chr07.1984,evm.TU.Chr05.2882,evm.TU.Chr09.2428,evm.TU.Chr04.1625,evm.TU.Chr05.971,evm.TU.Chr04.1669,evm.TU.Chr04.1660,evm.TU.Chr03.1102,evm.TU.Chr01.61,evm.TU.Chr07.129,evm.TU.Chr19.463,evm.TU.Chr02.4189,evm.TU.Chr08.2368,evm.TU.Chr11.2178,evm.TU.Chr13.1645,evm.TU.Chr01.169,evm.TU.Chr16.111,evm.TU.Chr02.800,evm.TU.Chr04.49,evm.TU.Chr04.32…	0.0170319
Biological process	secondary metabolic process	GO:0019748	3	0.00104758	1.62675	43	401	757	11484	evm.TU.Chr03.1002,evm.TU.Chr19.799,evm.TU.Chr10.2756,evm.TU.Chr03.3670,evm.TU.Chr19.792,evm.TU.Chr19.794,evm.TU.Chr19.791,evm.TU.Chr10.372,evm.TU.Chr16.402,evm.TU.Chr06.1346,evm.TU.Chr02.1563,evm.TU.Chr04.1222,evm.TU.Chr05.997,evm.TU.Chr14.3174,evm.TU.Chr14.3182,evm.TU.Chr10.2424,evm.TU.Chr02.1062,evm.TU.Chr03.111,evm.TU.Chr03.110,evm.TU.Chr19.801,evm.TU.Chr19.800,evm.TU.Chr19.809,evm.TU.Chr19.80…	0.0169719
Biological process	gamete generation	GO:0007276	4	0.00104855	2.44684	15	93	757	11484	evm.TU.Chr03.892,evm.TU.Chr06.3134,evm.TU.Chr16.2157,evm.TU.Chr06.1223,evm.TU.Chr06.410,evm.TU.Chr01.154,evm.TU.Chr16.54,evm.TU.Chr06.516,evm.TU.Chr01.2968,evm.TU.Chr12.600,evm.TU.Chr03.3929,evm.TU.Chr03.3928,evm.TU.Chr03.767,evm.TU.Chr01.3781,evm.TU.Chr14.743,	0.0169005
Biological process	cellular developmental process	GO:0048869	3	0.00106647	1.36955	91	1008	757	11484	evm.TU.Chr15.1340,evm.TU.Chr08.2690_evm.TU.Chr08.2692,evm.TU.Chr05.3703,evm.TU.Chr08.2694,evm.TU.Chr01.1383,evm.TU.Chr03.892,evm.TU.Chr03.3672,evm.TU.Chr16.420,evm.TU.Chr05.3757,evm.TU.Chr16.454,evm.TU.Chr08.2733,evm.TU.Chr10.85,evm.TU.Chr10.98,evm.TU.Chr14.16,evm.TU.Chr14.1436,evm.TU.Chr10.2373,evm.TU.Chr16.2414,evm.TU.Chr02.2440,evm.TU.Chr07.2397,evm.TU.Chr19.403,evm.TU.Chr05.3,evm.TU.Chr12.562…	0.0170148
Biological process	response to ethylene	GO:0009723	6	0.00112661	1.8789	27	218	757	11484	evm.TU.Chr16.2414,evm.TU.Chr03.1924,evm.TU.Chr18.1993,evm.TU.Chr05.3,evm.TU.Chr19.463,evm.TU.Chr02.1902,evm.TU.Chr16.2157,evm.TU.Chr09.2567,evm.TU.Chr09.2568,evm.TU.Chr14.1311,evm.TU.Chr13.2390,evm.TU.Chr02.1899,evm.TU.Chr02.888,evm.TU.Chr09.2299,evm.TU.Chr06.514,evm.TU.Chr06.511,evm.TU.Chr07.2115,evm.TU.Chr09.2353_evm.TU.Chr09.2354,evm.TU.Chr10.1302,evm.TU.Chr18.2244,evm.TU.Chr10.2619,evm.TU.Chr…	0.0167026
Biological process	stomatal lineage progression	GO:0010440	4	0.00114351	4.08434	7	26	757	11484	evm.TU.Chr15.1340,evm.TU.Chr01.1383,evm.TU.Chr11.1333,evm.TU.Chr08.1054,evm.TU.Chr08.32,evm.TU.Chr11.987,evm.TU.Chr11.1926,	0.0168734
Biological process	response to chemical	GO:0042221	3	0.00120112	1.17805	245	3155	757	11484	evm.TU.Chr13.3034,evm.TU.Chr04.4320,evm.TU.Chr11.2980,evm.TU.Chr06.228,evm.TU.Chr11.2979,evm.TU.Chr03.1425,evm.TU.Chr13.211,evm.TU.Chr13.212,evm.TU.Chr03.453,evm.TU.Chr18.571,evm.TU.Chr02.664,evm.TU.Chr19.342,evm.TU.Chr18.1234,evm.TU.Chr01.1370,evm.TU.Chr03.1002,evm.TU.Chr01.5314,evm.TU.Chr19.799,evm.TU.Chr10.2756,evm.TU.Chr11.2118,evm.TU.Chr19.324,evm.TU.Chr19.779,evm.TU.Chr05.3740,evm.TU.Chr10.…	0.0176408
Biological process	negative regulation of cell cycle process	GO:0010948	7	0.00122011	2.33391	16	104	757	11484	evm.TU.Chr04.2917,evm.TU.Chr19.280,evm.TU.Chr17.2398,evm.TU.Chr17.2198,evm.TU.Chr02.4150,evm.TU.Chr10.538,evm.TU.Chr15.767,evm.TU.Chr06.410,evm.TU.Chr11.2735,evm.TU.Chr03.2966,evm.TU.Chr16.2275,evm.TU.Chr06.516,evm.TU.Chr14.2054,evm.TU.Chr09.485,evm.TU.Chr19.1015,evm.TU.Chr01.5099,	0.0178363
Biological process	pattern specification process	GO:0007389	3	0.00127319	1.75889	32	276	757	11484	evm.TU.Chr02.2959,evm.TU.Chr19.1443,evm.TU.Chr08.2685,evm.TU.Chr03.453,evm.TU.Chr17.2339,evm.TU.Chr14.16,evm.TU.Chr17.2355,evm.TU.Chr10.2373,evm.TU.Chr10.2825,evm.TU.Chr02.4189,evm.TU.Chr06.3385,evm.TU.Chr11.2178,evm.TU.Chr13.1645,evm.TU.Chr16.544,evm.TU.Chr10.2424,evm.TU.Chr14.3129,evm.TU.Chr05.3225,evm.TU.Chr04.1336,evm.TU.Chr13.2920,evm.TU.Chr19.2132,evm.TU.Chr02.4511,evm.TU.Chr01.3900,evm.TU.…	0.0185261
Biological process	male gamete generation	GO:0048232	5	0.00127676	2.59494	13	76	757	11484	evm.TU.Chr03.892,evm.TU.Chr06.3134,evm.TU.Chr16.2157,evm.TU.Chr06.1223,evm.TU.Chr06.410,evm.TU.Chr16.54,evm.TU.Chr01.2968,evm.TU.Chr12.600,evm.TU.Chr03.3929,evm.TU.Chr03.3928,evm.TU.Chr03.767,evm.TU.Chr01.3781,evm.TU.Chr14.743,	0.0184924
Biological process	organic cyclic compound metabolic process	GO:1901360	4	0.00142165	1.14039	317	4217	757	11484	evm.TU.Chr13.3034,evm.TU.Chr03.3621,evm.TU.Chr03.3620,evm.TU.Chr04.4320,evm.TU.Chr03.3645,evm.TU.Chr03.831,evm.TU.Chr12.862,evm.TU.Chr19.1443,evm.TU.Chr01.4016,evm.TU.Chr07.1564,evm.TU.Chr15.2229,evm.TU.Chr19.1888,evm.TU.Chr13.3029,evm.TU.Chr08.277,evm.TU.Chr08.283,evm.TU.Chr02.664,evm.TU.Chr06.3063,evm.TU.Chr04.4389,evm.TU.Chr05.3703,evm.TU.Chr01.1388,evm.TU.Chr01.1383,evm.TU.Chr04.4371,evm.TU.C…	0.0204966
Biological process	integument development	GO:0080060	5	0.00148985	5.418	5	14	757	11484	evm.TU.Chr16.2414,evm.TU.Chr14.3129,evm.TU.Chr01.3900,evm.TU.Chr07.2115,evm.TU.Chr01.4105,	0.0213817
Biological process	regulation of cytokinesis	GO:0032465	7	0.00148985	5.418	5	14	757	11484	evm.TU.Chr11.2223,evm.TU.Chr06.921,evm.TU.Chr06.516,evm.TU.Chr11.2424,evm.TU.Chr01.1039,	0.0213817
Biological process	flavonoid biosynthetic process	GO:0009813	5	0.00150941	2.22325	17	116	757	11484	evm.TU.Chr15.1365,evm.TU.Chr15.1370,evm.TU.Chr15.2229,evm.TU.Chr19.257,evm.TU.Chr10.2828,evm.TU.Chr09.2567,evm.TU.Chr09.2568,evm.TU.Chr10.2424,evm.TU.Chr09.249,evm.TU.Chr14.1311,evm.TU.Chr08.2008,evm.TU.Chr18.2359,evm.TU.Chr13.120,evm.TU.Chr03.717,evm.TU.Chr17.1935,evm.TU.Chr18.378,evm.TU.Chr14.1175,	0.0214664
Biological process	cell differentiation	GO:0030154	4	0.0015615	1.39561	77	837	757	11484	evm.TU.Chr15.1340,evm.TU.Chr08.2690_evm.TU.Chr08.2692,evm.TU.Chr05.3703,evm.TU.Chr08.2694,evm.TU.Chr01.1383,evm.TU.Chr03.892,evm.TU.Chr03.3672,evm.TU.Chr16.420,evm.TU.Chr05.3757,evm.TU.Chr16.454,evm.TU.Chr08.2733,evm.TU.Chr10.85,evm.TU.Chr10.98,evm.TU.Chr14.16,evm.TU.Chr14.1436,evm.TU.Chr10.2373,evm.TU.Chr16.2414,evm.TU.Chr02.2440,evm.TU.Chr07.2397,evm.TU.Chr05.3,evm.TU.Chr03.3331,evm.TU.Chr11.22…	0.0221072
Biological process	regulation of mitotic sister chromatid segregation	GO:0033047	9	0.0016407	3.46752	8	35	757	11484	evm.TU.Chr07.2836,evm.TU.Chr10.2307,evm.TU.Chr04.2917,evm.TU.Chr16.1541,evm.TU.Chr10.538,evm.TU.Chr12.622,evm.TU.Chr03.2966,evm.TU.Chr14.2054,	0.0231243
Biological process	nucleobase-containing compound metabolic process	GO:0006139	5	0.00168847	1.15249	282	3712	757	11484	evm.TU.Chr13.3034,evm.TU.Chr03.3621,evm.TU.Chr03.3620,evm.TU.Chr04.4320,evm.TU.Chr03.3645,evm.TU.Chr03.831,evm.TU.Chr12.862,evm.TU.Chr19.1443,evm.TU.Chr01.4016,evm.TU.Chr19.1888,evm.TU.Chr13.3029,evm.TU.Chr08.277,evm.TU.Chr08.283,evm.TU.Chr02.664,evm.TU.Chr06.3063,evm.TU.Chr04.4389,evm.TU.Chr05.3703,evm.TU.Chr01.1388,evm.TU.Chr01.1383,evm.TU.Chr04.4371,evm.TU.Chr04.214,evm.TU.Chr03.1002,evm.TU.Ch…	0.0236913
Biological process	response to fungus	GO:0009620	6	0.00176102	1.56575	45	436	757	11484	evm.TU.Chr13.211,evm.TU.Chr13.212,evm.TU.Chr19.324,evm.TU.Chr16.2414,evm.TU.Chr01.4903,evm.TU.Chr05.3,evm.TU.Chr11.1333,evm.TU.Chr02.1902,evm.TU.Chr11.2223,evm.TU.Chr19.466,evm.TU.Chr02.4189,evm.TU.Chr02.709,evm.TU.Chr08.1054,evm.TU.Chr13.1645,evm.TU.Chr02.1075,evm.TU.Chr16.156,evm.TU.Chr05.603,evm.TU.Chr08.1180,evm.TU.Chr11.1405,evm.TU.Chr02.1899,evm.TU.Chr11.2349,evm.TU.Chr03.677,evm.TU.Chr08.5…	0.0245995
Biological process	phenylpropanoid metabolic process	GO:0009698	5	0.0017939	2.13334	18	128	757	11484	evm.TU.Chr14.3174,evm.TU.Chr14.3182,evm.TU.Chr10.2424,evm.TU.Chr03.111,evm.TU.Chr03.110,evm.TU.Chr14.2675,evm.TU.Chr03.3865,evm.TU.Chr08.2433,evm.TU.Chr11.2349,evm.TU.Chr05.1342,evm.TU.Chr13.120,evm.TU.Chr04.4284,evm.TU.Chr17.1935,evm.TU.Chr17.2406,evm.TU.Chr02.4723,evm.TU.Chr01.1519,evm.TU.Chr02.178,evm.TU.Chr02.176,	0.024948
Biological process	response to hormone	GO:0009725	5	0.00185496	1.2699	130	1553	757	11484	evm.TU.Chr04.4320,evm.TU.Chr11.2980,evm.TU.Chr11.2979,evm.TU.Chr13.211,evm.TU.Chr13.212,evm.TU.Chr03.453,evm.TU.Chr18.571,evm.TU.Chr18.1234,evm.TU.Chr03.1002,evm.TU.Chr01.5314,evm.TU.Chr19.779,evm.TU.Chr05.3740,evm.TU.Chr10.1887,evm.TU.Chr05.3757,evm.TU.Chr19.257,evm.TU.Chr03.481,evm.TU.Chr17.2355,evm.TU.Chr16.2414,evm.TU.Chr16.1502,evm.TU.Chr16.1985,evm.TU.Chr15.216,evm.TU.Chr15.210,evm.TU.Chr03…	0.0255709
Biological process	positive regulation of biological process	GO:0048518	4	0.00185709	1.28365	121	1430	757	11484	evm.TU.Chr11.2980,evm.TU.Chr19.1443,evm.TU.Chr03.842,evm.TU.Chr01.4016,evm.TU.Chr11.2979,evm.TU.Chr08.283,evm.TU.Chr04.4389,evm.TU.Chr01.1383,evm.TU.Chr19.799,evm.TU.Chr19.792,evm.TU.Chr19.794,evm.TU.Chr19.791,evm.TU.Chr07.1984,evm.TU.Chr18.2599,evm.TU.Chr10.1473,evm.TU.Chr10.2307,evm.TU.Chr09.2428,evm.TU.Chr19.280,evm.TU.Chr19.257,evm.TU.Chr16.1544,evm.TU.Chr05.971,evm.TU.Chr16.2414,evm.TU.Chr12…	0.0254883
Biological process	regulation of chromosome organization	GO:0033044	7	0.00190042	2.07365	19	139	757	11484	evm.TU.Chr01.4016,evm.TU.Chr08.283,evm.TU.Chr04.4389,evm.TU.Chr09.2923,evm.TU.Chr07.2836,evm.TU.Chr10.2307,evm.TU.Chr04.2917,evm.TU.Chr16.1544,evm.TU.Chr16.1541,evm.TU.Chr09.1750,evm.TU.Chr10.538,evm.TU.Chr03.1180,evm.TU.Chr02.820,evm.TU.Chr02.819,evm.TU.Chr12.622,evm.TU.Chr03.2966,evm.TU.Chr16.2275,evm.TU.Chr14.2054,evm.TU.Chr14.1590,	0.0259697
Biological process	positive regulation of macromolecule biosynthetic process	GO:0010557	7	0.00198376	1.50259	52	525	757	11484	evm.TU.Chr19.1443,evm.TU.Chr01.4016,evm.TU.Chr19.799,evm.TU.Chr19.792,evm.TU.Chr19.794,evm.TU.Chr19.791,evm.TU.Chr10.1473,evm.TU.Chr19.280,evm.TU.Chr19.257,evm.TU.Chr16.1544,evm.TU.Chr05.971,evm.TU.Chr16.2414,evm.TU.Chr16.471,evm.TU.Chr04.3587,evm.TU.Chr09.1750,evm.TU.Chr10.538,evm.TU.Chr03.1180,evm.TU.Chr19.463,evm.TU.Chr11.2223,evm.TU.Chr19.466,evm.TU.Chr16.2157,evm.TU.Chr06.3385,evm.TU.Chr09.2…	0.0269911
Biological process	response to stress	GO:0006950	3	0.0020616	1.16659	246	3199	757	11484	evm.TU.Chr04.4320,evm.TU.Chr01.4016,evm.TU.Chr06.221,evm.TU.Chr03.1425,evm.TU.Chr13.211,evm.TU.Chr13.212,evm.TU.Chr08.277,evm.TU.Chr03.453,evm.TU.Chr06.3067,evm.TU.Chr18.1234,evm.TU.Chr04.4371,evm.TU.Chr16.909,evm.TU.Chr01.5314,evm.TU.Chr19.799,evm.TU.Chr11.2118,evm.TU.Chr19.324,evm.TU.Chr10.1887,evm.TU.Chr19.792,evm.TU.Chr19.794,evm.TU.Chr06.278,evm.TU.Chr19.791,evm.TU.Chr07.1984,evm.TU.Chr05.28…	0.0279293
Biological process	chromosome separation	GO:0051304	4	0.0021538	2.56401	12	71	757	11484	evm.TU.Chr04.4371,evm.TU.Chr07.2836,evm.TU.Chr10.2307,evm.TU.Chr04.2917,evm.TU.Chr16.1541,evm.TU.Chr02.820,evm.TU.Chr02.819,evm.TU.Chr12.622,evm.TU.Chr11.2735,evm.TU.Chr03.2966,evm.TU.Chr04.4223,evm.TU.Chr14.2054,	0.0290532
Biological process	positive regulation of biosynthetic process	GO:0009891	6	0.00218775	1.47677	55	565	757	11484	evm.TU.Chr19.1443,evm.TU.Chr01.4016,evm.TU.Chr19.799,evm.TU.Chr19.792,evm.TU.Chr19.794,evm.TU.Chr19.791,evm.TU.Chr10.1473,evm.TU.Chr19.280,evm.TU.Chr19.257,evm.TU.Chr16.1544,evm.TU.Chr05.971,evm.TU.Chr16.2414,evm.TU.Chr16.471,evm.TU.Chr04.3587,evm.TU.Chr09.1750,evm.TU.Chr10.538,evm.TU.Chr03.1180,evm.TU.Chr19.463,evm.TU.Chr11.2223,evm.TU.Chr19.466,evm.TU.Chr16.2157,evm.TU.Chr06.3385,evm.TU.Chr09.2…	0.0293851
Biological process	regulation of metaphase/anaphase transition of cell cycle	GO:1902099	9	0.00228212	3.66182	7	29	757	11484	evm.TU.Chr07.2836,evm.TU.Chr10.2307,evm.TU.Chr04.2917,evm.TU.Chr16.1541,evm.TU.Chr12.622,evm.TU.Chr03.2966,evm.TU.Chr14.2054,	0.0305221
Biological process	regulation of response to drug	GO:2001023	5	0.00228212	3.66182	7	29	757	11484	evm.TU.Chr16.2414,evm.TU.Chr05.3,evm.TU.Chr11.2223,evm.TU.Chr07.2115,evm.TU.Chr01.1039,evm.TU.Chr10.1302,evm.TU.Chr05.849,	0.0305221
Biological process	regulation of cellular response to drug	GO:2001038	6	0.00228212	3.66182	7	29	757	11484	evm.TU.Chr16.2414,evm.TU.Chr05.3,evm.TU.Chr11.2223,evm.TU.Chr07.2115,evm.TU.Chr01.1039,evm.TU.Chr10.1302,evm.TU.Chr05.849,	0.0305221
Biological process	regulation of mitotic sister chromatid separation	GO:0010965	8	0.00228212	3.66182	7	29	757	11484	evm.TU.Chr07.2836,evm.TU.Chr10.2307,evm.TU.Chr04.2917,evm.TU.Chr16.1541,evm.TU.Chr12.622,evm.TU.Chr03.2966,evm.TU.Chr14.2054,	0.0305221
Biological process	metaphase/anaphase transition of cell cycle	GO:0044784	9	0.00228212	3.66182	7	29	757	11484	evm.TU.Chr07.2836,evm.TU.Chr10.2307,evm.TU.Chr04.2917,evm.TU.Chr16.1541,evm.TU.Chr12.622,evm.TU.Chr03.2966,evm.TU.Chr14.2054,	0.0305221
Biological process	regulation of chromosome separation	GO:1905818	7	0.00228212	3.66182	7	29	757	11484	evm.TU.Chr07.2836,evm.TU.Chr10.2307,evm.TU.Chr04.2917,evm.TU.Chr16.1541,evm.TU.Chr12.622,evm.TU.Chr03.2966,evm.TU.Chr14.2054,	0.0305221
Biological process	regulation of mitotic metaphase/anaphase transition	GO:0030071	10	0.00228212	3.66182	7	29	757	11484	evm.TU.Chr07.2836,evm.TU.Chr10.2307,evm.TU.Chr04.2917,evm.TU.Chr16.1541,evm.TU.Chr12.622,evm.TU.Chr03.2966,evm.TU.Chr14.2054,	0.0305221
Biological process	metaphase/anaphase transition of mitotic cell cycle	GO:0007091	10	0.00228212	3.66182	7	29	757	11484	evm.TU.Chr07.2836,evm.TU.Chr10.2307,evm.TU.Chr04.2917,evm.TU.Chr16.1541,evm.TU.Chr12.622,evm.TU.Chr03.2966,evm.TU.Chr14.2054,	0.0305221
Biological process	positive regulation of transcription, DNA-templated	GO:0045893	11	0.00230286	1.5445	45	442	757	11484	evm.TU.Chr01.4016,evm.TU.Chr19.799,evm.TU.Chr19.792,evm.TU.Chr19.794,evm.TU.Chr19.791,evm.TU.Chr10.1473,evm.TU.Chr19.257,evm.TU.Chr16.1544,evm.TU.Chr16.2414,evm.TU.Chr16.471,evm.TU.Chr04.3587,evm.TU.Chr09.1750,evm.TU.Chr03.1180,evm.TU.Chr19.463,evm.TU.Chr11.2223,evm.TU.Chr19.466,evm.TU.Chr16.2157,evm.TU.Chr09.2567,evm.TU.Chr09.2568,evm.TU.Chr11.3009,evm.TU.Chr17.308,evm.TU.Chr09.2513,evm.TU.Chr19…	0.0297855
Biological process	adaxial/abaxial pattern specification	GO:0009955	5	0.00231525	3.03408	9	45	757	11484	evm.TU.Chr19.1443,evm.TU.Chr17.2339,evm.TU.Chr02.4189,evm.TU.Chr06.3385,evm.TU.Chr11.2178,evm.TU.Chr14.3129,evm.TU.Chr01.3900,evm.TU.Chr15.69,evm.TU.Chr07.377,	0.029823
Biological process	response to endogenous stimulus	GO:0009719	3	0.00239082	1.25711	133	1605	757	11484	evm.TU.Chr04.4320,evm.TU.Chr11.2980,evm.TU.Chr11.2979,evm.TU.Chr13.211,evm.TU.Chr13.212,evm.TU.Chr03.453,evm.TU.Chr18.571,evm.TU.Chr18.1234,evm.TU.Chr03.1002,evm.TU.Chr01.5314,evm.TU.Chr19.779,evm.TU.Chr05.3740,evm.TU.Chr10.1887,evm.TU.Chr05.3757,evm.TU.Chr19.257,evm.TU.Chr03.481,evm.TU.Chr17.2355,evm.TU.Chr16.2414,evm.TU.Chr16.1502,evm.TU.Chr16.1985,evm.TU.Chr15.216,evm.TU.Chr15.210,evm.TU.Chr01…	0.0306708
Biological process	chromatin assembly	GO:0031497	7	0.0023988	2.13138	17	121	757	11484	evm.TU.Chr03.3620,evm.TU.Chr06.1753,evm.TU.Chr02.1629,evm.TU.Chr04.4389,evm.TU.Chr05.588,evm.TU.Chr04.4428,evm.TU.Chr12.2432,evm.TU.Chr08.2368,evm.TU.Chr14.3111,evm.TU.Chr04.1785,evm.TU.Chr08.1954,evm.TU.Chr12.236,evm.TU.Chr12.239,evm.TU.Chr13.2895,evm.TU.Chr02.460,evm.TU.Chr14.673,evm.TU.Chr11.1565,	0.0306481
Biological process	cellular response to jasmonic acid stimulus	GO:0071395	8	0.00243727	2.02984	19	142	757	11484	evm.TU.Chr04.4320,evm.TU.Chr13.211,evm.TU.Chr13.212,evm.TU.Chr16.2414,evm.TU.Chr05.3,evm.TU.Chr07.129,evm.TU.Chr19.463,evm.TU.Chr14.1311,evm.TU.Chr16.111,evm.TU.Chr18.2359,evm.TU.Chr06.514,evm.TU.Chr06.511,evm.TU.Chr06.2851,evm.TU.Chr04.3358,evm.TU.Chr07.2115,evm.TU.Chr02.1756,evm.TU.Chr10.1302,evm.TU.Chr14.1175,evm.TU.Chr05.849,	0.0310135
Biological process	positive regulation of cellular process	GO:0048522	5	0.00251692	1.31282	99	1144	757	11484	evm.TU.Chr11.2980,evm.TU.Chr19.1443,evm.TU.Chr03.842,evm.TU.Chr01.4016,evm.TU.Chr11.2979,evm.TU.Chr08.283,evm.TU.Chr04.4389,evm.TU.Chr19.799,evm.TU.Chr19.792,evm.TU.Chr19.794,evm.TU.Chr19.791,evm.TU.Chr10.1473,evm.TU.Chr10.2307,evm.TU.Chr09.2428,evm.TU.Chr19.280,evm.TU.Chr19.257,evm.TU.Chr16.1544,evm.TU.Chr05.971,evm.TU.Chr16.2414,evm.TU.Chr12.2277,evm.TU.Chr16.471,evm.TU.Chr01.4903,evm.TU.Chr01.…	0.0318979
Biological process	response to water deprivation	GO:0009414	6	0.00262441	1.53409	45	445	757	11484	evm.TU.Chr18.1234,evm.TU.Chr19.799,evm.TU.Chr11.2118,evm.TU.Chr10.1887,evm.TU.Chr19.792,evm.TU.Chr19.794,evm.TU.Chr19.791,evm.TU.Chr07.1984,evm.TU.Chr14.3217,evm.TU.Chr05.3757,evm.TU.Chr16.454,evm.TU.Chr16.2414,evm.TU.Chr07.2367,evm.TU.Chr15.210,evm.TU.Chr05.3,evm.TU.Chr02.351,evm.TU.Chr08.2409,evm.TU.Chr04.2604,evm.TU.Chr09.2513,evm.TU.Chr09.2504,evm.TU.Chr19.801,evm.TU.Chr19.800,evm.TU.Chr19.80…	0.031971
Biological process	negative regulation of cell cycle	GO:0045786	6	0.00267812	2.1672	16	112	757	11484	evm.TU.Chr04.2917,evm.TU.Chr19.280,evm.TU.Chr17.2398,evm.TU.Chr17.2198,evm.TU.Chr02.4150,evm.TU.Chr10.538,evm.TU.Chr15.767,evm.TU.Chr06.410,evm.TU.Chr11.2735,evm.TU.Chr03.2966,evm.TU.Chr16.2275,evm.TU.Chr06.516,evm.TU.Chr14.2054,evm.TU.Chr09.485,evm.TU.Chr19.1015,evm.TU.Chr01.5099,	0.0324994
Biological process	positive regulation of RNA biosynthetic process	GO:1902680	9	0.00277288	1.51382	47	471	757	11484	evm.TU.Chr19.1443,evm.TU.Chr01.4016,evm.TU.Chr19.799,evm.TU.Chr19.792,evm.TU.Chr19.794,evm.TU.Chr19.791,evm.TU.Chr10.1473,evm.TU.Chr19.257,evm.TU.Chr16.1544,evm.TU.Chr16.2414,evm.TU.Chr16.471,evm.TU.Chr04.3587,evm.TU.Chr09.1750,evm.TU.Chr03.1180,evm.TU.Chr19.463,evm.TU.Chr11.2223,evm.TU.Chr19.466,evm.TU.Chr16.2157,evm.TU.Chr06.3385,evm.TU.Chr09.2567,evm.TU.Chr09.2568,evm.TU.Chr11.3009,evm.TU.Chr1…	0.0335199
Biological process	positive regulation of nucleic acid-templated transcription	GO:1903508	10	0.00277288	1.51382	47	471	757	11484	evm.TU.Chr19.1443,evm.TU.Chr01.4016,evm.TU.Chr19.799,evm.TU.Chr19.792,evm.TU.Chr19.794,evm.TU.Chr19.791,evm.TU.Chr10.1473,evm.TU.Chr19.257,evm.TU.Chr16.1544,evm.TU.Chr16.2414,evm.TU.Chr16.471,evm.TU.Chr04.3587,evm.TU.Chr09.1750,evm.TU.Chr03.1180,evm.TU.Chr19.463,evm.TU.Chr11.2223,evm.TU.Chr19.466,evm.TU.Chr16.2157,evm.TU.Chr06.3385,evm.TU.Chr09.2567,evm.TU.Chr09.2568,evm.TU.Chr11.3009,evm.TU.Chr1…	0.0335199
Biological process	asymmetric cell division	GO:0008356	4	0.00281022	3.53976	7	30	757	11484	evm.TU.Chr03.3672,evm.TU.Chr03.3331,evm.TU.Chr02.4189,evm.TU.Chr13.1645,evm.TU.Chr03.677,evm.TU.Chr08.19,evm.TU.Chr06.516,	0.0337119
Biological process	endosperm development	GO:0009960	5	0.00281022	3.53976	7	30	757	11484	evm.TU.Chr16.1197,evm.TU.Chr01.169,evm.TU.Chr02.820,evm.TU.Chr02.819,evm.TU.Chr12.3329,evm.TU.Chr11.2864,evm.TU.Chr04.1993,	0.0337119
Biological process	mitotic sister chromatid separation	GO:0051306	5	0.00281022	3.53976	7	30	757	11484	evm.TU.Chr07.2836,evm.TU.Chr10.2307,evm.TU.Chr04.2917,evm.TU.Chr16.1541,evm.TU.Chr12.622,evm.TU.Chr03.2966,evm.TU.Chr14.2054,	0.0337119
Biological process	intracellular signal transduction	GO:0035556	6	0.00285863	1.45869	55	572	757	11484	evm.TU.Chr03.1425,evm.TU.Chr06.3067,evm.TU.Chr19.779,evm.TU.Chr04.2917,evm.TU.Chr16.1544,evm.TU.Chr12.2277,evm.TU.Chr16.1502,evm.TU.Chr17.2398,evm.TU.Chr07.2397,evm.TU.Chr04.786,evm.TU.Chr17.2198,evm.TU.Chr03.1102,evm.TU.Chr18.1993,evm.TU.Chr03.955,evm.TU.Chr15.2321,evm.TU.Chr01.61,evm.TU.Chr09.1750,evm.TU.Chr19.463,evm.TU.Chr04.341,evm.TU.Chr19.451,evm.TU.Chr04.796,evm.TU.Chr18.126,evm.TU.Chr06.…	0.0335249
Biological process	cellular response to fatty acid	GO:0071398	7	0.00286169	2.00165	19	144	757	11484	evm.TU.Chr04.4320,evm.TU.Chr13.211,evm.TU.Chr13.212,evm.TU.Chr16.2414,evm.TU.Chr05.3,evm.TU.Chr07.129,evm.TU.Chr19.463,evm.TU.Chr14.1311,evm.TU.Chr16.111,evm.TU.Chr18.2359,evm.TU.Chr06.514,evm.TU.Chr06.511,evm.TU.Chr06.2851,evm.TU.Chr04.3358,evm.TU.Chr07.2115,evm.TU.Chr02.1756,evm.TU.Chr10.1302,evm.TU.Chr14.1175,evm.TU.Chr05.849,	0.033436
Biological process	mitotic sister chromatid segregation	GO:0000070	8	0.00293452	2.14802	16	113	757	11484	evm.TU.Chr05.434,evm.TU.Chr07.2836,evm.TU.Chr10.2307,evm.TU.Chr04.2917,evm.TU.Chr01.1413,evm.TU.Chr16.1541,evm.TU.Chr10.538,evm.TU.Chr08.2330,evm.TU.Chr04.873,evm.TU.Chr12.622,evm.TU.Chr03.2966,evm.TU.Chr18.2298,evm.TU.Chr06.516,evm.TU.Chr19.1598,evm.TU.Chr14.2054,evm.TU.Chr03.4045,	0.03416
Biological process	response to water	GO:0009415	5	0.00298418	1.52381	45	448	757	11484	evm.TU.Chr18.1234,evm.TU.Chr19.799,evm.TU.Chr11.2118,evm.TU.Chr10.1887,evm.TU.Chr19.792,evm.TU.Chr19.794,evm.TU.Chr19.791,evm.TU.Chr07.1984,evm.TU.Chr14.3217,evm.TU.Chr05.3757,evm.TU.Chr16.454,evm.TU.Chr16.2414,evm.TU.Chr07.2367,evm.TU.Chr15.210,evm.TU.Chr05.3,evm.TU.Chr02.351,evm.TU.Chr08.2409,evm.TU.Chr04.2604,evm.TU.Chr09.2513,evm.TU.Chr09.2504,evm.TU.Chr19.801,evm.TU.Chr19.800,evm.TU.Chr19.80…	0.0346099
Biological process	cytoplasmic microtubule organization	GO:0031122	8	0.00326077	2.709	10	56	757	11484	evm.TU.Chr03.3284,evm.TU.Chr12.2277,evm.TU.Chr04.786,evm.TU.Chr03.955,evm.TU.Chr04.796,evm.TU.Chr17.2216,evm.TU.Chr12.1647,evm.TU.Chr16.271,evm.TU.Chr08.1611,evm.TU.Chr15.73,	0.0376787
Biological process	regulation of organelle organization	GO:0033043	6	0.00327081	1.6736	31	281	757	11484	evm.TU.Chr04.1295,evm.TU.Chr01.4016,evm.TU.Chr08.283,evm.TU.Chr04.4389,evm.TU.Chr09.2923,evm.TU.Chr03.3672,evm.TU.Chr07.2836,evm.TU.Chr10.2307,evm.TU.Chr04.2917,evm.TU.Chr16.1544,evm.TU.Chr16.1541,evm.TU.Chr06.1330,evm.TU.Chr02.4150,evm.TU.Chr09.1750,evm.TU.Chr10.538,evm.TU.Chr03.1180,evm.TU.Chr12.176,evm.TU.Chr08.2831,evm.TU.Chr01.169,evm.TU.Chr02.820,evm.TU.Chr02.819,evm.TU.Chr12.622,evm.TU.Chr…	0.0376562
Biological process	anatomical structure formation involved in morphogenesis	GO:0048646	3	0.0033548	1.57939	38	365	757	11484	evm.TU.Chr19.357,evm.TU.Chr01.1383,evm.TU.Chr03.3284,evm.TU.Chr17.2355,evm.TU.Chr11.2902,evm.TU.Chr11.2901,evm.TU.Chr02.2440,evm.TU.Chr12.562,evm.TU.Chr12.563,evm.TU.Chr03.3331,evm.TU.Chr12.583,evm.TU.Chr02.4189,evm.TU.Chr07.161,evm.TU.Chr05.113,evm.TU.Chr03.521,evm.TU.Chr13.1645,evm.TU.Chr17.1791,evm.TU.Chr10.2424,evm.TU.Chr04.1336,evm.TU.Chr13.2920,evm.TU.Chr02.4511,evm.TU.Chr16.54,evm.TU.Chr13…	0.0384822
Biological process	jasmonic acid mediated signaling pathway	GO:0009867	7	0.00352496	2.00785	18	136	757	11484	evm.TU.Chr04.4320,evm.TU.Chr13.211,evm.TU.Chr13.212,evm.TU.Chr16.2414,evm.TU.Chr05.3,evm.TU.Chr07.129,evm.TU.Chr19.463,evm.TU.Chr14.1311,evm.TU.Chr16.111,evm.TU.Chr18.2359,evm.TU.Chr06.514,evm.TU.Chr06.511,evm.TU.Chr06.2851,evm.TU.Chr07.2115,evm.TU.Chr02.1756,evm.TU.Chr10.1302,evm.TU.Chr14.1175,evm.TU.Chr05.849,	0.0402871
Biological process	reproductive system development	GO:0061458	5	0.00364299	1.27473	111	1321	757	11484	evm.TU.Chr13.3034,evm.TU.Chr03.3621,evm.TU.Chr02.2959,evm.TU.Chr15.1340,evm.TU.Chr06.228,evm.TU.Chr06.1726,evm.TU.Chr04.4350,evm.TU.Chr15.2229,evm.TU.Chr13.211,evm.TU.Chr13.212,evm.TU.Chr08.2685,evm.TU.Chr18.1234,evm.TU.Chr16.1197,evm.TU.Chr15.1763,evm.TU.Chr05.3742,evm.TU.Chr10.1887,evm.TU.Chr05.481,evm.TU.Chr10.1885,evm.TU.Chr06.3134,evm.TU.Chr14.3217,evm.TU.Chr16.420,evm.TU.Chr05.3757,evm.TU.C…	0.0414852
Biological process	reproductive structure development	GO:0048608	4	0.00364299	1.27473	111	1321	757	11484	evm.TU.Chr13.3034,evm.TU.Chr03.3621,evm.TU.Chr02.2959,evm.TU.Chr15.1340,evm.TU.Chr06.228,evm.TU.Chr06.1726,evm.TU.Chr04.4350,evm.TU.Chr15.2229,evm.TU.Chr13.211,evm.TU.Chr13.212,evm.TU.Chr08.2685,evm.TU.Chr18.1234,evm.TU.Chr16.1197,evm.TU.Chr15.1763,evm.TU.Chr05.3742,evm.TU.Chr10.1887,evm.TU.Chr05.481,evm.TU.Chr10.1885,evm.TU.Chr06.3134,evm.TU.Chr14.3217,evm.TU.Chr16.420,evm.TU.Chr05.3757,evm.TU.C…	0.0414852
Biological process	plant epidermis development	GO:0090558	5	0.00389605	1.5876	36	344	757	11484	evm.TU.Chr15.1340,evm.TU.Chr01.1383,evm.TU.Chr03.3672,evm.TU.Chr16.420,evm.TU.Chr05.3757,evm.TU.Chr08.2733,evm.TU.Chr10.98,evm.TU.Chr14.16,evm.TU.Chr11.1333,evm.TU.Chr12.176,evm.TU.Chr08.1054,evm.TU.Chr13.1645,evm.TU.Chr17.308,evm.TU.Chr14.3111,evm.TU.Chr09.2508,evm.TU.Chr01.169,evm.TU.Chr04.1785,evm.TU.Chr15.2450,evm.TU.Chr02.888,evm.TU.Chr08.2431,evm.TU.Chr03.677,evm.TU.Chr18.2359,evm.TU.Chr08.…	0.0440478
Biological process	flavonoid metabolic process	GO:0009812	4	0.0038972	1.94755	19	148	757	11484	evm.TU.Chr15.1365,evm.TU.Chr15.1370,evm.TU.Chr15.2229,evm.TU.Chr19.257,evm.TU.Chr10.2828,evm.TU.Chr09.2567,evm.TU.Chr09.2568,evm.TU.Chr10.2424,evm.TU.Chr09.249,evm.TU.Chr14.1311,evm.TU.Chr08.2008,evm.TU.Chr18.2359,evm.TU.Chr01.1231,evm.TU.Chr13.120,evm.TU.Chr03.717,evm.TU.Chr03.328,evm.TU.Chr17.1935,evm.TU.Chr18.378,evm.TU.Chr14.1175,	0.0439028
Biological process	seed trichome differentiation	GO:0090376	6	0.00390247	4.46189	5	17	757	11484	evm.TU.Chr05.3757,evm.TU.Chr08.2431,evm.TU.Chr05.2940,evm.TU.Chr05.2943,evm.TU.Chr07.2052,	0.0438052
Biological process	seed trichome elongation	GO:0090378	6	0.00390247	4.46189	5	17	757	11484	evm.TU.Chr05.3757,evm.TU.Chr08.2431,evm.TU.Chr05.2940,evm.TU.Chr05.2943,evm.TU.Chr07.2052,	0.0438052
Biological process	sister chromatid cohesion	GO:0007062	7	0.004142	3.31853	7	32	757	11484	evm.TU.Chr08.277,evm.TU.Chr10.538,evm.TU.Chr08.2330,evm.TU.Chr02.820,evm.TU.Chr02.819,evm.TU.Chr19.1598,evm.TU.Chr11.2889,	0.0461642
Biological process	response to salicylic acid	GO:0009751	6	0.00419799	1.83379	22	182	757	11484	evm.TU.Chr01.5314,evm.TU.Chr16.2414,evm.TU.Chr05.3,evm.TU.Chr02.1902,evm.TU.Chr11.2223,evm.TU.Chr02.4189,evm.TU.Chr16.2157,evm.TU.Chr02.381,evm.TU.Chr04.1148_evm.TU.Chr04.1154,evm.TU.Chr04.49,evm.TU.Chr02.1899,evm.TU.Chr05.338,evm.TU.Chr05.343,evm.TU.Chr04.3358,evm.TU.Chr07.2115,evm.TU.Chr03.36,evm.TU.Chr03.37,evm.TU.Chr01.1039,evm.TU.Chr10.1302,evm.TU.Chr05.360,evm.TU.Chr10.2643,evm.TU.Chr05.849,	0.046623
Biological process	protein-DNA complex subunit organization	GO:0071824	6	0.00452135	1.92159	19	150	757	11484	evm.TU.Chr06.1753,evm.TU.Chr02.1629,evm.TU.Chr04.4389,evm.TU.Chr10.2307,evm.TU.Chr01.1413,evm.TU.Chr07.103,evm.TU.Chr05.588,evm.TU.Chr03.1180,evm.TU.Chr07.2758,evm.TU.Chr04.1785,evm.TU.Chr08.1954,evm.TU.Chr12.622,evm.TU.Chr12.240,evm.TU.Chr12.236,evm.TU.Chr12.239,evm.TU.Chr16.2275,evm.TU.Chr13.2895,evm.TU.Chr02.460,evm.TU.Chr09.855,	0.0470549
Biological process	developmental process involved in reproduction	GO:0003006	3	0.00467263	1.24283	126	1538	757	11484	evm.TU.Chr13.3034,evm.TU.Chr03.3621,evm.TU.Chr02.2959,evm.TU.Chr15.1340,evm.TU.Chr06.228,evm.TU.Chr06.1726,evm.TU.Chr04.4350,evm.TU.Chr15.2229,evm.TU.Chr13.211,evm.TU.Chr13.212,evm.TU.Chr08.2685,evm.TU.Chr18.1234,evm.TU.Chr08.2690_evm.TU.Chr08.2692,evm.TU.Chr08.2694,evm.TU.Chr16.1197,evm.TU.Chr03.892,evm.TU.Chr15.1763,evm.TU.Chr05.3742,evm.TU.Chr10.1887,evm.TU.Chr05.481,evm.TU.Chr10.1885,evm.TU.C…	0.0484689
Biological process	regulation of anthocyanin metabolic process	GO:0031537	6	0.00482406	3.6409	6	25	757	11484	evm.TU.Chr10.2828,evm.TU.Chr10.2424,evm.TU.Chr14.1311,evm.TU.Chr18.2359,evm.TU.Chr01.1231,evm.TU.Chr14.1175,	0.049875
Biological process	positive regulation of chromosome organization	GO:2001252	8	0.0048772	2.73067	9	50	757	11484	evm.TU.Chr01.4016,evm.TU.Chr08.283,evm.TU.Chr04.4389,evm.TU.Chr16.1544,evm.TU.Chr09.1750,evm.TU.Chr10.538,evm.TU.Chr03.1180,evm.TU.Chr02.820,evm.TU.Chr02.819,	0.0502591
Biological process	positive regulation of nitrogen compound metabolic process	GO:0051173	6	0.00498931	1.36799	67	743	757	11484	evm.TU.Chr19.1443,evm.TU.Chr01.4016,evm.TU.Chr08.283,evm.TU.Chr04.4389,evm.TU.Chr19.799,evm.TU.Chr19.792,evm.TU.Chr19.794,evm.TU.Chr19.791,evm.TU.Chr10.1473,evm.TU.Chr10.2307,evm.TU.Chr09.2428,evm.TU.Chr19.280,evm.TU.Chr19.257,evm.TU.Chr16.1544,evm.TU.Chr05.971,evm.TU.Chr16.2414,evm.TU.Chr12.2277,evm.TU.Chr16.471,evm.TU.Chr04.786,evm.TU.Chr04.3587,evm.TU.Chr03.955,evm.TU.Chr09.1750,evm.TU.Chr10.5…	0.0499408
Biological process	mitotic spindle assembly	GO:0090307	10	0.0051144	4.214	5	18	757	11484	evm.TU.Chr16.54,evm.TU.Chr16.271,evm.TU.Chr06.516,evm.TU.Chr17.1928,evm.TU.Chr01.4571,	0.0510303
Biological process	attachment of spindle microtubules to kinetochore	GO:0008608	4	0.0051144	4.214	5	18	757	11484	evm.TU.Chr05.434,evm.TU.Chr10.2307,evm.TU.Chr01.1413,evm.TU.Chr12.622,evm.TU.Chr03.4045,	0.0510303
Biological process	hormone-mediated signaling pathway	GO:0009755	6	0.00516212	1.40332	58	627	757	11484	evm.TU.Chr04.4320,evm.TU.Chr11.2980,evm.TU.Chr11.2979,evm.TU.Chr13.211,evm.TU.Chr13.212,evm.TU.Chr03.453,evm.TU.Chr18.1234,evm.TU.Chr03.1002,evm.TU.Chr19.779,evm.TU.Chr17.2355,evm.TU.Chr16.2414,evm.TU.Chr16.1502,evm.TU.Chr16.1985,evm.TU.Chr15.216,evm.TU.Chr15.210,evm.TU.Chr07.2397,evm.TU.Chr04.3587,evm.TU.Chr18.1993,evm.TU.Chr05.3,evm.TU.Chr15.2321,evm.TU.Chr11.1333,evm.TU.Chr07.129,evm.TU.Chr19.…	0.0511815
Biological process	negative regulation of cell population proliferation	GO:0008285	6	0.0055847	2.67713	9	51	757	11484	evm.TU.Chr11.2223,evm.TU.Chr16.2157,evm.TU.Chr09.2567,evm.TU.Chr09.2568,evm.TU.Chr01.110,evm.TU.Chr01.1039,evm.TU.Chr17.1081_evm.TU.Chr17.1082,evm.TU.Chr18.378,evm.TU.Chr19.1015,	0.0551972
Biological process	positive regulation of cell cycle process	GO:0090068	7	0.00590333	3.12332	7	34	757	11484	evm.TU.Chr01.4016,evm.TU.Chr19.280,evm.TU.Chr03.1180,evm.TU.Chr02.820,evm.TU.Chr02.819,evm.TU.Chr16.2275,evm.TU.Chr19.1015,	0.0581635
Biological process	spindle assembly	GO:0051225	9	0.00592822	3.50086	6	26	757	11484	evm.TU.Chr16.54,evm.TU.Chr16.271,evm.TU.Chr06.516,evm.TU.Chr17.1928,evm.TU.Chr01.4571,evm.TU.Chr14.743,	0.0582263
Biological process	positive regulation of RNA metabolic process	GO:0051254	8	0.0061219	1.42747	51	542	757	11484	evm.TU.Chr19.1443,evm.TU.Chr01.4016,evm.TU.Chr19.799,evm.TU.Chr19.792,evm.TU.Chr19.794,evm.TU.Chr19.791,evm.TU.Chr10.1473,evm.TU.Chr19.257,evm.TU.Chr16.1544,evm.TU.Chr16.2414,evm.TU.Chr16.471,evm.TU.Chr04.3587,evm.TU.Chr09.1750,evm.TU.Chr03.1180,evm.TU.Chr19.463,evm.TU.Chr11.2223,evm.TU.Chr19.466,evm.TU.Chr16.2157,evm.TU.Chr06.3385,evm.TU.Chr09.2567,evm.TU.Chr09.2568,evm.TU.Chr11.3009,evm.TU.Chr1…	0.0597551
Biological process	regulation of auxin mediated signaling pathway	GO:0010928	7	0.0061402	2.48695	10	61	757	11484	evm.TU.Chr16.2414,evm.TU.Chr16.1985,evm.TU.Chr05.3,evm.TU.Chr05.113,evm.TU.Chr02.888,evm.TU.Chr03.717,evm.TU.Chr07.2115,evm.TU.Chr10.1302,evm.TU.Chr02.143,evm.TU.Chr05.849,	0.0597481
Biological process	positive regulation of macromolecule metabolic process	GO:0010604	6	0.00621431	1.34134	71	803	757	11484	evm.TU.Chr19.1443,evm.TU.Chr01.4016,evm.TU.Chr08.283,evm.TU.Chr04.4389,evm.TU.Chr19.799,evm.TU.Chr19.792,evm.TU.Chr19.794,evm.TU.Chr19.791,evm.TU.Chr18.2599,evm.TU.Chr10.1473,evm.TU.Chr10.2307,evm.TU.Chr09.2428,evm.TU.Chr19.280,evm.TU.Chr19.257,evm.TU.Chr16.1544,evm.TU.Chr05.971,evm.TU.Chr16.2414,evm.TU.Chr12.2277,evm.TU.Chr16.471,evm.TU.Chr04.786,evm.TU.Chr04.3587,evm.TU.Chr03.955,evm.TU.Chr09.1…	0.0602826
Biological process	response to insect	GO:0009625	6	0.00634451	2.8224	8	43	757	11484	evm.TU.Chr13.211,evm.TU.Chr13.212,evm.TU.Chr15.2343,evm.TU.Chr09.2299,evm.TU.Chr11.2416,evm.TU.Chr11.2417,evm.TU.Chr09.2300,evm.TU.Chr09.2301,	0.0613563
Biological process	pigment biosynthetic process	GO:0046148	4	0.00645802	1.8963	18	144	757	11484	evm.TU.Chr15.1365,evm.TU.Chr15.1370,evm.TU.Chr03.3670,evm.TU.Chr19.257,evm.TU.Chr10.2828,evm.TU.Chr09.2567,evm.TU.Chr09.2568,evm.TU.Chr10.2424,evm.TU.Chr09.249,evm.TU.Chr14.1311,evm.TU.Chr16.2297,evm.TU.Chr18.2359,evm.TU.Chr13.120,evm.TU.Chr03.717,evm.TU.Chr17.1935,evm.TU.Chr18.378,evm.TU.Chr14.1175,evm.TU.Chr15.2133,	0.0622624
Biological process	positive regulation of cellular biosynthetic process	GO:0031328	7	0.00656854	1.42223	51	544	757	11484	evm.TU.Chr19.1443,evm.TU.Chr01.4016,evm.TU.Chr19.799,evm.TU.Chr19.792,evm.TU.Chr19.794,evm.TU.Chr19.791,evm.TU.Chr10.1473,evm.TU.Chr19.280,evm.TU.Chr19.257,evm.TU.Chr16.1544,evm.TU.Chr05.971,evm.TU.Chr16.2414,evm.TU.Chr16.471,evm.TU.Chr04.3587,evm.TU.Chr09.1750,evm.TU.Chr10.538,evm.TU.Chr03.1180,evm.TU.Chr19.463,evm.TU.Chr11.2223,evm.TU.Chr19.466,evm.TU.Chr16.2157,evm.TU.Chr06.3385,evm.TU.Chr09.2…	0.0631343
Biological process	radial pattern formation	GO:0009956	5	0.0065704	3.99221	5	19	757	11484	evm.TU.Chr13.2920,evm.TU.Chr12.228,evm.TU.Chr08.19,evm.TU.Chr19.1598,evm.TU.Chr07.377,	0.0629597
Biological process	double-strand break repair via synthesis-dependent strand annealing	GO:0045003	11	0.0065704	3.99221	5	19	757	11484	evm.TU.Chr07.103,evm.TU.Chr05.588,evm.TU.Chr17.881,evm.TU.Chr07.2758,evm.TU.Chr12.240,	0.0629597
Biological process	heterocycle metabolic process	GO:0046483	4	0.00664896	1.1219	295	3989	757	11484	evm.TU.Chr13.3034,evm.TU.Chr03.3621,evm.TU.Chr03.3620,evm.TU.Chr04.4320,evm.TU.Chr03.3645,evm.TU.Chr03.831,evm.TU.Chr12.862,evm.TU.Chr19.1443,evm.TU.Chr01.4016,evm.TU.Chr07.1564,evm.TU.Chr19.1888,evm.TU.Chr13.3029,evm.TU.Chr08.277,evm.TU.Chr08.283,evm.TU.Chr02.664,evm.TU.Chr06.3063,evm.TU.Chr04.4389,evm.TU.Chr05.3703,evm.TU.Chr01.1388,evm.TU.Chr01.1383,evm.TU.Chr04.4371,evm.TU.Chr04.214,evm.TU.Ch…	0.0633264
Biological process	response to brassinosteroid	GO:0009741	6	0.00679997	1.97339	16	123	757	11484	evm.TU.Chr03.453,evm.TU.Chr16.2414,evm.TU.Chr03.1924,evm.TU.Chr02.4186,evm.TU.Chr10.2907,evm.TU.Chr06.1155,evm.TU.Chr02.436,evm.TU.Chr07.2115,evm.TU.Chr01.4105,evm.TU.Chr05.380,evm.TU.Chr05.381,evm.TU.Chr05.382,evm.TU.Chr05.378,evm.TU.Chr05.371,evm.TU.Chr15.595,evm.TU.Chr04.1564,	0.0645689
Biological process	cellular response to endogenous stimulus	GO:0071495	4	0.00682365	1.33913	70	793	757	11484	evm.TU.Chr04.4320,evm.TU.Chr11.2980,evm.TU.Chr11.2979,evm.TU.Chr13.211,evm.TU.Chr13.212,evm.TU.Chr03.453,evm.TU.Chr18.1234,evm.TU.Chr03.1002,evm.TU.Chr19.779,evm.TU.Chr17.2355,evm.TU.Chr16.2414,evm.TU.Chr16.1502,evm.TU.Chr16.1985,evm.TU.Chr15.216,evm.TU.Chr15.210,evm.TU.Chr01.1853,evm.TU.Chr03.1924,evm.TU.Chr07.2397,evm.TU.Chr04.3587,evm.TU.Chr18.1993,evm.TU.Chr05.3,evm.TU.Chr15.2321,evm.TU.Chr11…	0.0645986
Biological process	response to lipid	GO:0033993	5	0.00690699	1.30211	83	967	757	11484	evm.TU.Chr04.4320,evm.TU.Chr13.211,evm.TU.Chr13.212,evm.TU.Chr03.453,evm.TU.Chr18.1234,evm.TU.Chr03.1002,evm.TU.Chr01.5314,evm.TU.Chr19.779,evm.TU.Chr10.1887,evm.TU.Chr05.3757,evm.TU.Chr19.257,evm.TU.Chr16.2414,evm.TU.Chr15.216,evm.TU.Chr15.210,evm.TU.Chr03.1924,evm.TU.Chr07.2397,evm.TU.Chr04.3587,evm.TU.Chr05.3,evm.TU.Chr15.2321,evm.TU.Chr15.2343,evm.TU.Chr11.1333,evm.TU.Chr07.129,evm.TU.Chr19.4…	0.0651912
Biological process	regulation of DNA endoreduplication	GO:0032875	10	0.00696899	3.03408	7	35	757	11484	evm.TU.Chr03.3672,evm.TU.Chr11.2223,evm.TU.Chr15.767,evm.TU.Chr06.410,evm.TU.Chr08.32,evm.TU.Chr11.987,evm.TU.Chr01.1039,	0.0655794
Biological process	chromosome localization	GO:0050000	5	0.00696899	3.03408	7	35	757	11484	evm.TU.Chr05.434,evm.TU.Chr10.2307,evm.TU.Chr01.1413,evm.TU.Chr08.2330,evm.TU.Chr12.622,evm.TU.Chr06.516,evm.TU.Chr03.4045,	0.0655794
Biological process	biological process involved in interspecies interaction between organisms	GO:0044419	2	0.00697966	1.24102	116	1418	757	11484	evm.TU.Chr04.4320,evm.TU.Chr15.1365,evm.TU.Chr15.1370,evm.TU.Chr13.211,evm.TU.Chr13.212,evm.TU.Chr19.357,evm.TU.Chr16.909,evm.TU.Chr01.5314,evm.TU.Chr19.324,evm.TU.Chr06.278,evm.TU.Chr17.232,evm.TU.Chr17.217,evm.TU.Chr09.2412,evm.TU.Chr01.3629,evm.TU.Chr04.1625,evm.TU.Chr12.3175,evm.TU.Chr04.1669,evm.TU.Chr16.2414,evm.TU.Chr04.1660,evm.TU.Chr07.2367,evm.TU.Chr01.4903,evm.TU.Chr06.2955,evm.TU.Chr0…	0.0652889
Biological process	reciprocal homologous recombination	GO:0140527	10	0.00719566	2.22006	12	82	757	11484	evm.TU.Chr04.4371,evm.TU.Chr04.3082,evm.TU.Chr07.103,evm.TU.Chr17.2361,evm.TU.Chr17.2362,evm.TU.Chr05.588,evm.TU.Chr02.4150,evm.TU.Chr11.2735,evm.TU.Chr12.240,evm.TU.Chr03.681,evm.TU.Chr12.600,evm.TU.Chr04.4223,	0.0671097
Biological process	reciprocal meiotic recombination	GO:0007131	11	0.00719566	2.22006	12	82	757	11484	evm.TU.Chr04.4371,evm.TU.Chr04.3082,evm.TU.Chr07.103,evm.TU.Chr17.2361,evm.TU.Chr17.2362,evm.TU.Chr05.588,evm.TU.Chr02.4150,evm.TU.Chr11.2735,evm.TU.Chr12.240,evm.TU.Chr03.681,evm.TU.Chr12.600,evm.TU.Chr04.4223,	0.0671097
Biological process	signal transduction in response to DNA damage	GO:0042770	7	0.00720568	3.3712	6	27	757	11484	evm.TU.Chr16.1544,evm.TU.Chr17.2398,evm.TU.Chr09.1750,evm.TU.Chr02.800,evm.TU.Chr16.2275,evm.TU.Chr19.1015,	0.0668067
Biological process	cortical microtubule organization	GO:0043622	9	0.00731778	2.75826	8	44	757	11484	evm.TU.Chr03.3284,evm.TU.Chr12.2277,evm.TU.Chr04.786,evm.TU.Chr03.955,evm.TU.Chr04.796,evm.TU.Chr12.1647,evm.TU.Chr08.1611,evm.TU.Chr15.73,	0.0676464
Biological process	response to external biotic stimulus	GO:0043207	4	0.00733354	1.24475	112	1365	757	11484	evm.TU.Chr04.4320,evm.TU.Chr15.1365,evm.TU.Chr15.1370,evm.TU.Chr13.211,evm.TU.Chr13.212,evm.TU.Chr19.357,evm.TU.Chr16.909,evm.TU.Chr01.5314,evm.TU.Chr19.324,evm.TU.Chr17.232,evm.TU.Chr17.217,evm.TU.Chr09.2412,evm.TU.Chr01.3629,evm.TU.Chr04.1625,evm.TU.Chr12.3175,evm.TU.Chr04.1669,evm.TU.Chr16.2414,evm.TU.Chr04.1660,evm.TU.Chr07.2367,evm.TU.Chr01.4903,evm.TU.Chr06.2955,evm.TU.Chr05.3,evm.TU.Chr07.…	0.0675933
Biological process	stamen development	GO:0048443	6	0.00734558	1.95747	16	124	757	11484	evm.TU.Chr13.211,evm.TU.Chr13.212,evm.TU.Chr11.2902,evm.TU.Chr11.2901,evm.TU.Chr02.2440,evm.TU.Chr16.2157,evm.TU.Chr05.113,evm.TU.Chr16.156,evm.TU.Chr06.1207,evm.TU.Chr06.478,evm.TU.Chr01.199,evm.TU.Chr01.219,evm.TU.Chr19.1598,evm.TU.Chr04.4280,evm.TU.Chr14.2054,evm.TU.Chr02.143,	0.0675063
Biological process	androecium development	GO:0048466	5	0.00734558	1.95747	16	124	757	11484	evm.TU.Chr13.211,evm.TU.Chr13.212,evm.TU.Chr11.2902,evm.TU.Chr11.2901,evm.TU.Chr02.2440,evm.TU.Chr16.2157,evm.TU.Chr05.113,evm.TU.Chr16.156,evm.TU.Chr06.1207,evm.TU.Chr06.478,evm.TU.Chr01.199,evm.TU.Chr01.219,evm.TU.Chr19.1598,evm.TU.Chr04.4280,evm.TU.Chr14.2054,evm.TU.Chr02.143,	0.0675063
Biological process	cytokinesis	GO:0000910	4	0.00743912	1.87032	18	146	757	11484	evm.TU.Chr19.357,evm.TU.Chr11.2223,evm.TU.Chr09.2504,evm.TU.Chr02.820,evm.TU.Chr16.54,evm.TU.Chr02.819,evm.TU.Chr09.1819,evm.TU.Chr06.921,evm.TU.Chr06.516,evm.TU.Chr15.73,evm.TU.Chr03.3929,evm.TU.Chr03.3928,evm.TU.Chr11.2424,evm.TU.Chr18.1339,evm.TU.Chr09.2840,evm.TU.Chr01.1039,evm.TU.Chr17.1928,evm.TU.Chr01.2845,	0.0679685
Biological process	response to biotic stimulus	GO:0009607	3	0.00783185	1.24202	112	1368	757	11484	evm.TU.Chr04.4320,evm.TU.Chr15.1365,evm.TU.Chr15.1370,evm.TU.Chr13.211,evm.TU.Chr13.212,evm.TU.Chr19.357,evm.TU.Chr16.909,evm.TU.Chr01.5314,evm.TU.Chr19.324,evm.TU.Chr17.232,evm.TU.Chr17.217,evm.TU.Chr09.2412,evm.TU.Chr01.3629,evm.TU.Chr04.1625,evm.TU.Chr12.3175,evm.TU.Chr04.1669,evm.TU.Chr16.2414,evm.TU.Chr04.1660,evm.TU.Chr07.2367,evm.TU.Chr01.4903,evm.TU.Chr06.2955,evm.TU.Chr05.3,evm.TU.Chr07.…	0.0713493
Biological process	cellular response to hormone stimulus	GO:0032870	6	0.00791358	1.3471	65	732	757	11484	evm.TU.Chr04.4320,evm.TU.Chr11.2980,evm.TU.Chr11.2979,evm.TU.Chr13.211,evm.TU.Chr13.212,evm.TU.Chr03.453,evm.TU.Chr18.1234,evm.TU.Chr03.1002,evm.TU.Chr19.779,evm.TU.Chr17.2355,evm.TU.Chr16.2414,evm.TU.Chr16.1502,evm.TU.Chr16.1985,evm.TU.Chr15.216,evm.TU.Chr15.210,evm.TU.Chr03.1924,evm.TU.Chr07.2397,evm.TU.Chr04.3587,evm.TU.Chr18.1993,evm.TU.Chr05.3,evm.TU.Chr15.2321,evm.TU.Chr11.1333,evm.TU.Chr07…	0.0718855
Biological process	homologous recombination	GO:0035825	9	0.00792293	2.19331	12	83	757	11484	evm.TU.Chr04.4371,evm.TU.Chr04.3082,evm.TU.Chr07.103,evm.TU.Chr17.2361,evm.TU.Chr17.2362,evm.TU.Chr05.588,evm.TU.Chr02.4150,evm.TU.Chr11.2735,evm.TU.Chr12.240,evm.TU.Chr03.681,evm.TU.Chr12.600,evm.TU.Chr04.4223,	0.071763
Biological process	sexual reproduction	GO:0019953	4	0.00828217	1.78475	20	170	757	11484	evm.TU.Chr03.892,evm.TU.Chr03.3672,evm.TU.Chr06.3134,evm.TU.Chr01.89,evm.TU.Chr16.2157,evm.TU.Chr06.1223,evm.TU.Chr06.410,evm.TU.Chr01.154,evm.TU.Chr16.54,evm.TU.Chr09.1819,evm.TU.Chr06.516,evm.TU.Chr06.508,evm.TU.Chr01.2968,evm.TU.Chr12.600,evm.TU.Chr03.3929,evm.TU.Chr03.3928,evm.TU.Chr04.4280,evm.TU.Chr03.767,evm.TU.Chr01.3781,evm.TU.Chr14.743,	0.0739513
Biological process	positive regulation of metabolic process	GO:0009893	5	0.0083026	1.31017	76	880	757	11484	evm.TU.Chr19.1443,evm.TU.Chr01.4016,evm.TU.Chr08.283,evm.TU.Chr04.4389,evm.TU.Chr19.799,evm.TU.Chr19.792,evm.TU.Chr19.794,evm.TU.Chr19.791,evm.TU.Chr18.2599,evm.TU.Chr10.1473,evm.TU.Chr10.2307,evm.TU.Chr09.2428,evm.TU.Chr19.280,evm.TU.Chr19.257,evm.TU.Chr16.1544,evm.TU.Chr05.971,evm.TU.Chr16.2414,evm.TU.Chr12.2277,evm.TU.Chr16.471,evm.TU.Chr04.786,evm.TU.Chr04.3587,evm.TU.Chr03.955,evm.TU.Chr09.1…	0.0739237
Biological process	response to other organism	GO:0051707	5	0.00850974	1.24	111	1358	757	11484	evm.TU.Chr04.4320,evm.TU.Chr15.1365,evm.TU.Chr15.1370,evm.TU.Chr13.211,evm.TU.Chr13.212,evm.TU.Chr19.357,evm.TU.Chr16.909,evm.TU.Chr01.5314,evm.TU.Chr19.324,evm.TU.Chr17.232,evm.TU.Chr17.217,evm.TU.Chr09.2412,evm.TU.Chr01.3629,evm.TU.Chr04.1625,evm.TU.Chr12.3175,evm.TU.Chr04.1669,evm.TU.Chr16.2414,evm.TU.Chr04.1660,evm.TU.Chr07.2367,evm.TU.Chr01.4903,evm.TU.Chr06.2955,evm.TU.Chr05.3,evm.TU.Chr07.…	0.075554
Biological process	polarity specification of adaxial/abaxial axis	GO:0009944	5	0.00867071	3.2508	6	28	757	11484	evm.TU.Chr17.2339,evm.TU.Chr02.4189,evm.TU.Chr14.3129,evm.TU.Chr01.3900,evm.TU.Chr15.69,evm.TU.Chr07.377,	0.0767663
Biological process	regulation of multicellular organismal process	GO:0051239	4	0.00909791	1.35292	61	684	757	11484	evm.TU.Chr13.3034,evm.TU.Chr03.3621,evm.TU.Chr02.2959,evm.TU.Chr04.4350,evm.TU.Chr13.211,evm.TU.Chr13.212,evm.TU.Chr18.1234,evm.TU.Chr01.1383,evm.TU.Chr16.1197,evm.TU.Chr03.3672,evm.TU.Chr14.16,evm.TU.Chr16.1544,evm.TU.Chr11.2902,evm.TU.Chr11.2901,evm.TU.Chr16.2414,evm.TU.Chr15.216,evm.TU.Chr15.210,evm.TU.Chr03.1924,evm.TU.Chr07.2397,evm.TU.Chr01.5222,evm.TU.Chr01.61,evm.TU.Chr09.1750,evm.TU.Chr0…	0.0803222
Biological process	regulation of meristem development	GO:0048509	5	0.00919605	1.91123	16	127	757	11484	evm.TU.Chr03.3621,evm.TU.Chr02.2959,evm.TU.Chr11.2980,evm.TU.Chr11.2979,evm.TU.Chr04.4350,evm.TU.Chr15.210,evm.TU.Chr06.2955,evm.TU.Chr03.1180,evm.TU.Chr19.2132,evm.TU.Chr04.1785,evm.TU.Chr18.185,evm.TU.Chr03.3913,evm.TU.Chr14.351,evm.TU.Chr10.2619,evm.TU.Chr06.4008,evm.TU.Chr01.318,	0.0809613
Biological process	cortical cytoskeleton organization	GO:0030865	7	0.00923449	2.48243	9	55	757	11484	evm.TU.Chr03.3284,evm.TU.Chr12.2277,evm.TU.Chr04.786,evm.TU.Chr03.955,evm.TU.Chr04.796,evm.TU.Chr12.1647,evm.TU.Chr08.1611,evm.TU.Chr15.73,evm.TU.Chr10.1347,	0.0810726
Biological process	response to ozone	GO:0010193	6	0.00962461	2.33391	10	65	757	11484	evm.TU.Chr16.156,evm.TU.Chr04.49,evm.TU.Chr03.36,evm.TU.Chr03.37,evm.TU.Chr01.369,evm.TU.Chr01.367,evm.TU.Chr01.366,evm.TU.Chr01.376,evm.TU.Chr01.371,evm.TU.Chr01.370,	0.0842622
Biological process	guard mother cell differentiation	GO:0010444	6	0.0103065	3.612	5	21	757	11484	evm.TU.Chr15.1340,evm.TU.Chr01.1383,evm.TU.Chr08.32,evm.TU.Chr11.987,evm.TU.Chr11.1926,	0.0899817
Biological process	basipetal auxin transport	GO:0010540	8	0.0103065	3.612	5	21	757	11484	evm.TU.Chr07.2367,evm.TU.Chr05.113,evm.TU.Chr02.326,evm.TU.Chr02.888,evm.TU.Chr02.143,	0.0899817
Biological process	adaxial/abaxial axis specification	GO:0009943	5	0.0103373	3.13871	6	29	757	11484	evm.TU.Chr17.2339,evm.TU.Chr02.4189,evm.TU.Chr14.3129,evm.TU.Chr01.3900,evm.TU.Chr15.69,evm.TU.Chr07.377,	0.0897517
Biological process	regulation of defense response to fungus	GO:1900150	7	0.0103373	3.13871	6	29	757	11484	evm.TU.Chr13.1645,evm.TU.Chr03.677,evm.TU.Chr09.2299,evm.TU.Chr09.2300,evm.TU.Chr09.2301,evm.TU.Chr08.639,	0.0897517
Biological process	carpel development	GO:0048440	6	0.0106941	2.29855	10	66	757	11484	evm.TU.Chr17.2339,evm.TU.Chr17.2355,evm.TU.Chr16.2414,evm.TU.Chr14.3129,evm.TU.Chr01.3900,evm.TU.Chr06.478,evm.TU.Chr07.741,evm.TU.Chr07.2115,evm.TU.Chr07.377,evm.TU.Chr01.4105,	0.0923395
Biological process	stomatal complex morphogenesis	GO:0010103	5	0.0110219	2.79455	7	38	757	11484	evm.TU.Chr03.3672,evm.TU.Chr10.98,evm.TU.Chr14.16,evm.TU.Chr13.1645,evm.TU.Chr03.677,evm.TU.Chr08.32,evm.TU.Chr11.987,	0.0926251
Biological process	regulation of reproductive process	GO:2000241	4	0.0114288	1.5218	32	319	757	11484	evm.TU.Chr13.3034,evm.TU.Chr02.2959,evm.TU.Chr04.4350,evm.TU.Chr13.211,evm.TU.Chr13.212,evm.TU.Chr16.1197,evm.TU.Chr09.2923,evm.TU.Chr16.2414,evm.TU.Chr15.210,evm.TU.Chr07.2397,evm.TU.Chr02.4150,evm.TU.Chr02.4186,evm.TU.Chr13.1659,evm.TU.Chr01.1356,evm.TU.Chr17.308,evm.TU.Chr14.3111,evm.TU.Chr01.169,evm.TU.Chr19.2132,evm.TU.Chr09.2299,evm.TU.Chr11.2864,evm.TU.Chr07.2115,evm.TU.Chr07.2519,evm.TU.C…	0.0957885
Biological process	regulation of shoot system development	GO:0048831	5	0.0114753	1.60338	26	246	757	11484	evm.TU.Chr13.3034,evm.TU.Chr02.2959,evm.TU.Chr04.4350,evm.TU.Chr13.211,evm.TU.Chr13.212,evm.TU.Chr11.2902,evm.TU.Chr11.2901,evm.TU.Chr15.216,evm.TU.Chr15.210,evm.TU.Chr02.4186,evm.TU.Chr13.1659,evm.TU.Chr10.2424,evm.TU.Chr01.1356,evm.TU.Chr14.3111,evm.TU.Chr19.2132,evm.TU.Chr01.110,evm.TU.Chr01.219,evm.TU.Chr09.2299,evm.TU.Chr07.2519,evm.TU.Chr07.2525,evm.TU.Chr07.2521,evm.TU.Chr14.2054,evm.TU.Ch…	0.0959229
Biological process	obsolete regulation of multi-organism process	GO:0043900	0	0.0118589	1.78475	18	153	757	11484	evm.TU.Chr04.4320,evm.TU.Chr07.2397,evm.TU.Chr01.61,evm.TU.Chr13.1645,evm.TU.Chr01.169,evm.TU.Chr03.677,evm.TU.Chr09.2299,evm.TU.Chr06.516,evm.TU.Chr05.4001,evm.TU.Chr11.2864,evm.TU.Chr01.1038,evm.TU.Chr17.1956,evm.TU.Chr11.2474,evm.TU.Chr02.974,evm.TU.Chr09.2300,evm.TU.Chr09.2301,evm.TU.Chr14.2887,evm.TU.Chr08.639,	0.0988658
Biological process	pigment metabolic process	GO:0042440	3	0.0119396	1.72391	20	176	757	11484	evm.TU.Chr15.1365,evm.TU.Chr15.1370,evm.TU.Chr03.3670,evm.TU.Chr19.257,evm.TU.Chr15.210,evm.TU.Chr10.2828,evm.TU.Chr09.2567,evm.TU.Chr09.2568,evm.TU.Chr10.2424,evm.TU.Chr09.249,evm.TU.Chr14.1311,evm.TU.Chr16.2297,evm.TU.Chr18.2359,evm.TU.Chr01.1231,evm.TU.Chr13.120,evm.TU.Chr03.717,evm.TU.Chr17.1935,evm.TU.Chr18.378,evm.TU.Chr14.1175,evm.TU.Chr15.2133,	0.0992756
Biological process	response to inorganic substance	GO:0010035	4	0.0121284	1.2642	87	1044	757	11484	evm.TU.Chr02.664,evm.TU.Chr18.1234,evm.TU.Chr19.799,evm.TU.Chr10.2756,evm.TU.Chr11.2118,evm.TU.Chr19.324,evm.TU.Chr10.1887,evm.TU.Chr19.792,evm.TU.Chr19.794,evm.TU.Chr19.791,evm.TU.Chr07.1984,evm.TU.Chr14.3217,evm.TU.Chr05.3757,evm.TU.Chr16.454,evm.TU.Chr16.2414,evm.TU.Chr13.3071,evm.TU.Chr07.2367,evm.TU.Chr04.1231,evm.TU.Chr15.210,evm.TU.Chr05.579,evm.TU.Chr05.588,evm.TU.Chr04.4442,evm.TU.Chr16.…	0.100579
Biological process	cell wall organization	GO:0071555	6	0.0122168	1.69457	21	188	757	11484	evm.TU.Chr19.342,evm.TU.Chr16.420,evm.TU.Chr10.98,evm.TU.Chr01.3629,evm.TU.Chr10.2825,evm.TU.Chr05.3681,evm.TU.Chr03.3865,evm.TU.Chr02.403,evm.TU.Chr11.2349,evm.TU.Chr09.2707,evm.TU.Chr14.1249,evm.TU.Chr07.345,evm.TU.Chr06.516,evm.TU.Chr15.441,evm.TU.Chr08.1611,evm.TU.Chr04.4284,evm.TU.Chr13.2760,evm.TU.Chr10.2643,evm.TU.Chr02.4723,evm.TU.Chr02.3421,evm.TU.Chr08.639,	0.101045
Biological process	anthocyanin-containing compound biosynthetic process	GO:0009718	6	0.0122191	3.03408	6	30	757	11484	evm.TU.Chr19.257,evm.TU.Chr10.2828,evm.TU.Chr10.2424,evm.TU.Chr14.1311,evm.TU.Chr18.2359,evm.TU.Chr14.1175,	0.100799
Biological process	xylem development	GO:0010089	6	0.0123646	2.5284	8	48	757	11484	evm.TU.Chr10.2373,evm.TU.Chr16.471,evm.TU.Chr06.1223,evm.TU.Chr13.2359,evm.TU.Chr16.16,evm.TU.Chr01.1096,evm.TU.Chr06.570,evm.TU.Chr10.2619,	0.101733
Biological process	phenol-containing compound biosynthetic process	GO:0046189	6	0.0126298	3.44782	5	22	757	11484	evm.TU.Chr03.111,evm.TU.Chr03.110,evm.TU.Chr03.3865,evm.TU.Chr04.4284,evm.TU.Chr17.1956,	0.096583
Biological process	mitotic recombination	GO:0006312	9	0.0126298	3.44782	5	22	757	11484	evm.TU.Chr04.4371,evm.TU.Chr07.103,evm.TU.Chr07.2758,evm.TU.Chr12.240,evm.TU.Chr02.965,	0.096583
Biological process	external encapsulating structure organization	GO:0045229	5	0.0126672	1.60703	25	236	757	11484	evm.TU.Chr19.342,evm.TU.Chr16.420,evm.TU.Chr10.98,evm.TU.Chr01.3629,evm.TU.Chr12.562,evm.TU.Chr12.563,evm.TU.Chr10.2825,evm.TU.Chr12.583,evm.TU.Chr05.3681,evm.TU.Chr03.3865,evm.TU.Chr02.403,evm.TU.Chr11.2349,evm.TU.Chr09.2707,evm.TU.Chr14.1249,evm.TU.Chr12.44,evm.TU.Chr07.345,evm.TU.Chr06.516,evm.TU.Chr15.441,evm.TU.Chr08.1611,evm.TU.Chr04.4284,evm.TU.Chr13.2760,evm.TU.Chr10.2643,evm.TU.Chr02.472…	0.0963993
Biological process	response to auxin	GO:0009733	6	0.0126957	1.46173	37	384	757	11484	evm.TU.Chr03.453,evm.TU.Chr18.571,evm.TU.Chr16.2414,evm.TU.Chr16.1985,evm.TU.Chr03.1924,evm.TU.Chr05.3,evm.TU.Chr02.4189,evm.TU.Chr05.113,evm.TU.Chr09.2567,evm.TU.Chr09.2568,evm.TU.Chr17.308,evm.TU.Chr05.3225,evm.TU.Chr06.1223,evm.TU.Chr14.1311,evm.TU.Chr13.2920,evm.TU.Chr02.1488,evm.TU.Chr19.1232,evm.TU.Chr01.5128,evm.TU.Chr02.888,evm.TU.Chr11.2349,evm.TU.Chr12.228,evm.TU.Chr02.1816,evm.TU.Chr18…	0.0963829
Biological process	positive regulation of cellular metabolic process	GO:0031325	6	0.0127723	1.30746	68	789	757	11484	evm.TU.Chr19.1443,evm.TU.Chr01.4016,evm.TU.Chr08.283,evm.TU.Chr04.4389,evm.TU.Chr19.799,evm.TU.Chr19.792,evm.TU.Chr19.794,evm.TU.Chr19.791,evm.TU.Chr10.1473,evm.TU.Chr10.2307,evm.TU.Chr09.2428,evm.TU.Chr19.280,evm.TU.Chr19.257,evm.TU.Chr16.1544,evm.TU.Chr05.971,evm.TU.Chr16.2414,evm.TU.Chr12.2277,evm.TU.Chr16.471,evm.TU.Chr04.786,evm.TU.Chr04.3587,evm.TU.Chr03.955,evm.TU.Chr09.1750,evm.TU.Chr10.5…	0.0967306
Biological process	cell cycle checkpoint signaling	GO:0000075	9	0.0128887	2.13942	11	78	757	11484	evm.TU.Chr04.2917,evm.TU.Chr17.2398,evm.TU.Chr17.2198,evm.TU.Chr11.2735,evm.TU.Chr03.2966,evm.TU.Chr16.2275,evm.TU.Chr06.516,evm.TU.Chr14.2054,evm.TU.Chr09.485,evm.TU.Chr19.1015,evm.TU.Chr01.5099,	0.0973777
Biological process	response to external stimulus	GO:0009605	3	0.0135389	1.19103	137	1745	757	11484	evm.TU.Chr04.4320,evm.TU.Chr15.1365,evm.TU.Chr03.1425,evm.TU.Chr15.1370,evm.TU.Chr13.211,evm.TU.Chr13.212,evm.TU.Chr19.357,evm.TU.Chr16.909,evm.TU.Chr01.5314,evm.TU.Chr19.324,evm.TU.Chr15.1763,evm.TU.Chr10.1885,evm.TU.Chr06.278,evm.TU.Chr17.232,evm.TU.Chr17.217,evm.TU.Chr09.2412,evm.TU.Chr06.97,evm.TU.Chr06.96,evm.TU.Chr01.3629,evm.TU.Chr04.1625,evm.TU.Chr12.3175,evm.TU.Chr16.402,evm.TU.Chr04.166…	0.102045
Biological process	regulation of flavonoid biosynthetic process	GO:0009962	6	0.0139496	2.4768	8	49	757	11484	evm.TU.Chr10.2828,evm.TU.Chr09.2567,evm.TU.Chr09.2568,evm.TU.Chr10.2424,evm.TU.Chr14.1311,evm.TU.Chr18.2359,evm.TU.Chr18.378,evm.TU.Chr14.1175,	0.104889
Biological process	negative regulation of cell cycle phase transition	GO:1901988	8	0.0141124	2.11234	11	79	757	11484	evm.TU.Chr04.2917,evm.TU.Chr17.2398,evm.TU.Chr17.2198,evm.TU.Chr11.2735,evm.TU.Chr03.2966,evm.TU.Chr16.2275,evm.TU.Chr06.516,evm.TU.Chr14.2054,evm.TU.Chr09.485,evm.TU.Chr19.1015,evm.TU.Chr01.5099,	0.10586
Biological process	microsporogenesis	GO:0009556	6	0.0152832	3.29792	5	23	757	11484	evm.TU.Chr09.1819,evm.TU.Chr01.2968,evm.TU.Chr04.4280,evm.TU.Chr03.767,evm.TU.Chr01.3781,	0.112494
Biological process	negative regulation of defense response	GO:0031348	7	0.0154217	2.08593	11	80	757	11484	evm.TU.Chr13.211,evm.TU.Chr13.212,evm.TU.Chr04.1625,evm.TU.Chr05.971,evm.TU.Chr04.1669,evm.TU.Chr04.1660,evm.TU.Chr01.61,evm.TU.Chr11.2349,evm.TU.Chr06.2450,evm.TU.Chr05.4001,evm.TU.Chr02.974,	0.113249
Biological process	shoot system morphogenesis	GO:0010016	4	0.015438	1.61537	23	216	757	11484	evm.TU.Chr08.2685,evm.TU.Chr03.3672,evm.TU.Chr10.98,evm.TU.Chr14.16,evm.TU.Chr11.2902,evm.TU.Chr11.2901,evm.TU.Chr03.3331,evm.TU.Chr02.4189,evm.TU.Chr07.161,evm.TU.Chr13.1645,evm.TU.Chr14.3129,evm.TU.Chr01.3900,evm.TU.Chr08.1969,evm.TU.Chr13.2359,evm.TU.Chr03.677,evm.TU.Chr01.219,evm.TU.Chr08.32,evm.TU.Chr05.4007,evm.TU.Chr07.741,evm.TU.Chr06.570,evm.TU.Chr11.987,evm.TU.Chr01.3670,evm.TU.Chr05.38…	0.113104
Biological process	chromatin assembly or disassembly	GO:0006333	6	0.015592	1.70555	19	169	757	11484	evm.TU.Chr03.3620,evm.TU.Chr06.1753,evm.TU.Chr02.1629,evm.TU.Chr06.3063,evm.TU.Chr04.4389,evm.TU.Chr05.588,evm.TU.Chr04.4428,evm.TU.Chr12.2432,evm.TU.Chr08.2368,evm.TU.Chr14.3111,evm.TU.Chr04.1785,evm.TU.Chr08.1954,evm.TU.Chr12.236,evm.TU.Chr12.239,evm.TU.Chr13.2895,evm.TU.Chr02.460,evm.TU.Chr14.673,evm.TU.Chr11.1565,evm.TU.Chr09.855,	0.113967
Biological process	cytokinesis by cell plate formation	GO:0000911	5	0.0158932	2.1672	10	70	757	11484	evm.TU.Chr19.357,evm.TU.Chr09.2504,evm.TU.Chr02.820,evm.TU.Chr16.54,evm.TU.Chr02.819,evm.TU.Chr09.1819,evm.TU.Chr15.73,evm.TU.Chr18.1339,evm.TU.Chr09.2840,evm.TU.Chr17.1928,	0.115899
Biological process	anatomical structure homeostasis	GO:0060249	5	0.0165575	2.59007	7	41	757	11484	evm.TU.Chr08.283,evm.TU.Chr10.538,evm.TU.Chr14.2218,evm.TU.Chr16.110,evm.TU.Chr02.4511,evm.TU.Chr06.516,evm.TU.Chr14.1590,	0.120464
Biological process	regulation of developmental growth	GO:0048638	5	0.0166189	1.7544	17	147	757	11484	evm.TU.Chr03.3621,evm.TU.Chr02.2959,evm.TU.Chr04.4350,evm.TU.Chr16.2414,evm.TU.Chr03.1924,evm.TU.Chr07.2397,evm.TU.Chr09.2567,evm.TU.Chr09.2568,evm.TU.Chr19.2132,evm.TU.Chr01.110,evm.TU.Chr07.741,evm.TU.Chr07.2115,evm.TU.Chr01.1038,evm.TU.Chr10.2619,evm.TU.Chr18.378,evm.TU.Chr04.1564,evm.TU.Chr09.1066,	0.120631
Biological process	multi-organism reproductive process	GO:0044703	3	0.0177203	1.65797	20	183	757	11484	evm.TU.Chr03.892,evm.TU.Chr03.3672,evm.TU.Chr06.3134,evm.TU.Chr01.89,evm.TU.Chr16.2157,evm.TU.Chr06.1223,evm.TU.Chr06.410,evm.TU.Chr01.154,evm.TU.Chr16.54,evm.TU.Chr09.1819,evm.TU.Chr06.516,evm.TU.Chr06.508,evm.TU.Chr01.2968,evm.TU.Chr12.600,evm.TU.Chr03.3929,evm.TU.Chr03.3928,evm.TU.Chr04.4280,evm.TU.Chr03.767,evm.TU.Chr01.3781,evm.TU.Chr14.743,	0.12833
Biological process	cellular response to auxin stimulus	GO:0071365	7	0.0181404	1.70667	18	160	757	11484	evm.TU.Chr03.453,evm.TU.Chr16.2414,evm.TU.Chr16.1985,evm.TU.Chr03.1924,evm.TU.Chr05.3,evm.TU.Chr05.113,evm.TU.Chr06.1223,evm.TU.Chr13.2920,evm.TU.Chr02.888,evm.TU.Chr11.2349,evm.TU.Chr12.228,evm.TU.Chr03.717,evm.TU.Chr07.2115,evm.TU.Chr01.3670,evm.TU.Chr10.1302,evm.TU.Chr02.143,evm.TU.Chr05.849,evm.TU.Chr04.1564,	0.128994
Biological process	regulation of salicylic acid mediated signaling pathway	GO:2000031	7	0.0182843	3.1605	5	24	757	11484	evm.TU.Chr16.2414,evm.TU.Chr05.3,evm.TU.Chr07.2115,evm.TU.Chr10.1302,evm.TU.Chr05.849,	0.129724
Biological process	phloem development	GO:0010088	6	0.0182843	3.1605	5	24	757	11484	evm.TU.Chr08.2685,evm.TU.Chr16.471,evm.TU.Chr05.4007,evm.TU.Chr16.16,evm.TU.Chr10.2619,	0.129724
Biological process	auxin efflux	GO:0010315	8	0.0182843	3.1605	5	24	757	11484	evm.TU.Chr16.1985,evm.TU.Chr05.113,evm.TU.Chr02.888,evm.TU.Chr03.717,evm.TU.Chr02.143,	0.129724
Biological process	positive regulation of gene expression	GO:0010628	7	0.0196127	1.34251	50	565	757	11484	evm.TU.Chr01.4016,evm.TU.Chr19.799,evm.TU.Chr19.792,evm.TU.Chr19.794,evm.TU.Chr19.791,evm.TU.Chr18.2599,evm.TU.Chr10.1473,evm.TU.Chr19.257,evm.TU.Chr16.1544,evm.TU.Chr16.2414,evm.TU.Chr16.471,evm.TU.Chr04.3587,evm.TU.Chr09.1750,evm.TU.Chr03.1180,evm.TU.Chr19.463,evm.TU.Chr11.2223,evm.TU.Chr19.466,evm.TU.Chr16.2157,evm.TU.Chr09.2567,evm.TU.Chr09.2568,evm.TU.Chr11.3009,evm.TU.Chr17.308,evm.TU.Chr09…	0.138213
Biological process	cell morphogenesis involved in differentiation	GO:0000904	5	0.019787	1.51704	27	270	757	11484	evm.TU.Chr08.2690_evm.TU.Chr08.2692,evm.TU.Chr08.2694,evm.TU.Chr03.3672,evm.TU.Chr16.420,evm.TU.Chr05.3757,evm.TU.Chr16.454,evm.TU.Chr08.2733,evm.TU.Chr10.85,evm.TU.Chr10.98,evm.TU.Chr14.1436,evm.TU.Chr07.2397,evm.TU.Chr13.1645,evm.TU.Chr17.308,evm.TU.Chr01.169,evm.TU.Chr08.2431,evm.TU.Chr03.677,evm.TU.Chr18.2359,evm.TU.Chr08.37,evm.TU.Chr07.345,evm.TU.Chr06.516,evm.TU.Chr05.4036,evm.TU.Chr11.286…	0.139129
Biological process	cellular component organization	GO:0016043	4	0.020294	1.12864	213	2863	757	11484	evm.TU.Chr13.3034,evm.TU.Chr03.3621,evm.TU.Chr03.3620,evm.TU.Chr04.1295,evm.TU.Chr06.1753,evm.TU.Chr03.831,evm.TU.Chr02.1629,evm.TU.Chr11.2980,evm.TU.Chr12.862,evm.TU.Chr01.4016,evm.TU.Chr11.2979,evm.TU.Chr05.434,evm.TU.Chr08.277,evm.TU.Chr19.357,evm.TU.Chr08.283,evm.TU.Chr06.3063,evm.TU.Chr19.342,evm.TU.Chr04.4389,evm.TU.Chr08.2690_evm.TU.Chr08.2692,evm.TU.Chr08.2694,evm.TU.Chr04.4371,evm.TU.Chr…	0.142375
Biological process	protein ubiquitination	GO:0016567	10	0.0206359	1.39869	39	423	757	11484	evm.TU.Chr15.1333,evm.TU.Chr01.4016,evm.TU.Chr04.4389,evm.TU.Chr03.3670,evm.TU.Chr07.2836,evm.TU.Chr09.2450,evm.TU.Chr05.3757,evm.TU.Chr16.1544,evm.TU.Chr16.1541,evm.TU.Chr17.2398,evm.TU.Chr06.381,evm.TU.Chr09.1750,evm.TU.Chr03.1180,evm.TU.Chr11.2172,evm.TU.Chr06.3469,evm.TU.Chr01.169,evm.TU.Chr01.110,evm.TU.Chr08.1977,evm.TU.Chr08.2431,evm.TU.Chr05.2290,evm.TU.Chr05.2294,evm.TU.Chr12.2023,evm.TU…	0.144451
Biological process	glycosyl compound metabolic process	GO:1901657	5	0.0208419	1.60898	21	198	757	11484	evm.TU.Chr07.476,evm.TU.Chr01.1388,evm.TU.Chr03.1002,evm.TU.Chr19.799,evm.TU.Chr19.792,evm.TU.Chr19.794,evm.TU.Chr19.791,evm.TU.Chr02.1563,evm.TU.Chr04.1222,evm.TU.Chr05.997,evm.TU.Chr02.1062,evm.TU.Chr19.801,evm.TU.Chr19.800,evm.TU.Chr19.809,evm.TU.Chr19.805,evm.TU.Chr19.806,evm.TU.Chr11.2349,evm.TU.Chr06.1083,evm.TU.Chr06.1086,evm.TU.Chr06.1108,evm.TU.Chr10.1302,	0.145569
Biological process	regulation of multicellular organismal development	GO:2000026	5	0.0209434	1.3246	53	607	757	11484	evm.TU.Chr13.3034,evm.TU.Chr03.3621,evm.TU.Chr02.2959,evm.TU.Chr04.4350,evm.TU.Chr13.211,evm.TU.Chr13.212,evm.TU.Chr18.1234,evm.TU.Chr01.1383,evm.TU.Chr16.1197,evm.TU.Chr14.16,evm.TU.Chr16.1544,evm.TU.Chr11.2902,evm.TU.Chr11.2901,evm.TU.Chr16.2414,evm.TU.Chr15.216,evm.TU.Chr15.210,evm.TU.Chr01.5222,evm.TU.Chr09.1750,evm.TU.Chr02.4186,evm.TU.Chr11.2178,evm.TU.Chr13.1659,evm.TU.Chr10.2424,evm.TU.Ch…	0.145954
Biological process	organelle organization	GO:0006996	5	0.0209958	1.16455	149	1941	757	11484	evm.TU.Chr13.3034,evm.TU.Chr03.3621,evm.TU.Chr03.3620,evm.TU.Chr04.1295,evm.TU.Chr06.1753,evm.TU.Chr03.831,evm.TU.Chr02.1629,evm.TU.Chr11.2980,evm.TU.Chr12.862,evm.TU.Chr01.4016,evm.TU.Chr11.2979,evm.TU.Chr05.434,evm.TU.Chr08.277,evm.TU.Chr19.357,evm.TU.Chr08.283,evm.TU.Chr06.3063,evm.TU.Chr04.4389,evm.TU.Chr04.4371,evm.TU.Chr09.2923,evm.TU.Chr19.324,evm.TU.Chr03.3672,evm.TU.Chr04.3082,evm.TU.Chr…	0.145995
Biological process	positive regulation of auxin mediated signaling pathway	GO:0010929	8	0.0216494	3.03408	5	25	757	11484	evm.TU.Chr16.2414,evm.TU.Chr05.3,evm.TU.Chr07.2115,evm.TU.Chr10.1302,evm.TU.Chr05.849,	0.150207
Biological process	cutin biosynthetic process	GO:0010143	6	0.0217857	2.28987	8	53	757	11484	evm.TU.Chr09.2745_evm.TU.Chr09.2746,evm.TU.Chr03.892,evm.TU.Chr08.2733,evm.TU.Chr09.175,evm.TU.Chr06.2573,evm.TU.Chr08.2433,evm.TU.Chr05.4036,evm.TU.Chr14.1522,	0.15082
Biological process	plant ovule development	GO:0048481	5	0.0217857	2.28987	8	53	757	11484	evm.TU.Chr17.2339,evm.TU.Chr16.2414,evm.TU.Chr14.3129,evm.TU.Chr01.3900,evm.TU.Chr07.741,evm.TU.Chr07.2115,evm.TU.Chr07.377,evm.TU.Chr01.4105,	0.15082
Biological process	plant epidermis morphogenesis	GO:0090626	4	0.0218523	1.73376	16	140	757	11484	evm.TU.Chr03.3672,evm.TU.Chr16.420,evm.TU.Chr08.2733,evm.TU.Chr10.98,evm.TU.Chr14.16,evm.TU.Chr13.1645,evm.TU.Chr17.308,evm.TU.Chr01.169,evm.TU.Chr03.677,evm.TU.Chr18.2359,evm.TU.Chr08.37,evm.TU.Chr08.32,evm.TU.Chr07.345,evm.TU.Chr05.4036,evm.TU.Chr11.2864,evm.TU.Chr11.987,	0.150618
Biological process	mitotic cytokinetic process	GO:1902410	5	0.0227676	2.05006	10	74	757	11484	evm.TU.Chr19.357,evm.TU.Chr09.2504,evm.TU.Chr02.820,evm.TU.Chr16.54,evm.TU.Chr02.819,evm.TU.Chr09.1819,evm.TU.Chr15.73,evm.TU.Chr18.1339,evm.TU.Chr09.2840,evm.TU.Chr17.1928,	0.155562
Biological process	DNA biosynthetic process	GO:0071897	8	0.0227676	2.05006	10	74	757	11484	evm.TU.Chr05.971,evm.TU.Chr17.2398,evm.TU.Chr01.89,evm.TU.Chr10.538,evm.TU.Chr11.2178,evm.TU.Chr08.1969,evm.TU.Chr01.689,evm.TU.Chr03.3943,evm.TU.Chr16.311,evm.TU.Chr14.1590,	0.155562
Biological process	plant-type ovary development	GO:0035670	5	0.0241504	2.24747	8	54	757	11484	evm.TU.Chr17.2339,evm.TU.Chr16.2414,evm.TU.Chr14.3129,evm.TU.Chr01.3900,evm.TU.Chr07.741,evm.TU.Chr07.2115,evm.TU.Chr07.377,evm.TU.Chr01.4105,	0.154278
Biological process	cotyledon development	GO:0048825	7	0.0241504	2.24747	8	54	757	11484	evm.TU.Chr08.2685,evm.TU.Chr01.1356,evm.TU.Chr08.32,evm.TU.Chr10.2576,evm.TU.Chr05.4007,evm.TU.Chr03.70,evm.TU.Chr11.987,evm.TU.Chr05.387,	0.154278
Biological process	seed development	GO:0048316	5	0.0244541	1.28527	61	720	757	11484	evm.TU.Chr03.3621,evm.TU.Chr15.1340,evm.TU.Chr06.228,evm.TU.Chr06.1726,evm.TU.Chr15.2229,evm.TU.Chr08.2685,evm.TU.Chr16.1197,evm.TU.Chr05.3742,evm.TU.Chr10.1887,evm.TU.Chr05.481,evm.TU.Chr06.3134,evm.TU.Chr14.3217,evm.TU.Chr05.3757,evm.TU.Chr06.1346,evm.TU.Chr16.2414,evm.TU.Chr08.2398,evm.TU.Chr03.3331,evm.TU.Chr03.521,evm.TU.Chr14.3129,evm.TU.Chr17.2219,evm.TU.Chr01.1356,evm.TU.Chr05.3225,evm.TU…	0.155585
Biological process	plant-type cell wall organization	GO:0009664	7	0.0245904	1.78475	14	119	757	11484	evm.TU.Chr19.342,evm.TU.Chr16.420,evm.TU.Chr10.98,evm.TU.Chr03.3865,evm.TU.Chr02.403,evm.TU.Chr09.2707,evm.TU.Chr14.1249,evm.TU.Chr07.345,evm.TU.Chr15.441,evm.TU.Chr08.1611,evm.TU.Chr04.4284,evm.TU.Chr13.2760,evm.TU.Chr02.4723,evm.TU.Chr02.3421,	0.156137
Biological process	very long-chain fatty acid metabolic process	GO:0000038	9	0.0252917	2.60064	6	35	757	11484	evm.TU.Chr14.3174,evm.TU.Chr14.3182,evm.TU.Chr05.1342,evm.TU.Chr01.3266,evm.TU.Chr02.178,evm.TU.Chr02.176,	0.160266
Biological process	negative regulation of DNA metabolic process	GO:0051053	8	0.0252917	2.60064	6	35	757	11484	evm.TU.Chr10.1020,evm.TU.Chr02.4150,evm.TU.Chr11.2178,evm.TU.Chr15.767,evm.TU.Chr06.410,evm.TU.Chr16.2275,	0.160266
Biological process	regulation of cell division	GO:0051302	5	0.0253263	1.87675	12	97	757	11484	evm.TU.Chr03.842,evm.TU.Chr16.2414,evm.TU.Chr03.3331,evm.TU.Chr11.2223,evm.TU.Chr17.308,evm.TU.Chr06.921,evm.TU.Chr06.516,evm.TU.Chr07.2115,evm.TU.Chr11.2424,evm.TU.Chr01.1039,evm.TU.Chr06.4008,evm.TU.Chr16.311,	0.159841
Biological process	stomatal complex patterning	GO:0010375	5	0.0253925	2.91739	5	26	757	11484	evm.TU.Chr14.16,evm.TU.Chr13.1645,evm.TU.Chr03.677,evm.TU.Chr08.32,evm.TU.Chr11.987,	0.159937
Biological process	gametophyte development	GO:0048229	5	0.0266684	1.35565	42	470	757	11484	evm.TU.Chr03.892,evm.TU.Chr03.3672,evm.TU.Chr06.3134,evm.TU.Chr16.454,evm.TU.Chr02.2440,evm.TU.Chr12.562,evm.TU.Chr12.563,evm.TU.Chr07.129,evm.TU.Chr12.583,evm.TU.Chr16.2157,evm.TU.Chr17.1740,evm.TU.Chr17.1791,evm.TU.Chr14.3111,evm.TU.Chr16.156,evm.TU.Chr01.169,evm.TU.Chr05.79,evm.TU.Chr04.1785,evm.TU.Chr16.111,evm.TU.Chr16.54,evm.TU.Chr12.2547,evm.TU.Chr09.1819,evm.TU.Chr19.2095,evm.TU.Chr12.44,…	0.167638
Biological process	cytokinetic process	GO:0032506	4	0.0269139	1.99611	10	76	757	11484	evm.TU.Chr19.357,evm.TU.Chr09.2504,evm.TU.Chr02.820,evm.TU.Chr16.54,evm.TU.Chr02.819,evm.TU.Chr09.1819,evm.TU.Chr15.73,evm.TU.Chr18.1339,evm.TU.Chr09.2840,evm.TU.Chr17.1928,	0.168843
Biological process	response to reactive oxygen species	GO:0000302	5	0.027923	1.56166	21	204	757	11484	evm.TU.Chr06.97,evm.TU.Chr06.96,evm.TU.Chr04.1231,evm.TU.Chr16.156,evm.TU.Chr14.1311,evm.TU.Chr18.185,evm.TU.Chr04.49,evm.TU.Chr02.1816,evm.TU.Chr09.2299,evm.TU.Chr03.36,evm.TU.Chr03.37,evm.TU.Chr04.147,evm.TU.Chr09.2300,evm.TU.Chr09.2301,evm.TU.Chr14.1175,evm.TU.Chr01.369,evm.TU.Chr01.367,evm.TU.Chr01.366,evm.TU.Chr01.376,evm.TU.Chr01.371,evm.TU.Chr01.370,	0.173443
Biological process	plant-type sporogenesis	GO:0048236	5	0.0287159	2.5284	6	36	757	11484	evm.TU.Chr09.1819,evm.TU.Chr01.2968,evm.TU.Chr12.600,evm.TU.Chr04.4280,evm.TU.Chr03.767,evm.TU.Chr01.3781,	0.178016
Biological process	gynoecium development	GO:0048467	5	0.0291776	1.97018	10	77	757	11484	evm.TU.Chr17.2339,evm.TU.Chr17.2355,evm.TU.Chr16.2414,evm.TU.Chr14.3129,evm.TU.Chr01.3900,evm.TU.Chr06.478,evm.TU.Chr07.741,evm.TU.Chr07.2115,evm.TU.Chr07.377,evm.TU.Chr01.4105,	0.180522
Biological process	leaf senescence	GO:0010150	5	0.029675	1.61578	18	169	757	11484	evm.TU.Chr03.3670,evm.TU.Chr17.232,evm.TU.Chr17.217,evm.TU.Chr06.97,evm.TU.Chr06.96,evm.TU.Chr07.161,evm.TU.Chr13.1659,evm.TU.Chr01.110,evm.TU.Chr17.2097,evm.TU.Chr04.49,evm.TU.Chr09.2299,evm.TU.Chr03.4,evm.TU.Chr03.36,evm.TU.Chr03.37,evm.TU.Chr10.2619,evm.TU.Chr13.2751,evm.TU.Chr09.2300,evm.TU.Chr09.2301,	0.183239
Biological process	cell fate specification	GO:0001708	4	0.0297182	2.30854	7	46	757	11484	evm.TU.Chr03.3672,evm.TU.Chr10.2373,evm.TU.Chr16.544,evm.TU.Chr18.2359,evm.TU.Chr08.19,evm.TU.Chr04.4280,evm.TU.Chr07.377,	0.183146
Biological process	plant organ formation	GO:1905393	4	0.0327093	1.57507	19	183	757	11484	evm.TU.Chr01.1383,evm.TU.Chr03.3284,evm.TU.Chr17.2355,evm.TU.Chr11.2902,evm.TU.Chr11.2901,evm.TU.Chr02.2440,evm.TU.Chr03.3331,evm.TU.Chr02.4189,evm.TU.Chr07.161,evm.TU.Chr03.521,evm.TU.Chr10.2424,evm.TU.Chr13.2920,evm.TU.Chr13.2359,evm.TU.Chr12.228,evm.TU.Chr10.2923,evm.TU.Chr01.219,evm.TU.Chr06.570,evm.TU.Chr04.4280,evm.TU.Chr11.1926,	0.198466
Biological process	positive gravitropism	GO:0009958	6	0.0340596	2.709	5	28	757	11484	evm.TU.Chr15.1763,evm.TU.Chr10.1885,evm.TU.Chr05.113,evm.TU.Chr01.1231,evm.TU.Chr02.143,	0.205469
Biological process	very long-chain fatty acid biosynthetic process	GO:0042761	10	0.0340596	2.709	5	28	757	11484	evm.TU.Chr14.3174,evm.TU.Chr14.3182,evm.TU.Chr05.1342,evm.TU.Chr02.178,evm.TU.Chr02.176,	0.205469
Biological process	cytokinin-activated signaling pathway	GO:0009736	7	0.0354038	2.09247	8	58	757	11484	evm.TU.Chr17.2355,evm.TU.Chr16.1502,evm.TU.Chr15.210,evm.TU.Chr02.326,evm.TU.Chr01.1096,evm.TU.Chr02.4811,evm.TU.Chr08.182,evm.TU.Chr10.2619,	0.212761
Biological process	cellular response to cytokinin stimulus	GO:0071368	7	0.0354038	2.09247	8	58	757	11484	evm.TU.Chr17.2355,evm.TU.Chr16.1502,evm.TU.Chr15.210,evm.TU.Chr02.326,evm.TU.Chr01.1096,evm.TU.Chr02.4811,evm.TU.Chr08.182,evm.TU.Chr10.2619,	0.212761
Biological process	plant organ senescence	GO:0090693	4	0.0362754	1.57842	18	173	757	11484	evm.TU.Chr03.3670,evm.TU.Chr17.232,evm.TU.Chr17.217,evm.TU.Chr06.97,evm.TU.Chr06.96,evm.TU.Chr07.161,evm.TU.Chr13.1659,evm.TU.Chr01.110,evm.TU.Chr17.2097,evm.TU.Chr04.49,evm.TU.Chr09.2299,evm.TU.Chr03.4,evm.TU.Chr03.36,evm.TU.Chr03.37,evm.TU.Chr10.2619,evm.TU.Chr13.2751,evm.TU.Chr09.2300,evm.TU.Chr09.2301,	0.217169
Biological process	protein modification by small protein conjugation	GO:0032446	9	0.0363792	1.3366	40	454	757	11484	evm.TU.Chr15.1333,evm.TU.Chr01.4016,evm.TU.Chr04.4389,evm.TU.Chr03.3670,evm.TU.Chr07.2836,evm.TU.Chr09.2450,evm.TU.Chr05.3757,evm.TU.Chr16.1544,evm.TU.Chr16.1541,evm.TU.Chr17.2398,evm.TU.Chr06.381,evm.TU.Chr09.1750,evm.TU.Chr03.1180,evm.TU.Chr11.2172,evm.TU.Chr06.3469,evm.TU.Chr01.169,evm.TU.Chr01.110,evm.TU.Chr08.1977,evm.TU.Chr08.2431,evm.TU.Chr05.2290,evm.TU.Chr05.2294,evm.TU.Chr12.2023,evm.TU…	0.217376
Biological process	regulation of response to DNA damage stimulus	GO:2001020	7	0.0364458	2.39533	6	38	757	11484	evm.TU.Chr05.2882,evm.TU.Chr09.2428,evm.TU.Chr08.2368,evm.TU.Chr11.2178,evm.TU.Chr02.800,evm.TU.Chr14.1590,	0.217361
Biological process	negative regulation of cellular process	GO:0048523	5	0.0377012	1.21184	81	1014	757	11484	evm.TU.Chr13.3034,evm.TU.Chr03.3620,evm.TU.Chr04.4320,evm.TU.Chr01.4016,evm.TU.Chr03.1002,evm.TU.Chr10.1887,evm.TU.Chr03.3670,evm.TU.Chr16.420,evm.TU.Chr04.2917,evm.TU.Chr19.280,evm.TU.Chr10.1020,evm.TU.Chr03.3284,evm.TU.Chr04.1625,evm.TU.Chr04.1669,evm.TU.Chr16.2414,evm.TU.Chr04.1660,evm.TU.Chr17.2398,evm.TU.Chr05.588,evm.TU.Chr03.972,evm.TU.Chr17.2198,evm.TU.Chr03.1102,evm.TU.Chr04.4428,evm.TU.…	0.224422
Biological process	response to UV	GO:0009411	6	0.0377078	1.6856	14	126	757	11484	evm.TU.Chr10.1020,evm.TU.Chr17.2398,evm.TU.Chr10.538,evm.TU.Chr10.2828,evm.TU.Chr05.113,evm.TU.Chr09.2567,evm.TU.Chr09.2568,evm.TU.Chr01.169,evm.TU.Chr01.1231,evm.TU.Chr11.2864,evm.TU.Chr15.1255,evm.TU.Chr17.1956,evm.TU.Chr02.143,evm.TU.Chr18.378,	0.224037
Biological process	lateral root formation	GO:0010311	5	0.0386904	2.057	8	59	757	11484	evm.TU.Chr01.1383,evm.TU.Chr03.3284,evm.TU.Chr03.3331,evm.TU.Chr10.2424,evm.TU.Chr13.2920,evm.TU.Chr12.228,evm.TU.Chr10.2923,evm.TU.Chr11.1926,	0.221905
Biological process	developmental growth	GO:0048589	3	0.0387458	1.31518	43	496	757	11484	evm.TU.Chr03.3621,evm.TU.Chr02.2959,evm.TU.Chr04.4350,evm.TU.Chr08.2690_evm.TU.Chr08.2692,evm.TU.Chr08.2694,evm.TU.Chr05.3757,evm.TU.Chr16.454,evm.TU.Chr10.85,evm.TU.Chr10.98,evm.TU.Chr14.1436,evm.TU.Chr16.2414,evm.TU.Chr03.1924,evm.TU.Chr07.2397,evm.TU.Chr19.403,evm.TU.Chr12.176,evm.TU.Chr09.2567,evm.TU.Chr09.2568,evm.TU.Chr13.1659,evm.TU.Chr01.4808,evm.TU.Chr09.2508,evm.TU.Chr19.2132,evm.TU.Chr…	0.221818
Biological process	regulation of response to biotic stimulus	GO:0002831	5	0.0395156	1.54138	19	187	757	11484	evm.TU.Chr04.4320,evm.TU.Chr01.61,evm.TU.Chr19.463,evm.TU.Chr02.4189,evm.TU.Chr13.1645,evm.TU.Chr01.169,evm.TU.Chr03.677,evm.TU.Chr09.2299,evm.TU.Chr06.514,evm.TU.Chr06.511,evm.TU.Chr05.4001,evm.TU.Chr11.2864,evm.TU.Chr02.1756,evm.TU.Chr17.1956,evm.TU.Chr02.974,evm.TU.Chr09.2300,evm.TU.Chr09.2301,evm.TU.Chr14.2887,evm.TU.Chr08.639,	0.224588
Biological process	DNA integrity checkpoint signaling	GO:0031570	10	0.0402971	2.1672	7	49	757	11484	evm.TU.Chr17.2398,evm.TU.Chr17.2198,evm.TU.Chr11.2735,evm.TU.Chr16.2275,evm.TU.Chr09.485,evm.TU.Chr19.1015,evm.TU.Chr01.5099,	0.226572
Biological process	megagametogenesis	GO:0009561	3	0.0425369	1.85005	10	82	757	11484	evm.TU.Chr17.1791,evm.TU.Chr01.169,evm.TU.Chr16.54,evm.TU.Chr19.2095,evm.TU.Chr07.741,evm.TU.Chr11.2864,evm.TU.Chr11.2889,evm.TU.Chr02.1300,evm.TU.Chr17.1928,evm.TU.Chr06.1032,	0.238738
Biological process	regulation of post-embryonic development	GO:0048580	6	0.043214	1.34185	36	407	757	11484	evm.TU.Chr13.3034,evm.TU.Chr02.2959,evm.TU.Chr04.4350,evm.TU.Chr13.211,evm.TU.Chr13.212,evm.TU.Chr18.1234,evm.TU.Chr01.1383,evm.TU.Chr16.1197,evm.TU.Chr14.16,evm.TU.Chr16.2414,evm.TU.Chr15.210,evm.TU.Chr01.5222,evm.TU.Chr02.4186,evm.TU.Chr13.1659,evm.TU.Chr10.2424,evm.TU.Chr01.1356,evm.TU.Chr14.3111,evm.TU.Chr19.2132,evm.TU.Chr18.185,evm.TU.Chr02.888,evm.TU.Chr01.1231,evm.TU.Chr09.2299,evm.TU.Chr…	0.242106
Biological process	trichome morphogenesis	GO:0010090	6	0.043218	1.73376	12	105	757	11484	evm.TU.Chr03.3672,evm.TU.Chr16.420,evm.TU.Chr08.2733,evm.TU.Chr13.1645,evm.TU.Chr17.308,evm.TU.Chr01.169,evm.TU.Chr03.677,evm.TU.Chr18.2359,evm.TU.Chr08.37,evm.TU.Chr07.345,evm.TU.Chr05.4036,evm.TU.Chr11.2864,	0.241698
Biological process	regulation of response to stimulus	GO:0048583	4	0.0435088	1.21697	73	910	757	11484	evm.TU.Chr04.4320,evm.TU.Chr13.211,evm.TU.Chr13.212,evm.TU.Chr03.1002,evm.TU.Chr07.1984,evm.TU.Chr05.2882,evm.TU.Chr09.2428,evm.TU.Chr04.1625,evm.TU.Chr16.1544,evm.TU.Chr05.971,evm.TU.Chr04.1669,evm.TU.Chr16.2414,evm.TU.Chr04.1660,evm.TU.Chr16.1985,evm.TU.Chr15.216,evm.TU.Chr01.1853,evm.TU.Chr03.1102,evm.TU.Chr05.3,evm.TU.Chr01.5270,evm.TU.Chr01.61,evm.TU.Chr09.1750,evm.TU.Chr07.129,evm.TU.Chr19.…	0.242892
Biological process	fruit development	GO:0010154	5	0.0441284	1.24214	61	745	757	11484	evm.TU.Chr03.3621,evm.TU.Chr15.1340,evm.TU.Chr06.228,evm.TU.Chr06.1726,evm.TU.Chr15.2229,evm.TU.Chr08.2685,evm.TU.Chr16.1197,evm.TU.Chr05.3742,evm.TU.Chr10.1887,evm.TU.Chr05.481,evm.TU.Chr06.3134,evm.TU.Chr14.3217,evm.TU.Chr05.3757,evm.TU.Chr06.1346,evm.TU.Chr16.2414,evm.TU.Chr08.2398,evm.TU.Chr03.3331,evm.TU.Chr03.521,evm.TU.Chr14.3129,evm.TU.Chr17.2219,evm.TU.Chr01.1356,evm.TU.Chr05.3225,evm.TU…	0.245914
Biological process	regulation of secretion	GO:0051046	6	0.0443583	2.5284	5	30	757	11484	evm.TU.Chr03.1102,evm.TU.Chr01.61,evm.TU.Chr19.2522,evm.TU.Chr05.4001,evm.TU.Chr02.974,	0.246758
Biological process	regulation of secretion by cell	GO:1903530	7	0.0443583	2.5284	5	30	757	11484	evm.TU.Chr03.1102,evm.TU.Chr01.61,evm.TU.Chr19.2522,evm.TU.Chr05.4001,evm.TU.Chr02.974,	0.246758
Biological process	regulation of leaf senescence	GO:1900055	5	0.0443583	2.5284	5	30	757	11484	evm.TU.Chr13.1659,evm.TU.Chr01.110,evm.TU.Chr09.2299,evm.TU.Chr09.2300,evm.TU.Chr09.2301,	0.246758
Biological process	supramolecular fiber organization	GO:0097435	5	0.0446905	1.58645	16	153	757	11484	evm.TU.Chr19.357,evm.TU.Chr10.85,evm.TU.Chr03.3284,evm.TU.Chr12.2277,evm.TU.Chr04.786,evm.TU.Chr03.955,evm.TU.Chr12.176,evm.TU.Chr04.796,evm.TU.Chr08.2831,evm.TU.Chr17.2216,evm.TU.Chr12.1647,evm.TU.Chr16.271,evm.TU.Chr08.1611,evm.TU.Chr15.73,evm.TU.Chr11.2474,evm.TU.Chr07.2508,	0.247293
Biological process	specification of axis polarity	GO:0065001	4	0.0453944	2.27556	6	40	757	11484	evm.TU.Chr17.2339,evm.TU.Chr02.4189,evm.TU.Chr14.3129,evm.TU.Chr01.3900,evm.TU.Chr15.69,evm.TU.Chr07.377,	0.250746
Biological process	secretion by cell	GO:0032940	6	0.0471338	1.63374	14	130	757	11484	evm.TU.Chr04.1295,evm.TU.Chr03.1102,evm.TU.Chr01.61,evm.TU.Chr02.820,evm.TU.Chr19.2522,evm.TU.Chr08.2064,evm.TU.Chr08.2062,evm.TU.Chr02.819,evm.TU.Chr08.46,evm.TU.Chr06.2450,evm.TU.Chr05.4001,evm.TU.Chr01.5443,evm.TU.Chr02.974,evm.TU.Chr08.639,	0.259442
Biological process	response to cold	GO:0009409	5	0.0480574	1.34939	33	371	757	11484	evm.TU.Chr06.3067,evm.TU.Chr19.799,evm.TU.Chr19.792,evm.TU.Chr19.794,evm.TU.Chr19.791,evm.TU.Chr16.454,evm.TU.Chr15.210,evm.TU.Chr02.351,evm.TU.Chr19.801,evm.TU.Chr19.800,evm.TU.Chr19.809,evm.TU.Chr19.805,evm.TU.Chr19.806,evm.TU.Chr08.1180,evm.TU.Chr11.1405,evm.TU.Chr05.294,evm.TU.Chr19.592,evm.TU.Chr19.106,evm.TU.Chr08.1148,evm.TU.Chr06.1083,evm.TU.Chr06.1086,evm.TU.Chr14.1249,evm.TU.Chr08.592,e…	0.264063
Biological process	defense response	GO:0006952	4	0.0486037	1.17964	93	1196	757	11484	evm.TU.Chr04.4320,evm.TU.Chr13.211,evm.TU.Chr13.212,evm.TU.Chr16.909,evm.TU.Chr19.324,evm.TU.Chr18.2599,evm.TU.Chr17.232,evm.TU.Chr09.2450,evm.TU.Chr17.217,evm.TU.Chr09.2412,evm.TU.Chr10.98,evm.TU.Chr01.3629,evm.TU.Chr04.1625,evm.TU.Chr19.257,evm.TU.Chr12.3175,evm.TU.Chr05.971,evm.TU.Chr04.1669,evm.TU.Chr16.2414,evm.TU.Chr04.1660,evm.TU.Chr01.4903,evm.TU.Chr06.2955,evm.TU.Chr05.3,evm.TU.Chr07.230…	0.266599
Biological process	tropism	GO:0009606	4	0.0488885	1.806	10	84	757	11484	evm.TU.Chr15.1763,evm.TU.Chr10.1885,evm.TU.Chr07.2367,evm.TU.Chr05.113,evm.TU.Chr05.3988,evm.TU.Chr01.1231,evm.TU.Chr08.19,evm.TU.Chr02.1756,evm.TU.Chr10.1347,evm.TU.Chr02.143,	0.267694
Biological process	gravitropism	GO:0009630	5	0.0497106	1.87032	9	73	757	11484	evm.TU.Chr15.1763,evm.TU.Chr10.1885,evm.TU.Chr07.2367,evm.TU.Chr05.113,evm.TU.Chr05.3988,evm.TU.Chr01.1231,evm.TU.Chr08.19,evm.TU.Chr02.1756,evm.TU.Chr02.143,	0.261272

## Sheet: MvsT_up
Class	GO_Name	GO_ID	GO_Level	P_value	EnrichmentScore	HitsGenesCountsInSelectedSet	HitsGenesCountsInBackground	AllGenesCountsInSelectedSet	AllGenesCountsInBackground	GenesOfSelectedSetInGOterm	corrected p-value(BH method)
Molecular function	glucosyltransferase activity	GO:0046527	6	7.53589e-06	3.48387	17	217	221	9828	evm.TU.Chr17.55,evm.TU.Chr12.2635,evm.TU.Chr05.1857,evm.TU.Chr03.1159,evm.TU.Chr02.414,evm.TU.Chr04.489,evm.TU.Chr12.589,evm.TU.Chr02.407,evm.TU.Chr08.2624,evm.TU.Chr04.3936,evm.TU.Chr04.3917,evm.TU.Chr16.522,evm.TU.Chr02.1113,evm.TU.Chr19.1027,evm.TU.Chr14.1477,evm.TU.Chr02.4657,evm.TU.Chr04.3888,	0.00355694
Molecular function	transmembrane transporter activity	GO:0022857	3	3.24319e-05	2.00172	37	822	221	9828	evm.TU.Chr07.2336,evm.TU.Chr05.457,evm.TU.Chr01.4395,evm.TU.Chr19.408,evm.TU.Chr02.1743,evm.TU.Chr04.1144,evm.TU.Chr05.798,evm.TU.Chr02.3812,evm.TU.Chr19.951,evm.TU.Chr04.3275,evm.TU.Chr12.367,evm.TU.Chr19.1603,evm.TU.Chr07.142,evm.TU.Chr07.143,evm.TU.Chr09.96,evm.TU.Chr05.389,evm.TU.Chr10.2504,evm.TU.Chr19.1906,evm.TU.Chr19.309,evm.TU.Chr01.4816,evm.TU.Chr06.3583,evm.TU.Chr14.715,evm.TU.Chr09.13…	0.00255131
Molecular function	oxidoreductase activity	GO:0016491	3	0.000133073	1.87191	37	879	221	9828	evm.TU.Chr19.762,evm.TU.Chr06.1504,evm.TU.Chr16.2244,evm.TU.Chr16.2237,evm.TU.Chr17.2089,evm.TU.Chr12.2329,evm.TU.Chr16.2232,evm.TU.Chr05.3072,evm.TU.Chr19.763,evm.TU.Chr02.906,evm.TU.Chr07.2455,evm.TU.Chr06.233,evm.TU.Chr13.302,evm.TU.Chr16.2226,evm.TU.Chr05.635,evm.TU.Chr16.2221,evm.TU.Chr01.68,evm.TU.Chr01.721,evm.TU.Chr10.442,evm.TU.Chr02.715,evm.TU.Chr03.3413,evm.TU.Chr07.2814,evm.TU.Chr10.2…	0.00897293
Molecular function	hexosyltransferase activity	GO:0016758	5	0.000147398	2.57604	19	328	221	9828	evm.TU.Chr19.1581,evm.TU.Chr17.55,evm.TU.Chr12.2635,evm.TU.Chr05.1857,evm.TU.Chr03.1159,evm.TU.Chr02.414,evm.TU.Chr04.489,evm.TU.Chr12.589,evm.TU.Chr02.407,evm.TU.Chr08.2624,evm.TU.Chr04.3936,evm.TU.Chr18.226,evm.TU.Chr04.3917,evm.TU.Chr16.522,evm.TU.Chr02.1113,evm.TU.Chr19.1027,evm.TU.Chr14.1477,evm.TU.Chr02.4657,evm.TU.Chr04.3888,	0.00869648
Molecular function	cellulose synthase activity	GO:0016759	7	0.000156725	7.21145	6	37	221	9828	evm.TU.Chr17.55,evm.TU.Chr12.2635,evm.TU.Chr03.1159,evm.TU.Chr04.489,evm.TU.Chr12.589,evm.TU.Chr14.1477,	0.00821934
Molecular function	transporter activity	GO:0005215	2	0.000589342	1.73567	37	948	221	9828	evm.TU.Chr07.2336,evm.TU.Chr05.457,evm.TU.Chr01.4395,evm.TU.Chr19.408,evm.TU.Chr02.1743,evm.TU.Chr04.1144,evm.TU.Chr05.798,evm.TU.Chr02.3812,evm.TU.Chr19.951,evm.TU.Chr04.3275,evm.TU.Chr12.367,evm.TU.Chr19.1603,evm.TU.Chr07.142,evm.TU.Chr07.143,evm.TU.Chr09.96,evm.TU.Chr05.389,evm.TU.Chr10.2504,evm.TU.Chr19.1906,evm.TU.Chr19.309,evm.TU.Chr01.4816,evm.TU.Chr06.3583,evm.TU.Chr14.715,evm.TU.Chr09.13…	0.0213976
Molecular function	glycosyltransferase activity	GO:0016757	4	0.000738682	2.26526	19	373	221	9828	evm.TU.Chr19.1581,evm.TU.Chr17.55,evm.TU.Chr12.2635,evm.TU.Chr05.1857,evm.TU.Chr03.1159,evm.TU.Chr02.414,evm.TU.Chr04.489,evm.TU.Chr12.589,evm.TU.Chr02.407,evm.TU.Chr08.2624,evm.TU.Chr04.3936,evm.TU.Chr18.226,evm.TU.Chr04.3917,evm.TU.Chr16.522,evm.TU.Chr02.1113,evm.TU.Chr19.1027,evm.TU.Chr14.1477,evm.TU.Chr02.4657,evm.TU.Chr04.3888,	0.0249041
Molecular function	monooxygenase activity	GO:0004497	4	0.000828421	2.77941	13	208	221	9828	evm.TU.Chr05.3072,evm.TU.Chr07.2455,evm.TU.Chr13.302,evm.TU.Chr05.635,evm.TU.Chr10.442,evm.TU.Chr02.715,evm.TU.Chr10.2866,evm.TU.Chr08.2745,evm.TU.Chr10.2658,evm.TU.Chr01.658,evm.TU.Chr01.186,evm.TU.Chr06.959,evm.TU.Chr06.953,	0.0260676
Molecular function	UDP-glucosyltransferase activity	GO:0035251	7	0.00135564	2.9292	11	167	221	9828	evm.TU.Chr05.1857,evm.TU.Chr02.414,evm.TU.Chr04.489,evm.TU.Chr02.407,evm.TU.Chr08.2624,evm.TU.Chr04.3936,evm.TU.Chr04.3917,evm.TU.Chr02.1113,evm.TU.Chr19.1027,evm.TU.Chr02.4657,evm.TU.Chr04.3888,	0.0399913
Molecular function	oxidoreductase activity, acting on metal ions	GO:0016722	4	0.00263767	5.171	5	43	221	9828	evm.TU.Chr17.2089,evm.TU.Chr03.3413,evm.TU.Chr02.1048,evm.TU.Chr02.1051,evm.TU.Chr17.2480,	0.0732342
Molecular function	UDP-glycosyltransferase activity	GO:0008194	5	0.00434919	2.40382	12	222	221	9828	evm.TU.Chr19.1581,evm.TU.Chr05.1857,evm.TU.Chr02.414,evm.TU.Chr04.489,evm.TU.Chr02.407,evm.TU.Chr08.2624,evm.TU.Chr04.3936,evm.TU.Chr04.3917,evm.TU.Chr02.1113,evm.TU.Chr19.1027,evm.TU.Chr02.4657,evm.TU.Chr04.3888,	0.09331
Molecular function	oxidoreductase activity, acting on paired donors, with incorporation or reduction of molecular oxygen, NAD(P)H as one donor, and incorporation of one atom of oxygen	GO:0016709	5	0.00449624	2.83855	9	141	221	9828	evm.TU.Chr05.3072,evm.TU.Chr07.2455,evm.TU.Chr05.635,evm.TU.Chr02.715,evm.TU.Chr10.2658,evm.TU.Chr01.658,evm.TU.Chr01.186,evm.TU.Chr06.959,evm.TU.Chr06.953,	0.0922707
Molecular function	oxidoreductase activity, acting on paired donors, with incorporation or reduction of molecular oxygen	GO:0016705	4	0.00450755	2.39304	12	223	221	9828	evm.TU.Chr12.2329,evm.TU.Chr05.3072,evm.TU.Chr07.2455,evm.TU.Chr05.635,evm.TU.Chr02.715,evm.TU.Chr10.2866,evm.TU.Chr08.2745,evm.TU.Chr10.2658,evm.TU.Chr01.658,evm.TU.Chr01.186,evm.TU.Chr06.959,evm.TU.Chr06.953,	0.0886484
Molecular function	inorganic molecular entity transmembrane transporter activity	GO:0015318	4	0.0100214	1.75773	20	506	221	9828	evm.TU.Chr07.2336,evm.TU.Chr05.457,evm.TU.Chr01.4395,evm.TU.Chr19.408,evm.TU.Chr02.3812,evm.TU.Chr12.367,evm.TU.Chr07.142,evm.TU.Chr07.143,evm.TU.Chr05.389,evm.TU.Chr19.1906,evm.TU.Chr01.4816,evm.TU.Chr19.172,evm.TU.Chr01.1452,evm.TU.Chr07.695,evm.TU.Chr19.395,evm.TU.Chr07.33,evm.TU.Chr08.2912,evm.TU.Chr05.3273,evm.TU.Chr05.3183,evm.TU.Chr09.572,	0.147815
Molecular function	transcription regulatory region nucleic acid binding	GO:0001067	5	0.0153762	1.90978	14	326	221	9828	evm.TU.Chr03.3979,evm.TU.Chr19.530,evm.TU.Chr01.87,evm.TU.Chr01.72,evm.TU.Chr02.3960,evm.TU.Chr11.2564,evm.TU.Chr14.194,evm.TU.Chr17.1970,evm.TU.Chr07.650,evm.TU.Chr06.3114,evm.TU.Chr01.897,evm.TU.Chr01.657,evm.TU.Chr19.2274,evm.TU.Chr19.1592,	0.196151
Molecular function	transcription cis-regulatory region binding	GO:0000976	8	0.0153762	1.90978	14	326	221	9828	evm.TU.Chr03.3979,evm.TU.Chr19.530,evm.TU.Chr01.87,evm.TU.Chr01.72,evm.TU.Chr02.3960,evm.TU.Chr11.2564,evm.TU.Chr14.194,evm.TU.Chr17.1970,evm.TU.Chr07.650,evm.TU.Chr06.3114,evm.TU.Chr01.897,evm.TU.Chr01.657,evm.TU.Chr19.2274,evm.TU.Chr19.1592,	0.196151
Molecular function	O-acyltransferase activity	GO:0008374	6	0.0157056	2.96471	6	90	221	9828	evm.TU.Chr11.2620,evm.TU.Chr11.1345,evm.TU.Chr04.380,evm.TU.Chr11.1355,evm.TU.Chr13.1487,evm.TU.Chr19.430,	0.190078
Molecular function	passive transmembrane transporter activity	GO:0022803	4	0.0192512	2.57268	7	121	221	9828	evm.TU.Chr07.2336,evm.TU.Chr02.3812,evm.TU.Chr12.367,evm.TU.Chr07.142,evm.TU.Chr07.143,evm.TU.Chr01.4816,evm.TU.Chr05.3273,	0.221624
Molecular function	channel activity	GO:0015267	5	0.0192512	2.57268	7	121	221	9828	evm.TU.Chr07.2336,evm.TU.Chr02.3812,evm.TU.Chr12.367,evm.TU.Chr07.142,evm.TU.Chr07.143,evm.TU.Chr01.4816,evm.TU.Chr05.3273,	0.221624
Molecular function	RNA polymerase II transcription regulatory region sequence-specific DNA binding	GO:0000977	9	0.0203919	3.17647	5	70	221	9828	evm.TU.Chr19.530,evm.TU.Chr11.2564,evm.TU.Chr01.897,evm.TU.Chr01.657,evm.TU.Chr19.2274,	0.218749
Molecular function	DNA-binding transcription factor activity, RNA polymerase II-specific	GO:0000981	4	0.0270393	2.23751	8	159	221	9828	evm.TU.Chr19.530,evm.TU.Chr01.72,evm.TU.Chr11.2564,evm.TU.Chr14.194,evm.TU.Chr07.650,evm.TU.Chr01.897,evm.TU.Chr01.657,evm.TU.Chr19.2274,	0.255251
Molecular function	primary active transmembrane transporter activity	GO:0015399	5	0.0276726	2.1065	9	190	221	9828	evm.TU.Chr05.457,evm.TU.Chr19.1603,evm.TU.Chr05.389,evm.TU.Chr19.309,evm.TU.Chr06.3583,evm.TU.Chr11.2442_evm.TU.Chr11.2444,evm.TU.Chr07.33,evm.TU.Chr17.2223,evm.TU.Chr04.4522,	0.256107
Molecular function	sequence-specific double-stranded DNA binding	GO:1990837	7	0.0313013	1.73907	14	358	221	9828	evm.TU.Chr03.3979,evm.TU.Chr19.530,evm.TU.Chr01.87,evm.TU.Chr01.72,evm.TU.Chr02.3960,evm.TU.Chr11.2564,evm.TU.Chr14.194,evm.TU.Chr17.1970,evm.TU.Chr07.650,evm.TU.Chr06.3114,evm.TU.Chr01.897,evm.TU.Chr01.657,evm.TU.Chr19.2274,evm.TU.Chr19.1592,	0.284119
Molecular function	enzyme inhibitor activity	GO:0004857	4	0.035491	2.7451	5	81	221	9828	evm.TU.Chr19.617,evm.TU.Chr06.799,evm.TU.Chr07.113,evm.TU.Chr09.2260,evm.TU.Chr04.1229,	0.299139
Molecular function	ATPase-coupled transmembrane transporter activity	GO:0042626	6	0.047662	1.99868	8	178	221	9828	evm.TU.Chr05.457,evm.TU.Chr19.1603,evm.TU.Chr05.389,evm.TU.Chr19.309,evm.TU.Chr06.3583,evm.TU.Chr11.2442_evm.TU.Chr11.2444,evm.TU.Chr07.33,evm.TU.Chr17.2223,	0.326036
Cellular component	cell periphery	GO:0071944	3	2.95026e-07	1.54663	104	3061	255	11608	evm.TU.Chr19.762,evm.TU.Chr06.1504,evm.TU.Chr11.1761,evm.TU.Chr12.1134,evm.TU.Chr15.2404,evm.TU.Chr07.197,evm.TU.Chr17.2089,evm.TU.Chr07.2336,evm.TU.Chr19.763,evm.TU.Chr05.457,evm.TU.Chr01.4395,evm.TU.Chr03.2315,evm.TU.Chr04.1279,evm.TU.Chr19.617,evm.TU.Chr04.642,evm.TU.Chr05.798,evm.TU.Chr04.637,evm.TU.Chr02.3812,evm.TU.Chr12.332,evm.TU.Chr14.2825,evm.TU.Chr19.951,evm.TU.Chr17.55,evm.TU.Chr04.97…	5.36948e-05
Cellular component	membrane	GO:0016020	3	2.95733e-07	1.40066	138	4485	255	11608	evm.TU.Chr16.2244,evm.TU.Chr11.1761,evm.TU.Chr12.1134,evm.TU.Chr15.2404,evm.TU.Chr04.4322,evm.TU.Chr16.2237,evm.TU.Chr17.2089,evm.TU.Chr12.2329,evm.TU.Chr19.1581,evm.TU.Chr16.2232,evm.TU.Chr05.3072,evm.TU.Chr07.2336,evm.TU.Chr12.639,evm.TU.Chr05.457,evm.TU.Chr01.4395,evm.TU.Chr13.599,evm.TU.Chr19.408,evm.TU.Chr07.2455,evm.TU.Chr03.2315,evm.TU.Chr04.1279,evm.TU.Chr02.1743,evm.TU.Chr04.642,evm.TU.C…	2.69117e-05
Cellular component	plasma membrane	GO:0005886	4	9.86947e-05	1.45116	84	2635	255	11608	evm.TU.Chr11.1761,evm.TU.Chr12.1134,evm.TU.Chr15.2404,evm.TU.Chr07.2336,evm.TU.Chr05.457,evm.TU.Chr01.4395,evm.TU.Chr03.2315,evm.TU.Chr04.1279,evm.TU.Chr04.642,evm.TU.Chr05.798,evm.TU.Chr04.637,evm.TU.Chr02.3812,evm.TU.Chr12.332,evm.TU.Chr14.2825,evm.TU.Chr19.951,evm.TU.Chr17.55,evm.TU.Chr04.978,evm.TU.Chr12.2635,evm.TU.Chr01.4049,evm.TU.Chr01.68,evm.TU.Chr14.2194,evm.TU.Chr12.376,evm.TU.Chr12.36…	0.00598748
Cellular component	vacuole	GO:0005773	6	0.00035245	1.8108	36	905	255	11608	evm.TU.Chr04.4322,evm.TU.Chr13.599,evm.TU.Chr19.408,evm.TU.Chr04.637,evm.TU.Chr04.3275,evm.TU.Chr05.1824,evm.TU.Chr01.68,evm.TU.Chr14.2194,evm.TU.Chr12.376,evm.TU.Chr04.380,evm.TU.Chr12.367,evm.TU.Chr09.96,evm.TU.Chr10.448,evm.TU.Chr03.3531,evm.TU.Chr07.2814,evm.TU.Chr12.279,evm.TU.Chr03.507,evm.TU.Chr03.760,evm.TU.Chr19.309,evm.TU.Chr03.294,evm.TU.Chr08.2745,evm.TU.Chr14.715,evm.TU.Chr13.2817,ev…	0.0160365
Cellular component	plant-type vacuole membrane	GO:0009705	7	0.00048207	3.58438	10	127	255	11608	evm.TU.Chr19.408,evm.TU.Chr05.1824,evm.TU.Chr12.279,evm.TU.Chr03.294,evm.TU.Chr02.3165,evm.TU.Chr13.2847,evm.TU.Chr07.33,evm.TU.Chr09.544,evm.TU.Chr09.551,evm.TU.Chr09.552,	0.0175474
Cellular component	plant-type vacuole	GO:0000325	7	0.000683346	2.8451	13	208	255	11608	evm.TU.Chr19.408,evm.TU.Chr05.1824,evm.TU.Chr14.2194,evm.TU.Chr12.279,evm.TU.Chr19.309,evm.TU.Chr03.294,evm.TU.Chr02.3165,evm.TU.Chr11.2442_evm.TU.Chr11.2444,evm.TU.Chr13.2847,evm.TU.Chr07.33,evm.TU.Chr09.544,evm.TU.Chr09.551,evm.TU.Chr09.552,	0.0207282
Cellular component	obsolete plasma membrane part	GO:0044459	0	0.000811819	2.19911	20	414	255	11608	evm.TU.Chr07.2336,evm.TU.Chr05.457,evm.TU.Chr05.798,evm.TU.Chr04.637,evm.TU.Chr02.3812,evm.TU.Chr04.978,evm.TU.Chr03.312,evm.TU.Chr07.142,evm.TU.Chr07.143,evm.TU.Chr05.389,evm.TU.Chr10.2504,evm.TU.Chr19.1906,evm.TU.Chr03.760,evm.TU.Chr03.4024,evm.TU.Chr07.695,evm.TU.Chr17.1398,evm.TU.Chr16.1577,evm.TU.Chr08.2912,evm.TU.Chr05.3273,evm.TU.Chr03.89,	0.0211073
Cellular component	intrinsic component of plasma membrane	GO:0031226	4	0.000897996	2.36656	17	327	255	11608	evm.TU.Chr07.2336,evm.TU.Chr05.457,evm.TU.Chr05.798,evm.TU.Chr04.637,evm.TU.Chr02.3812,evm.TU.Chr03.312,evm.TU.Chr07.142,evm.TU.Chr07.143,evm.TU.Chr10.2504,evm.TU.Chr19.1906,evm.TU.Chr03.760,evm.TU.Chr07.695,evm.TU.Chr17.1398,evm.TU.Chr16.1577,evm.TU.Chr08.2912,evm.TU.Chr05.3273,evm.TU.Chr03.89,	0.0204294
Cellular component	cell wall	GO:0005618	4	0.00157993	1.96067	23	534	255	11608	evm.TU.Chr19.762,evm.TU.Chr06.1504,evm.TU.Chr07.197,evm.TU.Chr17.2089,evm.TU.Chr19.763,evm.TU.Chr14.484,evm.TU.Chr05.1857,evm.TU.Chr14.2194,evm.TU.Chr02.874,evm.TU.Chr03.312,evm.TU.Chr04.489,evm.TU.Chr18.2450,evm.TU.Chr15.1789,evm.TU.Chr02.3223,evm.TU.Chr05.3321,evm.TU.Chr17.2321,evm.TU.Chr05.3317,evm.TU.Chr08.251,evm.TU.Chr08.250,evm.TU.Chr01.277,evm.TU.Chr16.1577,evm.TU.Chr01.1639,evm.TU.Chr02.…	0.0319498
Cellular component	external encapsulating structure	GO:0030312	3	0.00182569	1.93888	23	540	255	11608	evm.TU.Chr19.762,evm.TU.Chr06.1504,evm.TU.Chr07.197,evm.TU.Chr17.2089,evm.TU.Chr19.763,evm.TU.Chr14.484,evm.TU.Chr05.1857,evm.TU.Chr14.2194,evm.TU.Chr02.874,evm.TU.Chr03.312,evm.TU.Chr04.489,evm.TU.Chr18.2450,evm.TU.Chr15.1789,evm.TU.Chr02.3223,evm.TU.Chr05.3321,evm.TU.Chr17.2321,evm.TU.Chr05.3317,evm.TU.Chr08.251,evm.TU.Chr08.250,evm.TU.Chr01.277,evm.TU.Chr16.1577,evm.TU.Chr01.1639,evm.TU.Chr02.…	0.0332276
Cellular component	integral component of plasma membrane	GO:0005887	5	0.00316988	2.50577	12	218	255	11608	evm.TU.Chr07.2336,evm.TU.Chr05.457,evm.TU.Chr05.798,evm.TU.Chr02.3812,evm.TU.Chr07.142,evm.TU.Chr07.143,evm.TU.Chr10.2504,evm.TU.Chr19.1906,evm.TU.Chr07.695,evm.TU.Chr08.2912,evm.TU.Chr05.3273,evm.TU.Chr03.89,	0.0524471
Cellular component	vacuolar membrane	GO:0005774	6	0.00382999	1.85802	22	539	255	11608	evm.TU.Chr13.599,evm.TU.Chr19.408,evm.TU.Chr04.3275,evm.TU.Chr05.1824,evm.TU.Chr01.68,evm.TU.Chr10.448,evm.TU.Chr03.3531,evm.TU.Chr07.2814,evm.TU.Chr12.279,evm.TU.Chr19.309,evm.TU.Chr03.294,evm.TU.Chr14.715,evm.TU.Chr02.3165,evm.TU.Chr11.2442_evm.TU.Chr11.2444,evm.TU.Chr13.2847,evm.TU.Chr07.33,evm.TU.Chr16.1577,evm.TU.Chr13.89,evm.TU.Chr09.544,evm.TU.Chr09.551,evm.TU.Chr09.552,evm.TU.Chr09.572,	0.0580881
Cellular component	obsolete vacuolar part	GO:0044437	0	0.00418005	1.84434	22	543	255	11608	evm.TU.Chr13.599,evm.TU.Chr19.408,evm.TU.Chr04.3275,evm.TU.Chr05.1824,evm.TU.Chr01.68,evm.TU.Chr10.448,evm.TU.Chr03.3531,evm.TU.Chr07.2814,evm.TU.Chr12.279,evm.TU.Chr19.309,evm.TU.Chr03.294,evm.TU.Chr14.715,evm.TU.Chr02.3165,evm.TU.Chr11.2442_evm.TU.Chr11.2444,evm.TU.Chr13.2847,evm.TU.Chr07.33,evm.TU.Chr16.1577,evm.TU.Chr13.89,evm.TU.Chr09.544,evm.TU.Chr09.551,evm.TU.Chr09.552,evm.TU.Chr09.572,	0.0585207
Cellular component	obsolete membrane part	GO:0044425	0	0.00780354	1.48192	39	1198	255	11608	evm.TU.Chr16.2244,evm.TU.Chr04.4322,evm.TU.Chr16.2237,evm.TU.Chr16.2232,evm.TU.Chr07.2336,evm.TU.Chr12.639,evm.TU.Chr05.457,evm.TU.Chr02.1743,evm.TU.Chr06.233,evm.TU.Chr05.798,evm.TU.Chr04.637,evm.TU.Chr02.3812,evm.TU.Chr04.978,evm.TU.Chr16.2226,evm.TU.Chr16.2221,evm.TU.Chr19.822,evm.TU.Chr03.312,evm.TU.Chr19.1603,evm.TU.Chr07.142,evm.TU.Chr07.143,evm.TU.Chr10.448,evm.TU.Chr05.389,evm.TU.Chr10.25…	0.101446
Cellular component	organelle membrane	GO:0031090	4	0.0142692	1.3706	47	1561	255	11608	evm.TU.Chr16.2244,evm.TU.Chr04.4322,evm.TU.Chr16.2237,evm.TU.Chr12.2329,evm.TU.Chr19.1581,evm.TU.Chr16.2232,evm.TU.Chr12.639,evm.TU.Chr13.599,evm.TU.Chr19.408,evm.TU.Chr04.1279,evm.TU.Chr02.1743,evm.TU.Chr06.233,evm.TU.Chr05.798,evm.TU.Chr04.3275,evm.TU.Chr07.1791,evm.TU.Chr16.2226,evm.TU.Chr16.2221,evm.TU.Chr05.1824,evm.TU.Chr01.68,evm.TU.Chr19.822,evm.TU.Chr19.1603,evm.TU.Chr05.155,evm.TU.Chr10…	0.173133
Cellular component	intrinsic component of membrane	GO:0031224	3	0.018335	1.57423	24	694	255	11608	evm.TU.Chr07.2336,evm.TU.Chr05.457,evm.TU.Chr05.798,evm.TU.Chr04.637,evm.TU.Chr02.3812,evm.TU.Chr03.312,evm.TU.Chr19.1603,evm.TU.Chr07.142,evm.TU.Chr07.143,evm.TU.Chr10.448,evm.TU.Chr05.389,evm.TU.Chr10.2504,evm.TU.Chr19.1906,evm.TU.Chr03.760,evm.TU.Chr06.3583,evm.TU.Chr02.3165,evm.TU.Chr07.695,evm.TU.Chr17.1398,evm.TU.Chr16.1577,evm.TU.Chr17.2223,evm.TU.Chr13.89,evm.TU.Chr08.2912,evm.TU.Chr05.32…	0.208561
Cellular component	endomembrane system	GO:0012505	3	0.034103	1.28519	50	1771	255	11608	evm.TU.Chr16.2244,evm.TU.Chr04.4322,evm.TU.Chr16.2237,evm.TU.Chr17.2089,evm.TU.Chr12.2329,evm.TU.Chr19.1581,evm.TU.Chr16.2232,evm.TU.Chr05.3072,evm.TU.Chr13.599,evm.TU.Chr19.408,evm.TU.Chr02.1743,evm.TU.Chr06.233,evm.TU.Chr05.798,evm.TU.Chr17.55,evm.TU.Chr16.2226,evm.TU.Chr12.2635,evm.TU.Chr11.1345,evm.TU.Chr16.2221,evm.TU.Chr01.68,evm.TU.Chr19.822,evm.TU.Chr04.3487,evm.TU.Chr18.203,evm.TU.Chr04.…	0.34482
Cellular component	endoplasmic reticulum	GO:0005783	6	0.0348175	1.44089	27	853	255	11608	evm.TU.Chr16.2244,evm.TU.Chr04.4322,evm.TU.Chr16.2237,evm.TU.Chr17.2089,evm.TU.Chr12.2329,evm.TU.Chr16.2232,evm.TU.Chr05.3072,evm.TU.Chr13.599,evm.TU.Chr02.1743,evm.TU.Chr06.233,evm.TU.Chr05.798,evm.TU.Chr16.2226,evm.TU.Chr12.2635,evm.TU.Chr16.2221,evm.TU.Chr19.822,evm.TU.Chr04.3487,evm.TU.Chr18.203,evm.TU.Chr04.3176,evm.TU.Chr07.146,evm.TU.Chr10.2866,evm.TU.Chr19.430,evm.TU.Chr03.294,evm.TU.Chr0…	0.333515
Cellular component	endoplasmic reticulum membrane	GO:0005789	5	0.0446065	1.73968	12	314	255	11608	evm.TU.Chr16.2244,evm.TU.Chr04.4322,evm.TU.Chr16.2237,evm.TU.Chr16.2232,evm.TU.Chr02.1743,evm.TU.Chr06.233,evm.TU.Chr05.798,evm.TU.Chr16.2226,evm.TU.Chr16.2221,evm.TU.Chr19.822,evm.TU.Chr19.430,evm.TU.Chr04.1501,	0.369017
Cellular component	nuclear outer membrane-endoplasmic reticulum membrane network	GO:0042175	4	0.0473404	1.72321	12	317	255	11608	evm.TU.Chr16.2244,evm.TU.Chr04.4322,evm.TU.Chr16.2237,evm.TU.Chr16.2232,evm.TU.Chr02.1743,evm.TU.Chr06.233,evm.TU.Chr05.798,evm.TU.Chr16.2226,evm.TU.Chr16.2221,evm.TU.Chr19.822,evm.TU.Chr19.430,evm.TU.Chr04.1501,	0.374607
Cellular component	anchored component of membrane	GO:0031225	4	0.0488259	2.27608	6	120	255	11608	evm.TU.Chr04.637,evm.TU.Chr03.312,evm.TU.Chr10.448,evm.TU.Chr03.760,evm.TU.Chr17.1398,evm.TU.Chr16.1577,	0.370263
Biological process	plant-type cell wall organization or biogenesis	GO:0071669	4	6.81928e-09	4.16586	23	242	262	11484	evm.TU.Chr19.762,evm.TU.Chr19.763,evm.TU.Chr04.2112,evm.TU.Chr17.55,evm.TU.Chr01.72,evm.TU.Chr12.2635,evm.TU.Chr02.3960,evm.TU.Chr18.203,evm.TU.Chr03.1159,evm.TU.Chr11.1355,evm.TU.Chr04.489,evm.TU.Chr12.589,evm.TU.Chr10.448,evm.TU.Chr15.1995,evm.TU.Chr02.3223,evm.TU.Chr03.4024,evm.TU.Chr07.650,evm.TU.Chr05.3321,evm.TU.Chr05.3317,evm.TU.Chr16.153,evm.TU.Chr14.1477,evm.TU.Chr15.2066,evm.TU.Chr02.10…	1.14973e-05
Biological process	cell wall organization or biogenesis	GO:0071554	3	3.59336e-08	3.1699	29	401	262	11484	evm.TU.Chr19.762,evm.TU.Chr19.763,evm.TU.Chr04.2112,evm.TU.Chr17.55,evm.TU.Chr01.72,evm.TU.Chr12.2635,evm.TU.Chr11.1345,evm.TU.Chr02.3960,evm.TU.Chr18.203,evm.TU.Chr04.380,evm.TU.Chr03.1159,evm.TU.Chr11.1355,evm.TU.Chr04.489,evm.TU.Chr12.589,evm.TU.Chr18.790,evm.TU.Chr10.448,evm.TU.Chr15.1995,evm.TU.Chr13.1487,evm.TU.Chr02.3223,evm.TU.Chr03.4024,evm.TU.Chr09.139,evm.TU.Chr07.650,evm.TU.Chr09.133,…	3.0292e-05
Biological process	cell wall biogenesis	GO:0042546	5	2.22028e-07	4.26474	18	185	262	11484	evm.TU.Chr04.2112,evm.TU.Chr17.55,evm.TU.Chr01.72,evm.TU.Chr12.2635,evm.TU.Chr11.1345,evm.TU.Chr02.3960,evm.TU.Chr18.203,evm.TU.Chr03.1159,evm.TU.Chr11.1355,evm.TU.Chr04.489,evm.TU.Chr12.589,evm.TU.Chr18.790,evm.TU.Chr10.448,evm.TU.Chr15.1995,evm.TU.Chr03.4024,evm.TU.Chr07.650,evm.TU.Chr16.153,evm.TU.Chr14.1477,	0.00012478
Biological process	plant-type cell wall biogenesis	GO:0009832	6	2.48325e-06	4.24181	15	155	262	11484	evm.TU.Chr04.2112,evm.TU.Chr17.55,evm.TU.Chr01.72,evm.TU.Chr12.2635,evm.TU.Chr02.3960,evm.TU.Chr18.203,evm.TU.Chr03.1159,evm.TU.Chr04.489,evm.TU.Chr12.589,evm.TU.Chr10.448,evm.TU.Chr15.1995,evm.TU.Chr03.4024,evm.TU.Chr07.650,evm.TU.Chr16.153,evm.TU.Chr14.1477,	0.00104669
Biological process	plant-type secondary cell wall biogenesis	GO:0009834	7	3.70755e-06	7.17252	9	55	262	11484	evm.TU.Chr01.72,evm.TU.Chr02.3960,evm.TU.Chr18.203,evm.TU.Chr03.1159,evm.TU.Chr04.489,evm.TU.Chr12.589,evm.TU.Chr10.448,evm.TU.Chr07.650,evm.TU.Chr16.153,	0.00125019
Biological process	cellular polysaccharide metabolic process	GO:0044264	6	5.29719e-06	3.43034	18	230	262	11484	evm.TU.Chr17.15,evm.TU.Chr04.2112,evm.TU.Chr17.55,evm.TU.Chr12.2635,evm.TU.Chr11.1345,evm.TU.Chr02.3960,evm.TU.Chr18.203,evm.TU.Chr03.1159,evm.TU.Chr11.1355,evm.TU.Chr04.489,evm.TU.Chr12.589,evm.TU.Chr15.1995,evm.TU.Chr13.1487,evm.TU.Chr02.481,evm.TU.Chr16.153,evm.TU.Chr19.1027,evm.TU.Chr14.1477,evm.TU.Chr02.4657,	0.00148851
Biological process	cellular carbohydrate biosynthetic process	GO:0034637	6	9.64322e-06	3.80047	15	173	262	11484	evm.TU.Chr17.15,evm.TU.Chr04.2112,evm.TU.Chr17.55,evm.TU.Chr12.2635,evm.TU.Chr11.1345,evm.TU.Chr18.203,evm.TU.Chr03.1159,evm.TU.Chr11.1355,evm.TU.Chr04.489,evm.TU.Chr12.589,evm.TU.Chr15.1995,evm.TU.Chr16.153,evm.TU.Chr19.1027,evm.TU.Chr14.1477,evm.TU.Chr02.4657,	0.00232264
Biological process	cellular polysaccharide biosynthetic process	GO:0033692	7	1.03543e-05	4.01078	14	153	262	11484	evm.TU.Chr04.2112,evm.TU.Chr17.55,evm.TU.Chr12.2635,evm.TU.Chr11.1345,evm.TU.Chr18.203,evm.TU.Chr03.1159,evm.TU.Chr11.1355,evm.TU.Chr04.489,evm.TU.Chr12.589,evm.TU.Chr15.1995,evm.TU.Chr16.153,evm.TU.Chr19.1027,evm.TU.Chr14.1477,evm.TU.Chr02.4657,	0.00218217
Biological process	cellular glucan metabolic process	GO:0006073	7	2.13172e-05	3.76472	14	163	262	11484	evm.TU.Chr17.15,evm.TU.Chr17.55,evm.TU.Chr12.2635,evm.TU.Chr18.203,evm.TU.Chr03.1159,evm.TU.Chr11.1355,evm.TU.Chr04.489,evm.TU.Chr12.589,evm.TU.Chr15.1995,evm.TU.Chr13.1487,evm.TU.Chr02.481,evm.TU.Chr19.1027,evm.TU.Chr14.1477,evm.TU.Chr02.4657,	0.00399343
Biological process	polysaccharide biosynthetic process	GO:0000271	6	2.61709e-05	3.69668	14	166	262	11484	evm.TU.Chr04.2112,evm.TU.Chr17.55,evm.TU.Chr12.2635,evm.TU.Chr11.1345,evm.TU.Chr18.203,evm.TU.Chr03.1159,evm.TU.Chr11.1355,evm.TU.Chr04.489,evm.TU.Chr12.589,evm.TU.Chr15.1995,evm.TU.Chr16.153,evm.TU.Chr19.1027,evm.TU.Chr14.1477,evm.TU.Chr02.4657,	0.00441242
Biological process	glucan metabolic process	GO:0044042	6	2.7992e-05	3.67454	14	167	262	11484	evm.TU.Chr17.15,evm.TU.Chr17.55,evm.TU.Chr12.2635,evm.TU.Chr18.203,evm.TU.Chr03.1159,evm.TU.Chr11.1355,evm.TU.Chr04.489,evm.TU.Chr12.589,evm.TU.Chr15.1995,evm.TU.Chr13.1487,evm.TU.Chr02.481,evm.TU.Chr19.1027,evm.TU.Chr14.1477,evm.TU.Chr02.4657,	0.00429041
Biological process	cellular response to molecule of bacterial origin	GO:0071219	6	2.94039e-05	12.8918	5	17	262	11484	evm.TU.Chr04.637,evm.TU.Chr12.376,evm.TU.Chr03.760,evm.TU.Chr13.2817,evm.TU.Chr13.876,	0.00413125
Biological process	polysaccharide metabolic process	GO:0005976	5	3.82696e-05	2.96608	18	266	262	11484	evm.TU.Chr17.15,evm.TU.Chr04.2112,evm.TU.Chr17.55,evm.TU.Chr12.2635,evm.TU.Chr11.1345,evm.TU.Chr02.3960,evm.TU.Chr18.203,evm.TU.Chr03.1159,evm.TU.Chr11.1355,evm.TU.Chr04.489,evm.TU.Chr12.589,evm.TU.Chr15.1995,evm.TU.Chr13.1487,evm.TU.Chr02.481,evm.TU.Chr16.153,evm.TU.Chr19.1027,evm.TU.Chr14.1477,evm.TU.Chr02.4657,	0.00496328
Biological process	suberin biosynthetic process	GO:0010345	7	0.000123942	7.51407	6	35	262	11484	evm.TU.Chr04.2112,evm.TU.Chr04.3487,evm.TU.Chr04.3176,evm.TU.Chr10.2866,evm.TU.Chr08.2745,evm.TU.Chr04.3528,	0.0149261
Biological process	glucan biosynthetic process	GO:0009250	8	0.000149608	4.1351	10	106	262	11484	evm.TU.Chr17.55,evm.TU.Chr12.2635,evm.TU.Chr03.1159,evm.TU.Chr11.1355,evm.TU.Chr04.489,evm.TU.Chr12.589,evm.TU.Chr15.1995,evm.TU.Chr19.1027,evm.TU.Chr14.1477,evm.TU.Chr02.4657,	0.016816
Biological process	stomatal closure	GO:0090332	4	0.000170864	7.1079	6	37	262	11484	evm.TU.Chr04.637,evm.TU.Chr12.376,evm.TU.Chr03.760,evm.TU.Chr13.2817,evm.TU.Chr13.876,evm.TU.Chr09.572,	0.0180048
Biological process	carbohydrate biosynthetic process	GO:0016051	5	0.000171735	2.83932	16	247	262	11484	evm.TU.Chr06.1504,evm.TU.Chr17.15,evm.TU.Chr04.2112,evm.TU.Chr17.55,evm.TU.Chr12.2635,evm.TU.Chr11.1345,evm.TU.Chr18.203,evm.TU.Chr03.1159,evm.TU.Chr11.1355,evm.TU.Chr04.489,evm.TU.Chr12.589,evm.TU.Chr15.1995,evm.TU.Chr16.153,evm.TU.Chr19.1027,evm.TU.Chr14.1477,evm.TU.Chr02.4657,	0.0170321
Biological process	brassinosteroid biosynthetic process	GO:0016132	8	0.000217399	8.76641	5	25	262	11484	evm.TU.Chr13.302,evm.TU.Chr05.635,evm.TU.Chr10.442,evm.TU.Chr02.715,evm.TU.Chr01.658,	0.0203631
Biological process	cellulose biosynthetic process	GO:0030244	10	0.000236439	5.57863	7	55	262	11484	evm.TU.Chr17.55,evm.TU.Chr12.2635,evm.TU.Chr03.1159,evm.TU.Chr11.1355,evm.TU.Chr04.489,evm.TU.Chr12.589,evm.TU.Chr14.1477,	0.0209809
Biological process	beta-glucan biosynthetic process	GO:0051274	9	0.000236439	5.57863	7	55	262	11484	evm.TU.Chr17.55,evm.TU.Chr12.2635,evm.TU.Chr03.1159,evm.TU.Chr11.1355,evm.TU.Chr04.489,evm.TU.Chr12.589,evm.TU.Chr14.1477,	0.0209809
Biological process	hemicellulose metabolic process	GO:0010410	8	0.000265031	5.47901	7	56	262	11484	evm.TU.Chr11.1345,evm.TU.Chr02.3960,evm.TU.Chr18.203,evm.TU.Chr11.1355,evm.TU.Chr15.1995,evm.TU.Chr13.1487,evm.TU.Chr16.153,	0.0212782
Biological process	plant-type primary cell wall biogenesis	GO:0009833	7	0.000266413	6.57481	6	40	262	11484	evm.TU.Chr17.55,evm.TU.Chr12.2635,evm.TU.Chr03.1159,evm.TU.Chr04.489,evm.TU.Chr12.589,evm.TU.Chr14.1477,	0.0204169
Biological process	cytokinin-activated signaling pathway	GO:0009736	7	0.000330548	5.29008	7	58	262	11484	evm.TU.Chr12.376,evm.TU.Chr07.2969,evm.TU.Chr11.2564,evm.TU.Chr17.1970,evm.TU.Chr13.2817,evm.TU.Chr01.657,evm.TU.Chr13.876,	0.0242306
Biological process	cellulose metabolic process	GO:0030243	9	0.000330548	5.29008	7	58	262	11484	evm.TU.Chr17.55,evm.TU.Chr12.2635,evm.TU.Chr03.1159,evm.TU.Chr11.1355,evm.TU.Chr04.489,evm.TU.Chr12.589,evm.TU.Chr14.1477,	0.0242306
Biological process	cellular response to cytokinin stimulus	GO:0071368	7	0.000330548	5.29008	7	58	262	11484	evm.TU.Chr12.376,evm.TU.Chr07.2969,evm.TU.Chr11.2564,evm.TU.Chr17.1970,evm.TU.Chr13.2817,evm.TU.Chr01.657,evm.TU.Chr13.876,	0.0242306
Biological process	cellular carbohydrate metabolic process	GO:0044262	5	0.000350271	2.48889	18	317	262	11484	evm.TU.Chr17.15,evm.TU.Chr04.2112,evm.TU.Chr17.55,evm.TU.Chr12.2635,evm.TU.Chr11.1345,evm.TU.Chr02.3960,evm.TU.Chr18.203,evm.TU.Chr03.1159,evm.TU.Chr11.1355,evm.TU.Chr04.489,evm.TU.Chr12.589,evm.TU.Chr15.1995,evm.TU.Chr13.1487,evm.TU.Chr02.481,evm.TU.Chr16.153,evm.TU.Chr19.1027,evm.TU.Chr14.1477,evm.TU.Chr02.4657,	0.0227137
Biological process	obsolete oxidation-reduction process	GO:0055114	0	0.00035098	1.74456	40	1005	262	11484	evm.TU.Chr19.762,evm.TU.Chr06.1504,evm.TU.Chr16.2244,evm.TU.Chr16.2237,evm.TU.Chr17.2089,evm.TU.Chr12.2329,evm.TU.Chr16.2232,evm.TU.Chr05.3072,evm.TU.Chr12.639,evm.TU.Chr19.763,evm.TU.Chr02.906,evm.TU.Chr07.2455,evm.TU.Chr06.233,evm.TU.Chr13.302,evm.TU.Chr16.2226,evm.TU.Chr05.635,evm.TU.Chr16.2221,evm.TU.Chr01.68,evm.TU.Chr01.721,evm.TU.Chr10.442,evm.TU.Chr02.715,evm.TU.Chr03.3413,evm.TU.Chr07.28…	0.0219168
Biological process	beta-glucan metabolic process	GO:0051273	8	0.000367854	5.20041	7	59	262	11484	evm.TU.Chr17.55,evm.TU.Chr12.2635,evm.TU.Chr03.1159,evm.TU.Chr11.1355,evm.TU.Chr04.489,evm.TU.Chr12.589,evm.TU.Chr14.1477,	0.0221501
Biological process	steroid hormone biosynthetic process	GO:0120178	7	0.000380278	7.82715	5	28	262	11484	evm.TU.Chr13.302,evm.TU.Chr05.635,evm.TU.Chr10.442,evm.TU.Chr02.715,evm.TU.Chr01.658,	0.0221086
Biological process	very long-chain fatty acid biosynthetic process	GO:0042761	10	0.000380278	7.82715	5	28	262	11484	evm.TU.Chr04.3487,evm.TU.Chr04.3176,evm.TU.Chr10.2866,evm.TU.Chr15.2282,evm.TU.Chr04.3528,	0.0221086
Biological process	plant-type cell wall organization	GO:0009664	7	0.000385726	3.68337	10	119	262	11484	evm.TU.Chr19.762,evm.TU.Chr19.763,evm.TU.Chr04.2112,evm.TU.Chr11.1355,evm.TU.Chr12.589,evm.TU.Chr02.3223,evm.TU.Chr03.4024,evm.TU.Chr05.3321,evm.TU.Chr05.3317,evm.TU.Chr02.1030,	0.0209785
Biological process	cell wall polysaccharide metabolic process	GO:0010383	7	0.000421701	3.98473	9	99	262	11484	evm.TU.Chr04.2112,evm.TU.Chr11.1345,evm.TU.Chr02.3960,evm.TU.Chr18.203,evm.TU.Chr11.1355,evm.TU.Chr12.589,evm.TU.Chr15.1995,evm.TU.Chr13.1487,evm.TU.Chr16.153,	0.0222184
Biological process	cellular response to biotic stimulus	GO:0071216	4	0.000451027	7.55725	5	29	262	11484	evm.TU.Chr04.637,evm.TU.Chr12.376,evm.TU.Chr03.760,evm.TU.Chr13.2817,evm.TU.Chr13.876,	0.0230434
Biological process	calcium-mediated signaling	GO:0019722	8	0.000453998	5.9771	6	44	262	11484	evm.TU.Chr12.367,evm.TU.Chr10.488,evm.TU.Chr01.4816,evm.TU.Chr10.489,evm.TU.Chr10.493,evm.TU.Chr10.468,	0.022513
Biological process	phytosteroid biosynthetic process	GO:0016129	7	0.000621748	7.06969	5	31	262	11484	evm.TU.Chr13.302,evm.TU.Chr05.635,evm.TU.Chr10.442,evm.TU.Chr02.715,evm.TU.Chr01.658,	0.0238243
Biological process	transmembrane transport	GO:0055085	5	0.000649385	1.70604	39	1002	262	11484	evm.TU.Chr07.2336,evm.TU.Chr05.457,evm.TU.Chr01.4395,evm.TU.Chr19.408,evm.TU.Chr02.1743,evm.TU.Chr04.1144,evm.TU.Chr05.798,evm.TU.Chr02.3812,evm.TU.Chr19.951,evm.TU.Chr04.3275,evm.TU.Chr12.367,evm.TU.Chr19.1603,evm.TU.Chr07.142,evm.TU.Chr07.143,evm.TU.Chr09.96,evm.TU.Chr05.389,evm.TU.Chr10.2504,evm.TU.Chr19.1906,evm.TU.Chr19.309,evm.TU.Chr01.4816,evm.TU.Chr09.139,evm.TU.Chr06.3583,evm.TU.Chr14.71…	0.0243303
Biological process	brassinosteroid homeostasis	GO:0010268	7	0.000836789	6.64122	5	33	262	11484	evm.TU.Chr13.302,evm.TU.Chr05.635,evm.TU.Chr10.442,evm.TU.Chr02.715,evm.TU.Chr01.658,	0.0306701
Biological process	very long-chain fatty acid metabolic process	GO:0000038	9	0.00110286	6.26172	5	35	262	11484	evm.TU.Chr04.3487,evm.TU.Chr04.3176,evm.TU.Chr10.2866,evm.TU.Chr15.2282,evm.TU.Chr04.3528,	0.0395622
Biological process	second-messenger-mediated signaling	GO:0019932	7	0.00112464	5.05755	6	52	262	11484	evm.TU.Chr12.367,evm.TU.Chr10.488,evm.TU.Chr01.4816,evm.TU.Chr10.489,evm.TU.Chr10.493,evm.TU.Chr10.468,	0.0395031
Biological process	brassinosteroid metabolic process	GO:0016131	7	0.00125721	6.08779	5	36	262	11484	evm.TU.Chr13.302,evm.TU.Chr05.635,evm.TU.Chr10.442,evm.TU.Chr02.715,evm.TU.Chr01.658,	0.042393
Biological process	cell wall organization	GO:0071555	6	0.00125759	2.79779	12	188	262	11484	evm.TU.Chr19.762,evm.TU.Chr19.763,evm.TU.Chr04.2112,evm.TU.Chr11.1355,evm.TU.Chr12.589,evm.TU.Chr02.3223,evm.TU.Chr03.4024,evm.TU.Chr09.139,evm.TU.Chr09.133,evm.TU.Chr05.3321,evm.TU.Chr05.3317,evm.TU.Chr02.1030,	0.0415745
Biological process	phenylpropanoid biosynthetic process	GO:0009699	6	0.00141089	3.3717	9	117	262	11484	evm.TU.Chr05.3072,evm.TU.Chr03.1451,evm.TU.Chr04.2112,evm.TU.Chr04.3487,evm.TU.Chr04.3176,evm.TU.Chr10.2866,evm.TU.Chr08.2745,evm.TU.Chr07.33,evm.TU.Chr04.3528,	0.0457455
Biological process	cell wall macromolecule metabolic process	GO:0044036	6	0.0015886	3.31503	9	119	262	11484	evm.TU.Chr04.2112,evm.TU.Chr11.1345,evm.TU.Chr02.3960,evm.TU.Chr18.203,evm.TU.Chr11.1355,evm.TU.Chr12.589,evm.TU.Chr15.1995,evm.TU.Chr13.1487,evm.TU.Chr16.153,	0.0469892
Biological process	fluid transport	GO:0042044	5	0.00166262	4.69629	6	56	262	11484	evm.TU.Chr07.2336,evm.TU.Chr07.142,evm.TU.Chr07.143,evm.TU.Chr18.2450,evm.TU.Chr06.3583,evm.TU.Chr05.3273,	0.0483306
Biological process	water transport	GO:0006833	6	0.00166262	4.69629	6	56	262	11484	evm.TU.Chr07.2336,evm.TU.Chr07.142,evm.TU.Chr07.143,evm.TU.Chr18.2450,evm.TU.Chr06.3583,evm.TU.Chr05.3273,	0.0483306
Biological process	cellular response to brassinosteroid stimulus	GO:0071367	7	0.00169782	4.03716	7	76	262	11484	evm.TU.Chr12.443,evm.TU.Chr05.3933,evm.TU.Chr18.2450,evm.TU.Chr09.139,evm.TU.Chr09.133,evm.TU.Chr17.317,evm.TU.Chr19.2274,	0.0461697
Biological process	xylan metabolic process	GO:0045491	9	0.00227814	5.34537	5	41	262	11484	evm.TU.Chr11.1345,evm.TU.Chr02.3960,evm.TU.Chr18.203,evm.TU.Chr11.1355,evm.TU.Chr16.153,	0.0609674
Biological process	secondary metabolite biosynthetic process	GO:0044550	4	0.00244026	2.29087	15	287	262	11484	evm.TU.Chr05.3072,evm.TU.Chr07.2455,evm.TU.Chr03.1451,evm.TU.Chr04.2112,evm.TU.Chr04.3487,evm.TU.Chr04.3176,evm.TU.Chr10.2866,evm.TU.Chr08.2745,evm.TU.Chr10.2658,evm.TU.Chr04.1501,evm.TU.Chr07.33,evm.TU.Chr01.186,evm.TU.Chr04.3528,evm.TU.Chr06.959,evm.TU.Chr06.953,	0.0632966
Biological process	response to molecule of bacterial origin	GO:0002237	5	0.00253864	5.2181	5	42	262	11484	evm.TU.Chr04.637,evm.TU.Chr12.376,evm.TU.Chr03.760,evm.TU.Chr13.2817,evm.TU.Chr13.876,	0.0648506
Biological process	phytosteroid metabolic process	GO:0016128	6	0.00253864	5.2181	5	42	262	11484	evm.TU.Chr13.302,evm.TU.Chr05.635,evm.TU.Chr10.442,evm.TU.Chr02.715,evm.TU.Chr01.658,	0.0648506
Biological process	phenylpropanoid metabolic process	GO:0009698	5	0.00262341	3.08194	9	128	262	11484	evm.TU.Chr05.3072,evm.TU.Chr03.1451,evm.TU.Chr04.2112,evm.TU.Chr04.3487,evm.TU.Chr04.3176,evm.TU.Chr10.2866,evm.TU.Chr08.2745,evm.TU.Chr07.33,evm.TU.Chr04.3528,	0.0650452
Biological process	cell wall polysaccharide biosynthetic process	GO:0070592	9	0.00356784	4.04604	6	65	262	11484	evm.TU.Chr04.2112,evm.TU.Chr11.1345,evm.TU.Chr18.203,evm.TU.Chr11.1355,evm.TU.Chr15.1995,evm.TU.Chr16.153,	0.0707691
Biological process	cellular component macromolecule biosynthetic process	GO:0070589	7	0.00415107	3.92526	6	67	262	11484	evm.TU.Chr04.2112,evm.TU.Chr11.1345,evm.TU.Chr18.203,evm.TU.Chr11.1355,evm.TU.Chr15.1995,evm.TU.Chr16.153,	0.0813803
Biological process	cell wall macromolecule biosynthetic process	GO:0044038	8	0.00415107	3.92526	6	67	262	11484	evm.TU.Chr04.2112,evm.TU.Chr11.1345,evm.TU.Chr18.203,evm.TU.Chr11.1355,evm.TU.Chr15.1995,evm.TU.Chr16.153,	0.0813803
Biological process	cellular response to inorganic substance	GO:0071241	5	0.00443446	3.40916	7	90	262	11484	evm.TU.Chr04.637,evm.TU.Chr19.822,evm.TU.Chr12.376,evm.TU.Chr03.760,evm.TU.Chr10.2658,evm.TU.Chr13.2817,evm.TU.Chr13.876,	0.0849602
Biological process	response to cytokinin	GO:0009735	6	0.00454407	2.29765	13	248	262	11484	evm.TU.Chr07.197,evm.TU.Chr04.637,evm.TU.Chr02.3960,evm.TU.Chr12.376,evm.TU.Chr07.2969,evm.TU.Chr11.2564,evm.TU.Chr07.2814,evm.TU.Chr17.1970,evm.TU.Chr03.760,evm.TU.Chr13.2817,evm.TU.Chr01.657,evm.TU.Chr13.876,evm.TU.Chr04.1681,	0.086082
Biological process	secondary metabolic process	GO:0019748	3	0.00484742	1.96752	18	401	262	11484	evm.TU.Chr05.3072,evm.TU.Chr07.2455,evm.TU.Chr03.1451,evm.TU.Chr04.2112,evm.TU.Chr05.1824,evm.TU.Chr04.3487,evm.TU.Chr04.3176,evm.TU.Chr10.2866,evm.TU.Chr17.1970,evm.TU.Chr08.2745,evm.TU.Chr10.2658,evm.TU.Chr04.1501,evm.TU.Chr07.33,evm.TU.Chr01.186,evm.TU.Chr04.3528,evm.TU.Chr06.959,evm.TU.Chr06.953,evm.TU.Chr10.2178,	0.0908083
Biological process	brassinosteroid mediated signaling pathway	GO:0009742	8	0.00515416	3.75703	6	70	262	11484	evm.TU.Chr12.443,evm.TU.Chr05.3933,evm.TU.Chr18.2450,evm.TU.Chr09.139,evm.TU.Chr09.133,evm.TU.Chr17.317,	0.0914728
Biological process	response to iron ion	GO:0010039	6	0.00632453	3.60264	6	73	262	11484	evm.TU.Chr04.637,evm.TU.Chr19.951,evm.TU.Chr19.822,evm.TU.Chr03.760,evm.TU.Chr10.2658,evm.TU.Chr06.1314,	0.107709
Biological process	stomatal movement	GO:0010118	3	0.00711296	2.64757	9	149	262	11484	evm.TU.Chr19.408,evm.TU.Chr04.637,evm.TU.Chr12.376,evm.TU.Chr03.760,evm.TU.Chr13.2817,evm.TU.Chr02.3165,evm.TU.Chr13.876,evm.TU.Chr04.3315,evm.TU.Chr09.572,	0.118737
Biological process	response to brassinosteroid	GO:0009741	6	0.00711659	2.85087	8	123	262	11484	evm.TU.Chr12.443,evm.TU.Chr02.3960,evm.TU.Chr05.3933,evm.TU.Chr18.2450,evm.TU.Chr09.139,evm.TU.Chr09.133,evm.TU.Chr17.317,evm.TU.Chr19.2274,	0.117633
Biological process	external encapsulating structure organization	GO:0045229	5	0.00795286	2.22875	12	236	262	11484	evm.TU.Chr19.762,evm.TU.Chr19.763,evm.TU.Chr04.2112,evm.TU.Chr11.1355,evm.TU.Chr12.589,evm.TU.Chr02.3223,evm.TU.Chr03.4024,evm.TU.Chr09.139,evm.TU.Chr09.133,evm.TU.Chr05.3321,evm.TU.Chr05.3317,evm.TU.Chr02.1030,	0.124153
Biological process	steroid biosynthetic process	GO:0006694	6	0.00817201	3.98473	5	55	262	11484	evm.TU.Chr13.302,evm.TU.Chr05.635,evm.TU.Chr10.442,evm.TU.Chr02.715,evm.TU.Chr01.658,	0.126404
Biological process	cellular response to auxin stimulus	GO:0071365	7	0.0110865	2.46555	9	160	262	11484	evm.TU.Chr02.1743,evm.TU.Chr02.3960,evm.TU.Chr07.260,evm.TU.Chr05.3933,evm.TU.Chr18.2450,evm.TU.Chr09.139,evm.TU.Chr09.133,evm.TU.Chr19.2274,evm.TU.Chr04.1681,	0.165415
Biological process	auxin-activated signaling pathway	GO:0009734	7	0.0111617	2.63651	8	133	262	11484	evm.TU.Chr02.1743,evm.TU.Chr07.260,evm.TU.Chr05.3933,evm.TU.Chr18.2450,evm.TU.Chr09.139,evm.TU.Chr09.133,evm.TU.Chr19.2274,evm.TU.Chr04.1681,	0.165076
Biological process	cellular response to steroid hormone stimulus	GO:0071383	7	0.0122872	3.13086	6	84	262	11484	evm.TU.Chr12.443,evm.TU.Chr05.3933,evm.TU.Chr18.2450,evm.TU.Chr09.139,evm.TU.Chr09.133,evm.TU.Chr17.317,	0.177061
Biological process	steroid hormone mediated signaling pathway	GO:0043401	7	0.0122872	3.13086	6	84	262	11484	evm.TU.Chr12.443,evm.TU.Chr05.3933,evm.TU.Chr18.2450,evm.TU.Chr09.139,evm.TU.Chr09.133,evm.TU.Chr17.317,	0.177061
Biological process	regulation of signal transduction	GO:0009966	6	0.0123673	1.78906	18	441	262	11484	evm.TU.Chr13.355,evm.TU.Chr16.2387,evm.TU.Chr02.1743,evm.TU.Chr19.822,evm.TU.Chr12.376,evm.TU.Chr11.2564,evm.TU.Chr07.260,evm.TU.Chr17.1970,evm.TU.Chr10.488,evm.TU.Chr10.489,evm.TU.Chr10.493,evm.TU.Chr10.468,evm.TU.Chr13.2817,evm.TU.Chr01.657,evm.TU.Chr17.317,evm.TU.Chr19.2274,evm.TU.Chr13.876,evm.TU.Chr05.802,	0.175221
Biological process	response to steroid hormone	GO:0048545	6	0.0129755	3.09403	6	85	262	11484	evm.TU.Chr12.443,evm.TU.Chr05.3933,evm.TU.Chr18.2450,evm.TU.Chr09.139,evm.TU.Chr09.133,evm.TU.Chr17.317,	0.182305
Biological process	carbohydrate metabolic process	GO:0005975	4	0.0139148	1.73502	19	480	262	11484	evm.TU.Chr06.1504,evm.TU.Chr17.15,evm.TU.Chr04.2112,evm.TU.Chr17.55,evm.TU.Chr12.2635,evm.TU.Chr11.1345,evm.TU.Chr02.3960,evm.TU.Chr18.203,evm.TU.Chr03.1159,evm.TU.Chr11.1355,evm.TU.Chr04.489,evm.TU.Chr12.589,evm.TU.Chr15.1995,evm.TU.Chr13.1487,evm.TU.Chr02.481,evm.TU.Chr16.153,evm.TU.Chr19.1027,evm.TU.Chr14.1477,evm.TU.Chr02.4657,	0.179087
Biological process	lipid metabolic process	GO:0006629	4	0.0140578	1.5613	27	758	262	11484	evm.TU.Chr16.2244,evm.TU.Chr04.4322,evm.TU.Chr16.2237,evm.TU.Chr12.2329,evm.TU.Chr16.2232,evm.TU.Chr13.355,evm.TU.Chr03.2315,evm.TU.Chr13.302,evm.TU.Chr16.2226,evm.TU.Chr05.635,evm.TU.Chr16.2221,evm.TU.Chr01.68,evm.TU.Chr19.822,evm.TU.Chr04.3487,evm.TU.Chr04.3176,evm.TU.Chr18.790,evm.TU.Chr10.442,evm.TU.Chr02.715,evm.TU.Chr03.2317,evm.TU.Chr10.2866,evm.TU.Chr07.1737,evm.TU.Chr19.430,evm.TU.Chr08.…	0.179556
Biological process	lipid homeostasis	GO:0055088	6	0.0151928	3.42438	5	64	262	11484	evm.TU.Chr13.302,evm.TU.Chr05.635,evm.TU.Chr10.442,evm.TU.Chr02.715,evm.TU.Chr01.658,	0.191157
Biological process	cell-cell signaling	GO:0007267	4	0.0151928	3.42438	5	64	262	11484	evm.TU.Chr10.488,evm.TU.Chr10.489,evm.TU.Chr10.493,evm.TU.Chr10.468,evm.TU.Chr04.3711,	0.191157
Biological process	xylem and phloem pattern formation	GO:0010051	5	0.0159995	2.95497	6	89	262	11484	evm.TU.Chr05.3933,evm.TU.Chr05.389,evm.TU.Chr18.2450,evm.TU.Chr09.139,evm.TU.Chr09.133,evm.TU.Chr17.2223,	0.198347
Biological process	electron transport chain	GO:0022900	5	0.0168256	2.92214	6	90	262	11484	evm.TU.Chr12.639,evm.TU.Chr10.442,evm.TU.Chr02.1048,evm.TU.Chr02.1051,evm.TU.Chr02.2648,evm.TU.Chr04.4522,	0.198377
Biological process	regulation of signaling	GO:0023051	4	0.0168701	1.73021	18	456	262	11484	evm.TU.Chr13.355,evm.TU.Chr16.2387,evm.TU.Chr02.1743,evm.TU.Chr19.822,evm.TU.Chr12.376,evm.TU.Chr11.2564,evm.TU.Chr07.260,evm.TU.Chr17.1970,evm.TU.Chr10.488,evm.TU.Chr10.489,evm.TU.Chr10.493,evm.TU.Chr10.468,evm.TU.Chr13.2817,evm.TU.Chr01.657,evm.TU.Chr17.317,evm.TU.Chr19.2274,evm.TU.Chr13.876,evm.TU.Chr05.802,	0.197521
Biological process	regulation of cell communication	GO:0010646	5	0.018264	1.71517	18	460	262	11484	evm.TU.Chr13.355,evm.TU.Chr16.2387,evm.TU.Chr02.1743,evm.TU.Chr19.822,evm.TU.Chr12.376,evm.TU.Chr11.2564,evm.TU.Chr07.260,evm.TU.Chr17.1970,evm.TU.Chr10.488,evm.TU.Chr10.489,evm.TU.Chr10.493,evm.TU.Chr10.468,evm.TU.Chr13.2817,evm.TU.Chr01.657,evm.TU.Chr17.317,evm.TU.Chr19.2274,evm.TU.Chr13.876,evm.TU.Chr05.802,	0.212366
Biological process	ion transmembrane transport	GO:0034220	6	0.0220078	1.56543	23	644	262	11484	evm.TU.Chr07.2336,evm.TU.Chr05.457,evm.TU.Chr01.4395,evm.TU.Chr19.408,evm.TU.Chr02.3812,evm.TU.Chr12.367,evm.TU.Chr07.142,evm.TU.Chr07.143,evm.TU.Chr05.389,evm.TU.Chr19.1906,evm.TU.Chr01.4816,evm.TU.Chr09.139,evm.TU.Chr09.133,evm.TU.Chr04.3939,evm.TU.Chr19.172,evm.TU.Chr01.1452,evm.TU.Chr07.695,evm.TU.Chr19.395,evm.TU.Chr07.33,evm.TU.Chr08.2912,evm.TU.Chr05.3273,evm.TU.Chr05.3183,evm.TU.Chr09.572,	0.249028
Biological process	cellular response to toxic substance	GO:0097237	5	0.0233921	2.47439	7	124	262	11484	evm.TU.Chr19.762,evm.TU.Chr19.763,evm.TU.Chr02.906,evm.TU.Chr12.376,evm.TU.Chr13.2817,evm.TU.Chr13.876,evm.TU.Chr05.801,	0.254446
Biological process	sterol metabolic process	GO:0016125	6	0.0267639	2.96163	5	74	262	11484	evm.TU.Chr13.302,evm.TU.Chr05.635,evm.TU.Chr10.442,evm.TU.Chr02.715,evm.TU.Chr01.658,	0.280273
Biological process	homeostatic process	GO:0042592	4	0.0271013	1.64029	18	481	262	11484	evm.TU.Chr02.906,evm.TU.Chr02.1743,evm.TU.Chr19.951,evm.TU.Chr13.302,evm.TU.Chr05.635,evm.TU.Chr11.2564,evm.TU.Chr10.442,evm.TU.Chr02.715,evm.TU.Chr18.2450,evm.TU.Chr05.1679,evm.TU.Chr19.395,evm.TU.Chr01.658,evm.TU.Chr01.657,evm.TU.Chr02.2648,evm.TU.Chr07.33,evm.TU.Chr05.801,evm.TU.Chr06.1314,evm.TU.Chr09.572,	0.282054
Biological process	cellular response to chemical stress	GO:0062197	5	0.0276349	2.10956	9	187	262	11484	evm.TU.Chr02.906,evm.TU.Chr04.637,evm.TU.Chr12.376,evm.TU.Chr12.279,evm.TU.Chr03.760,evm.TU.Chr13.2817,evm.TU.Chr13.2847,evm.TU.Chr13.876,evm.TU.Chr05.801,	0.285843
Biological process	response to abiotic stimulus	GO:0009628	3	0.0290774	1.26459	59	2045	262	11484	evm.TU.Chr04.4322,evm.TU.Chr07.197,evm.TU.Chr17.2089,evm.TU.Chr12.2329,evm.TU.Chr19.530,evm.TU.Chr05.3072,evm.TU.Chr13.355,evm.TU.Chr03.2315,evm.TU.Chr16.2387,evm.TU.Chr04.1144,evm.TU.Chr04.637,evm.TU.Chr04.970,evm.TU.Chr04.971,evm.TU.Chr06.338,evm.TU.Chr13.302,evm.TU.Chr11.1345,evm.TU.Chr06.799,evm.TU.Chr19.822,evm.TU.Chr14.2194,evm.TU.Chr11.695,evm.TU.Chr11.2564,evm.TU.Chr19.697,evm.TU.Chr04.48…	0.290086
Biological process	chemical homeostasis	GO:0048878	5	0.0338705	1.68585	15	390	262	11484	evm.TU.Chr02.1743,evm.TU.Chr19.951,evm.TU.Chr13.302,evm.TU.Chr05.635,evm.TU.Chr11.2564,evm.TU.Chr10.442,evm.TU.Chr02.715,evm.TU.Chr18.2450,evm.TU.Chr19.395,evm.TU.Chr01.658,evm.TU.Chr01.657,evm.TU.Chr02.2648,evm.TU.Chr07.33,evm.TU.Chr06.1314,evm.TU.Chr09.572,	0.320818
Biological process	ion transport	GO:0006811	5	0.0361051	1.46107	25	750	262	11484	evm.TU.Chr07.2336,evm.TU.Chr05.457,evm.TU.Chr01.4395,evm.TU.Chr19.408,evm.TU.Chr02.3812,evm.TU.Chr19.951,evm.TU.Chr12.367,evm.TU.Chr07.142,evm.TU.Chr07.143,evm.TU.Chr05.389,evm.TU.Chr19.1906,evm.TU.Chr01.4816,evm.TU.Chr09.139,evm.TU.Chr09.133,evm.TU.Chr04.3939,evm.TU.Chr19.172,evm.TU.Chr01.1452,evm.TU.Chr07.695,evm.TU.Chr19.395,evm.TU.Chr07.33,evm.TU.Chr08.2912,evm.TU.Chr06.1314,evm.TU.Chr05.3273…	0.329045
Biological process	fatty acid biosynthetic process	GO:0006633	9	0.0384669	2.41277	6	109	262	11484	evm.TU.Chr12.2329,evm.TU.Chr04.3487,evm.TU.Chr04.3176,evm.TU.Chr10.2866,evm.TU.Chr15.2282,evm.TU.Chr04.3528,	0.348684
Biological process	regulation of response to alcohol	GO:1901419	5	0.0399423	2.39084	6	110	262	11484	evm.TU.Chr13.355,evm.TU.Chr16.2387,evm.TU.Chr12.376,evm.TU.Chr17.1970,evm.TU.Chr13.2817,evm.TU.Chr13.876,	0.356311
Biological process	regulation of cellular response to alcohol	GO:1905957	6	0.0399423	2.39084	6	110	262	11484	evm.TU.Chr13.355,evm.TU.Chr16.2387,evm.TU.Chr12.376,evm.TU.Chr17.1970,evm.TU.Chr13.2817,evm.TU.Chr13.876,	0.356311
Biological process	regulation of abscisic acid-activated signaling pathway	GO:0009787	7	0.0399423	2.39084	6	110	262	11484	evm.TU.Chr13.355,evm.TU.Chr16.2387,evm.TU.Chr12.376,evm.TU.Chr17.1970,evm.TU.Chr13.2817,evm.TU.Chr13.876,	0.356311
Biological process	regulation of stomatal movement	GO:0010119	5	0.0446848	2.57836	5	85	262	11484	evm.TU.Chr12.376,evm.TU.Chr13.2817,evm.TU.Chr13.876,evm.TU.Chr04.3315,evm.TU.Chr09.572,	0.390355
Biological process	response to gibberellin	GO:0009739	6	0.0478545	2.28689	6	115	262	11484	evm.TU.Chr13.355,evm.TU.Chr03.1451,evm.TU.Chr11.2564,evm.TU.Chr17.1970,evm.TU.Chr01.657,evm.TU.Chr19.2274,	0.405441

## Sheet: MvsT_down
Class	GO_Name	GO_ID	GO_Level	P_value	EnrichmentScore	HitsGenesCountsInSelectedSet	HitsGenesCountsInBackground	AllGenesCountsInSelectedSet	AllGenesCountsInBackground	GenesOfSelectedSetInGOterm	corrected p-value(BH method)
Molecular function	DNA-binding transcription factor activity	GO:0003700	3	6.66134e-15	2.18685	102	959	478	9828	evm.TU.Chr13.3034,evm.TU.Chr04.49,evm.TU.Chr06.498,evm.TU.Chr06.1993,evm.TU.Chr08.1180,evm.TU.Chr03.3645,evm.TU.Chr06.478,evm.TU.Chr11.1405,evm.TU.Chr04.611,evm.TU.Chr01.199,evm.TU.Chr05.640,evm.TU.Chr19.1888,evm.TU.Chr13.3029,evm.TU.Chr05.3703,evm.TU.Chr04.214,evm.TU.Chr19.799,evm.TU.Chr06.1083,evm.TU.Chr06.1086,evm.TU.Chr10.1887,evm.TU.Chr19.792,evm.TU.Chr19.794,evm.TU.Chr06.275,evm.TU.Chr19.78…	4.18998e-12
Molecular function	transcription regulator activity	GO:0140110	2	2.25375e-14	2.09523	107	1050	478	9828	evm.TU.Chr13.3034,evm.TU.Chr04.49,evm.TU.Chr04.4320,evm.TU.Chr06.498,evm.TU.Chr06.1993,evm.TU.Chr08.1180,evm.TU.Chr03.3645,evm.TU.Chr06.478,evm.TU.Chr11.1405,evm.TU.Chr04.611,evm.TU.Chr01.199,evm.TU.Chr05.640,evm.TU.Chr19.1888,evm.TU.Chr13.3029,evm.TU.Chr05.3703,evm.TU.Chr04.214,evm.TU.Chr19.799,evm.TU.Chr06.1083,evm.TU.Chr06.1086,evm.TU.Chr10.1887,evm.TU.Chr19.792,evm.TU.Chr19.794,evm.TU.Chr06.2…	7.08805e-12
Molecular function	DNA binding	GO:0003677	5	2.21156e-13	2.14644	95	910	478	9828	evm.TU.Chr04.49,evm.TU.Chr03.3620,evm.TU.Chr06.1993,evm.TU.Chr06.1753,evm.TU.Chr02.1629,evm.TU.Chr06.478,evm.TU.Chr04.611,evm.TU.Chr12.240,evm.TU.Chr12.236,evm.TU.Chr12.239,evm.TU.Chr04.4389,evm.TU.Chr05.3703,evm.TU.Chr04.4371,evm.TU.Chr16.1197,evm.TU.Chr19.799,evm.TU.Chr16.2275,evm.TU.Chr06.1083,evm.TU.Chr06.1086,evm.TU.Chr10.1887,evm.TU.Chr05.481,evm.TU.Chr03.3672,evm.TU.Chr19.792,evm.TU.Chr19.…	4.63691e-11
Molecular function	sequence-specific DNA binding	GO:0043565	6	2.1513e-08	2.10879	60	585	478	9828	evm.TU.Chr04.49,evm.TU.Chr06.1993,evm.TU.Chr06.478,evm.TU.Chr04.611,evm.TU.Chr04.4389,evm.TU.Chr05.3703,evm.TU.Chr16.1197,evm.TU.Chr19.799,evm.TU.Chr16.2275,evm.TU.Chr06.1083,evm.TU.Chr06.1086,evm.TU.Chr10.1887,evm.TU.Chr19.792,evm.TU.Chr19.794,evm.TU.Chr07.1984,evm.TU.Chr19.787,evm.TU.Chr05.3736,evm.TU.Chr10.1473,evm.TU.Chr10.133,evm.TU.Chr17.1894,evm.TU.Chr01.1413,evm.TU.Chr08.592,evm.TU.Chr06.…	3.38293e-06
Molecular function	microtubule motor activity	GO:0003777	3	2.04907e-07	4.63339	16	71	478	9828	evm.TU.Chr04.1280,evm.TU.Chr12.622,evm.TU.Chr09.734,evm.TU.Chr09.735,evm.TU.Chr15.2235,evm.TU.Chr17.1444,evm.TU.Chr08.2163,evm.TU.Chr03.3928,evm.TU.Chr09.2840,evm.TU.Chr08.2330,evm.TU.Chr10.2601,evm.TU.Chr17.2216,evm.TU.Chr15.133,evm.TU.Chr09.888,evm.TU.Chr19.2109,evm.TU.Chr14.743,	2.57773e-05
Molecular function	calcium ion binding	GO:0005509	6	3.16115e-06	3.64095	17	96	478	9828	evm.TU.Chr04.1910,evm.TU.Chr10.98,evm.TU.Chr08.37,evm.TU.Chr19.257,evm.TU.Chr16.1031,evm.TU.Chr03.1102,evm.TU.Chr04.349,evm.TU.Chr09.1968,evm.TU.Chr02.4558,evm.TU.Chr16.983,evm.TU.Chr07.688,evm.TU.Chr01.369,evm.TU.Chr01.367,evm.TU.Chr01.366,evm.TU.Chr01.376,evm.TU.Chr01.371,evm.TU.Chr01.370,	0.000331394
Molecular function	cytoskeletal motor activity	GO:0003774	2	3.6868e-06	3.78127	16	87	478	9828	evm.TU.Chr04.1280,evm.TU.Chr12.622,evm.TU.Chr09.734,evm.TU.Chr09.735,evm.TU.Chr15.2235,evm.TU.Chr17.1444,evm.TU.Chr08.2163,evm.TU.Chr03.3928,evm.TU.Chr09.2840,evm.TU.Chr08.2330,evm.TU.Chr10.2601,evm.TU.Chr17.2216,evm.TU.Chr15.133,evm.TU.Chr09.888,evm.TU.Chr19.2109,evm.TU.Chr14.743,	0.000331285
Molecular function	double-stranded DNA binding	GO:0003690	6	3.93823e-06	2.0514	44	441	478	9828	evm.TU.Chr04.49,evm.TU.Chr06.1993,evm.TU.Chr06.478,evm.TU.Chr04.611,evm.TU.Chr12.240,evm.TU.Chr04.4389,evm.TU.Chr05.3703,evm.TU.Chr04.4371,evm.TU.Chr16.2275,evm.TU.Chr10.1887,evm.TU.Chr10.1473,evm.TU.Chr01.1413,evm.TU.Chr08.592,evm.TU.Chr07.103,evm.TU.Chr06.515,evm.TU.Chr16.2414,evm.TU.Chr04.1416,evm.TU.Chr02.4634,evm.TU.Chr03.972,evm.TU.Chr12.761,evm.TU.Chr04.3587,evm.TU.Chr07.2115,evm.TU.Chr03.…	0.000309643
Molecular function	sequence-specific double-stranded DNA binding	GO:1990837	7	1.08189e-05	2.12499	37	358	478	9828	evm.TU.Chr04.49,evm.TU.Chr06.1993,evm.TU.Chr06.478,evm.TU.Chr04.611,evm.TU.Chr05.3703,evm.TU.Chr16.2275,evm.TU.Chr10.1887,evm.TU.Chr10.1473,evm.TU.Chr01.1413,evm.TU.Chr08.592,evm.TU.Chr06.515,evm.TU.Chr16.2414,evm.TU.Chr04.1416,evm.TU.Chr02.4634,evm.TU.Chr03.972,evm.TU.Chr12.761,evm.TU.Chr04.3587,evm.TU.Chr07.2115,evm.TU.Chr03.36,evm.TU.Chr03.37,evm.TU.Chr19.812,evm.TU.Chr01.1039,evm.TU.Chr17.108…	0.000756118
Molecular function	plus-end-directed microtubule motor activity	GO:0008574	4	1.86292e-05	7.57498	7	19	478	9828	evm.TU.Chr04.1280,evm.TU.Chr17.1444,evm.TU.Chr08.2163,evm.TU.Chr03.3928,evm.TU.Chr10.2601,evm.TU.Chr17.2216,evm.TU.Chr15.133,	0.00117178
Molecular function	receptor serine/threonine kinase binding	GO:0033612	5	3.7535e-05	4.67288	10	44	478	9828	evm.TU.Chr02.2959,evm.TU.Chr04.4350,evm.TU.Chr03.3670,evm.TU.Chr04.1646,evm.TU.Chr04.1669,evm.TU.Chr04.1660,evm.TU.Chr04.4411,evm.TU.Chr13.1645,evm.TU.Chr05.3422,evm.TU.Chr08.1977,	0.00214632
Molecular function	transcription regulatory region nucleic acid binding	GO:0001067	5	0.000115731	2.01823	32	326	478	9828	evm.TU.Chr04.49,evm.TU.Chr06.1993,evm.TU.Chr04.611,evm.TU.Chr05.3703,evm.TU.Chr10.1887,evm.TU.Chr10.1473,evm.TU.Chr08.592,evm.TU.Chr06.515,evm.TU.Chr16.2414,evm.TU.Chr04.1416,evm.TU.Chr03.972,evm.TU.Chr12.761,evm.TU.Chr04.3587,evm.TU.Chr07.2115,evm.TU.Chr03.36,evm.TU.Chr03.37,evm.TU.Chr19.812,evm.TU.Chr01.1039,evm.TU.Chr17.1081_evm.TU.Chr17.1082,evm.TU.Chr19.466,evm.TU.Chr02.4189,evm.TU.Chr10.130…	0.00606624
Molecular function	transcription cis-regulatory region binding	GO:0000976	8	0.000115731	2.01823	32	326	478	9828	evm.TU.Chr04.49,evm.TU.Chr06.1993,evm.TU.Chr04.611,evm.TU.Chr05.3703,evm.TU.Chr10.1887,evm.TU.Chr10.1473,evm.TU.Chr08.592,evm.TU.Chr06.515,evm.TU.Chr16.2414,evm.TU.Chr04.1416,evm.TU.Chr03.972,evm.TU.Chr12.761,evm.TU.Chr04.3587,evm.TU.Chr07.2115,evm.TU.Chr03.36,evm.TU.Chr03.37,evm.TU.Chr19.812,evm.TU.Chr01.1039,evm.TU.Chr17.1081_evm.TU.Chr17.1082,evm.TU.Chr19.466,evm.TU.Chr02.4189,evm.TU.Chr10.130…	0.00606624
Molecular function	ubiquitin-protein transferase activity	GO:0004842	5	0.00019684	1.91524	34	365	478	9828	evm.TU.Chr02.91,evm.TU.Chr15.1333,evm.TU.Chr01.4016,evm.TU.Chr08.2431,evm.TU.Chr04.4389,evm.TU.Chr03.3670,evm.TU.Chr09.2450,evm.TU.Chr05.3757,evm.TU.Chr16.270,evm.TU.Chr16.1541,evm.TU.Chr05.957,evm.TU.Chr12.2023,evm.TU.Chr08.2914,evm.TU.Chr16.21,evm.TU.Chr11.2849,evm.TU.Chr04.4411,evm.TU.Chr07.1693,evm.TU.Chr02.1302,evm.TU.Chr19.1977,evm.TU.Chr05.2940,evm.TU.Chr05.2943,evm.TU.Chr03.1180,evm.TU.Ch…	0.00884373
Molecular function	ubiquitin-like protein transferase activity	GO:0019787	4	0.000294698	1.8547	35	388	478	9828	evm.TU.Chr02.91,evm.TU.Chr15.1333,evm.TU.Chr01.4016,evm.TU.Chr08.2431,evm.TU.Chr04.4389,evm.TU.Chr03.3670,evm.TU.Chr01.4453,evm.TU.Chr09.2450,evm.TU.Chr05.3757,evm.TU.Chr16.270,evm.TU.Chr16.1541,evm.TU.Chr05.957,evm.TU.Chr12.2023,evm.TU.Chr08.2914,evm.TU.Chr16.21,evm.TU.Chr11.2849,evm.TU.Chr04.4411,evm.TU.Chr07.1693,evm.TU.Chr02.1302,evm.TU.Chr19.1977,evm.TU.Chr05.2940,evm.TU.Chr05.2943,evm.TU.Ch…	0.0123577
Molecular function	signaling receptor binding	GO:0005102	4	0.00408477	2.30421	13	116	478	9828	evm.TU.Chr02.2959,evm.TU.Chr04.4350,evm.TU.Chr01.4685,evm.TU.Chr03.3670,evm.TU.Chr04.1646,evm.TU.Chr04.1669,evm.TU.Chr04.1660,evm.TU.Chr04.3587,evm.TU.Chr04.4411,evm.TU.Chr07.1693,evm.TU.Chr13.1645,evm.TU.Chr05.3422,evm.TU.Chr08.1977,	0.11171
Molecular function	ATP-dependent activity, acting on DNA	GO:0008094	5	0.0117814	2.28452	10	90	478	9828	evm.TU.Chr12.240,evm.TU.Chr16.2275,evm.TU.Chr05.2882,evm.TU.Chr07.103,evm.TU.Chr05.957,evm.TU.Chr06.316_evm.TU.Chr06.317,evm.TU.Chr02.1302,evm.TU.Chr02.4150,evm.TU.Chr07.2758,evm.TU.Chr04.2604,	0.239048
Molecular function	DNA secondary structure binding	GO:0000217	6	0.0158843	3.31624	5	31	478	9828	evm.TU.Chr06.478,evm.TU.Chr12.240,evm.TU.Chr07.103,evm.TU.Chr02.4150,evm.TU.Chr07.2758,	0.256185
Molecular function	obsolete transcription factor activity, transcription factor binding	GO:0000989	0	0.017813	2.05607	11	110	478	9828	evm.TU.Chr05.3703,evm.TU.Chr16.2414,evm.TU.Chr07.2115,evm.TU.Chr01.1039,evm.TU.Chr02.4189,evm.TU.Chr10.1302,evm.TU.Chr16.2157,evm.TU.Chr09.2567,evm.TU.Chr09.2568,evm.TU.Chr05.59,evm.TU.Chr05.3052,	0.280109
Molecular function	DNA-binding transcription factor activity, RNA polymerase II-specific	GO:0000981	4	0.0227619	1.81037	14	159	478	9828	evm.TU.Chr05.3703,evm.TU.Chr10.1473,evm.TU.Chr06.41,evm.TU.Chr16.2414,evm.TU.Chr04.1416,evm.TU.Chr07.2115,evm.TU.Chr01.1039,evm.TU.Chr02.4189,evm.TU.Chr10.1302,evm.TU.Chr16.2157,evm.TU.Chr19.73,evm.TU.Chr09.2567,evm.TU.Chr09.2568,evm.TU.Chr05.59,	0.286344
Molecular function	single-stranded DNA binding	GO:0003697	6	0.0230616	2.28452	8	72	478	9828	evm.TU.Chr12.240,evm.TU.Chr16.2275,evm.TU.Chr07.103,evm.TU.Chr03.3943,evm.TU.Chr04.131,evm.TU.Chr10.538,evm.TU.Chr07.2758,evm.TU.Chr10.555,	0.284427
Molecular function	obsolete transcription regulator recruiting activity	GO:0001134	0	0.0232589	2.05607	10	100	478	9828	evm.TU.Chr05.3703,evm.TU.Chr16.2414,evm.TU.Chr07.2115,evm.TU.Chr01.1039,evm.TU.Chr02.4189,evm.TU.Chr10.1302,evm.TU.Chr16.2157,evm.TU.Chr09.2567,evm.TU.Chr09.2568,evm.TU.Chr05.59,	0.281343
Molecular function	obsolete RNA polymerase II transcription regulator recruiting activity	GO:0001135	0	0.0232589	2.05607	10	100	478	9828	evm.TU.Chr05.3703,evm.TU.Chr16.2414,evm.TU.Chr07.2115,evm.TU.Chr01.1039,evm.TU.Chr02.4189,evm.TU.Chr10.1302,evm.TU.Chr16.2157,evm.TU.Chr09.2567,evm.TU.Chr09.2568,evm.TU.Chr05.59,	0.281343
Molecular function	obsolete transcription factor activity, RNA polymerase II transcription factor binding	GO:0001076	0	0.0350693	1.92156	10	107	478	9828	evm.TU.Chr05.3703,evm.TU.Chr16.2414,evm.TU.Chr07.2115,evm.TU.Chr01.1039,evm.TU.Chr02.4189,evm.TU.Chr10.1302,evm.TU.Chr16.2157,evm.TU.Chr09.2567,evm.TU.Chr09.2568,evm.TU.Chr05.59,	0.386993
Molecular function	DNA helicase activity	GO:0003678	6	0.036245	2.4189	6	51	478	9828	evm.TU.Chr16.2275,evm.TU.Chr05.2882,evm.TU.Chr05.957,evm.TU.Chr06.316_evm.TU.Chr06.317,evm.TU.Chr02.1302,evm.TU.Chr04.2604,	0.393071
Molecular function	catalytic activity, acting on DNA	GO:0140097	4	0.0491335	1.59798	15	193	478	9828	evm.TU.Chr11.2735,evm.TU.Chr12.240,evm.TU.Chr16.2275,evm.TU.Chr05.2882,evm.TU.Chr07.103,evm.TU.Chr05.957,evm.TU.Chr06.316_evm.TU.Chr06.317,evm.TU.Chr03.3943,evm.TU.Chr02.1302,evm.TU.Chr02.4150,evm.TU.Chr07.2758,evm.TU.Chr02.947,evm.TU.Chr04.2604,evm.TU.Chr16.110,evm.TU.Chr08.1969,	0.372349
Cellular component	chromosome	GO:0005694	6	8.9484e-14	2.77786	63	493	534	11608	evm.TU.Chr03.3621,evm.TU.Chr03.3620,evm.TU.Chr06.1753,evm.TU.Chr05.699,evm.TU.Chr04.873,evm.TU.Chr02.1629,evm.TU.Chr12.622,evm.TU.Chr12.862,evm.TU.Chr05.434,evm.TU.Chr18.921,evm.TU.Chr12.490,evm.TU.Chr08.2204,evm.TU.Chr08.2203,evm.TU.Chr08.277,evm.TU.Chr12.240,evm.TU.Chr12.236,evm.TU.Chr12.239,evm.TU.Chr04.4389,evm.TU.Chr03.681,evm.TU.Chr16.2275,evm.TU.Chr04.3082,evm.TU.Chr01.689,evm.TU.Chr04.291…	3.76728e-11
Cellular component	obsolete nuclear chromosome part	GO:0044454	0	5.49236e-11	3.31742	38	249	534	11608	evm.TU.Chr03.3620,evm.TU.Chr06.1753,evm.TU.Chr05.699,evm.TU.Chr04.873,evm.TU.Chr02.1629,evm.TU.Chr05.434,evm.TU.Chr08.277,evm.TU.Chr12.236,evm.TU.Chr12.239,evm.TU.Chr04.4389,evm.TU.Chr03.681,evm.TU.Chr16.2275,evm.TU.Chr13.2895,evm.TU.Chr01.1413,evm.TU.Chr17.1415,evm.TU.Chr14.673,evm.TU.Chr10.2137,evm.TU.Chr02.4634,evm.TU.Chr04.4428,evm.TU.Chr12.2432,evm.TU.Chr03.3943,evm.TU.Chr11.2889,evm.TU.Chr0…	1.15614e-08
Cellular component	nuclear chromosome	GO:0000228	7	1.04852e-10	3.18713	39	266	534	11608	evm.TU.Chr03.3620,evm.TU.Chr06.1753,evm.TU.Chr05.699,evm.TU.Chr04.873,evm.TU.Chr02.1629,evm.TU.Chr05.434,evm.TU.Chr08.277,evm.TU.Chr12.236,evm.TU.Chr12.239,evm.TU.Chr04.4389,evm.TU.Chr03.681,evm.TU.Chr16.2275,evm.TU.Chr13.2895,evm.TU.Chr01.1413,evm.TU.Chr17.1415,evm.TU.Chr07.103,evm.TU.Chr14.673,evm.TU.Chr10.2137,evm.TU.Chr02.4634,evm.TU.Chr04.4428,evm.TU.Chr12.2432,evm.TU.Chr03.3943,evm.TU.Chr11…	1.47142e-08
Cellular component	obsolete chromosomal part	GO:0044427	0	1.61833e-10	2.63959	51	420	534	11608	evm.TU.Chr03.3621,evm.TU.Chr03.3620,evm.TU.Chr06.1753,evm.TU.Chr05.699,evm.TU.Chr04.873,evm.TU.Chr02.1629,evm.TU.Chr12.622,evm.TU.Chr12.862,evm.TU.Chr05.434,evm.TU.Chr12.490,evm.TU.Chr08.277,evm.TU.Chr12.240,evm.TU.Chr12.236,evm.TU.Chr12.239,evm.TU.Chr04.4389,evm.TU.Chr03.681,evm.TU.Chr16.2275,evm.TU.Chr01.689,evm.TU.Chr04.2917,evm.TU.Chr13.2895,evm.TU.Chr01.1413,evm.TU.Chr17.1415,evm.TU.Chr08.41…	1.70329e-08
Cellular component	nucleus	GO:0005634	6	2.32933e-10	1.39095	242	3782	534	11608	evm.TU.Chr13.3034,evm.TU.Chr04.49,evm.TU.Chr03.3621,evm.TU.Chr03.3620,evm.TU.Chr04.4320,evm.TU.Chr06.1993,evm.TU.Chr06.1753,evm.TU.Chr05.699,evm.TU.Chr01.4272,evm.TU.Chr02.820,evm.TU.Chr04.873,evm.TU.Chr03.831,evm.TU.Chr02.819,evm.TU.Chr02.1629,evm.TU.Chr12.622,evm.TU.Chr06.478,evm.TU.Chr12.862,evm.TU.Chr11.2735,evm.TU.Chr01.4016,evm.TU.Chr05.434,evm.TU.Chr11.2979,evm.TU.Chr04.611,evm.TU.Chr18.92…	1.96129e-08
Cellular component	protein-DNA complex	GO:0032993	3	3.66711e-09	7.07743	14	43	534	11608	evm.TU.Chr06.1753,evm.TU.Chr02.1629,evm.TU.Chr12.236,evm.TU.Chr12.239,evm.TU.Chr16.2275,evm.TU.Chr13.2895,evm.TU.Chr03.3943,evm.TU.Chr04.131,evm.TU.Chr10.538,evm.TU.Chr02.947,evm.TU.Chr14.2218,evm.TU.Chr13.2923,evm.TU.Chr08.1954,evm.TU.Chr08.1969,	2.57309e-07
Cellular component	microtubule associated complex	GO:0005875	3	3.41247e-08	4.44106	19	93	534	11608	evm.TU.Chr04.1280,evm.TU.Chr12.622,evm.TU.Chr09.734,evm.TU.Chr09.735,evm.TU.Chr15.2235,evm.TU.Chr17.1444,evm.TU.Chr06.1167,evm.TU.Chr08.2163,evm.TU.Chr03.3928,evm.TU.Chr11.2424,evm.TU.Chr18.1339,evm.TU.Chr09.2840,evm.TU.Chr08.2330,evm.TU.Chr10.2601,evm.TU.Chr17.2216,evm.TU.Chr15.133,evm.TU.Chr09.888,evm.TU.Chr19.2109,evm.TU.Chr14.743,	2.05235e-06
Cellular component	kinesin complex	GO:0005871	4	9.81569e-08	4.89867	16	71	534	11608	evm.TU.Chr04.1280,evm.TU.Chr12.622,evm.TU.Chr09.734,evm.TU.Chr09.735,evm.TU.Chr15.2235,evm.TU.Chr17.1444,evm.TU.Chr08.2163,evm.TU.Chr03.3928,evm.TU.Chr09.2840,evm.TU.Chr08.2330,evm.TU.Chr10.2601,evm.TU.Chr17.2216,evm.TU.Chr15.133,evm.TU.Chr09.888,evm.TU.Chr19.2109,evm.TU.Chr14.743,	5.1655e-06
Cellular component	microtubule cytoskeleton	GO:0015630	7	1.72107e-07	2.70697	33	265	534	11608	evm.TU.Chr05.699,evm.TU.Chr04.1280,evm.TU.Chr02.820,evm.TU.Chr02.819,evm.TU.Chr12.622,evm.TU.Chr09.734,evm.TU.Chr09.735,evm.TU.Chr15.2235,evm.TU.Chr17.1444,evm.TU.Chr06.1167,evm.TU.Chr04.2917,evm.TU.Chr19.280,evm.TU.Chr01.648,evm.TU.Chr05.4001,evm.TU.Chr17.2398,evm.TU.Chr12.3329,evm.TU.Chr08.2163,evm.TU.Chr03.3928,evm.TU.Chr11.2424,evm.TU.Chr01.61,evm.TU.Chr18.1339,evm.TU.Chr09.2840,evm.TU.Chr11.…	8.05079e-06
Cellular component	obsolete cytoskeletal part	GO:0044430	0	4.07951e-07	2.48432	36	315	534	11608	evm.TU.Chr05.699,evm.TU.Chr04.1280,evm.TU.Chr02.820,evm.TU.Chr02.819,evm.TU.Chr12.622,evm.TU.Chr09.734,evm.TU.Chr09.735,evm.TU.Chr15.2235,evm.TU.Chr17.1444,evm.TU.Chr06.1167,evm.TU.Chr04.2917,evm.TU.Chr19.280,evm.TU.Chr01.648,evm.TU.Chr04.283,evm.TU.Chr05.4001,evm.TU.Chr17.2398,evm.TU.Chr12.3329,evm.TU.Chr08.2163,evm.TU.Chr03.3928,evm.TU.Chr11.2424,evm.TU.Chr18.2406,evm.TU.Chr01.61,evm.TU.Chr18.1…	1.71747e-05
Cellular component	non-membrane-bounded organelle	GO:0043228	4	4.73764e-07	1.5319	121	1717	534	11608	evm.TU.Chr03.3621,evm.TU.Chr03.3620,evm.TU.Chr06.1753,evm.TU.Chr05.699,evm.TU.Chr04.1280,evm.TU.Chr02.820,evm.TU.Chr04.873,evm.TU.Chr02.819,evm.TU.Chr02.1629,evm.TU.Chr12.622,evm.TU.Chr12.862,evm.TU.Chr01.5104,evm.TU.Chr05.434,evm.TU.Chr18.921,evm.TU.Chr04.4355,evm.TU.Chr09.734,evm.TU.Chr09.735,evm.TU.Chr15.2235,evm.TU.Chr12.490,evm.TU.Chr08.2204,evm.TU.Chr08.2203,evm.TU.Chr08.277,evm.TU.Chr07.47…	1.81322e-05
Cellular component	intracellular non-membrane-bounded organelle	GO:0043232	5	4.73764e-07	1.5319	121	1717	534	11608	evm.TU.Chr03.3621,evm.TU.Chr03.3620,evm.TU.Chr06.1753,evm.TU.Chr05.699,evm.TU.Chr04.1280,evm.TU.Chr02.820,evm.TU.Chr04.873,evm.TU.Chr02.819,evm.TU.Chr02.1629,evm.TU.Chr12.622,evm.TU.Chr12.862,evm.TU.Chr01.5104,evm.TU.Chr05.434,evm.TU.Chr18.921,evm.TU.Chr04.4355,evm.TU.Chr09.734,evm.TU.Chr09.735,evm.TU.Chr15.2235,evm.TU.Chr12.490,evm.TU.Chr08.2204,evm.TU.Chr08.2203,evm.TU.Chr08.277,evm.TU.Chr07.47…	1.81322e-05
Cellular component	replisome	GO:0030894	4	5.65079e-07	11.705	7	13	534	11608	evm.TU.Chr03.3943,evm.TU.Chr04.131,evm.TU.Chr10.538,evm.TU.Chr02.947,evm.TU.Chr14.2218,evm.TU.Chr13.2923,evm.TU.Chr08.1969,	1.82999e-05
Cellular component	nuclear replisome	GO:0043601	5	5.65079e-07	11.705	7	13	534	11608	evm.TU.Chr03.3943,evm.TU.Chr04.131,evm.TU.Chr10.538,evm.TU.Chr02.947,evm.TU.Chr14.2218,evm.TU.Chr13.2923,evm.TU.Chr08.1969,	1.82999e-05
Cellular component	DNA packaging complex	GO:0044815	3	9.1786e-07	9.15277	8	19	534	11608	evm.TU.Chr06.1753,evm.TU.Chr04.873,evm.TU.Chr02.1629,evm.TU.Chr12.236,evm.TU.Chr12.239,evm.TU.Chr13.2895,evm.TU.Chr08.41,evm.TU.Chr08.1954,	2.57613e-05
Cellular component	cytoskeleton	GO:0005856	6	2.44594e-06	2.24467	38	368	534	11608	evm.TU.Chr05.699,evm.TU.Chr04.1280,evm.TU.Chr02.820,evm.TU.Chr02.819,evm.TU.Chr12.622,evm.TU.Chr09.734,evm.TU.Chr09.735,evm.TU.Chr15.2235,evm.TU.Chr17.1444,evm.TU.Chr06.1167,evm.TU.Chr04.2917,evm.TU.Chr19.280,evm.TU.Chr01.648,evm.TU.Chr04.283,evm.TU.Chr19.2253,evm.TU.Chr05.4001,evm.TU.Chr17.2398,evm.TU.Chr12.3329,evm.TU.Chr08.2163,evm.TU.Chr03.3928,evm.TU.Chr11.2424,evm.TU.Chr18.2406,evm.TU.Chr01…	6.43589e-05
Cellular component	replication fork	GO:0005657	3	4.29829e-06	5.31369	11	45	534	11608	evm.TU.Chr12.240,evm.TU.Chr16.2275,evm.TU.Chr01.689,evm.TU.Chr04.2991,evm.TU.Chr03.3943,evm.TU.Chr04.131,evm.TU.Chr10.538,evm.TU.Chr02.947,evm.TU.Chr14.2218,evm.TU.Chr13.2923,evm.TU.Chr08.1969,	0.000106446
Cellular component	nuclear replication fork	GO:0043596	4	5.05581e-06	7.56098	8	23	534	11608	evm.TU.Chr16.2275,evm.TU.Chr03.3943,evm.TU.Chr04.131,evm.TU.Chr10.538,evm.TU.Chr02.947,evm.TU.Chr14.2218,evm.TU.Chr13.2923,evm.TU.Chr08.1969,	0.000112026
Cellular component	nucleosome	GO:0000786	4	6.71769e-06	10.8689	6	12	534	11608	evm.TU.Chr06.1753,evm.TU.Chr02.1629,evm.TU.Chr12.236,evm.TU.Chr12.239,evm.TU.Chr13.2895,evm.TU.Chr08.1954,	0.000141407
Cellular component	DNA polymerase complex	GO:0042575	6	8.56449e-06	8.4536	7	18	534	11608	evm.TU.Chr17.1415,evm.TU.Chr03.3943,evm.TU.Chr04.131,evm.TU.Chr02.947,evm.TU.Chr16.311,evm.TU.Chr14.2218,evm.TU.Chr08.1969,	0.000171698
Cellular component	mitotic spindle	GO:0072686	7	2.77332e-05	7.24594	7	21	534	11608	evm.TU.Chr02.820,evm.TU.Chr02.819,evm.TU.Chr12.622,evm.TU.Chr19.280,evm.TU.Chr05.4001,evm.TU.Chr01.61,evm.TU.Chr08.2330,	0.000530713
Cellular component	spindle	GO:0005819	6	3.42236e-05	3.53872	14	86	534	11608	evm.TU.Chr02.820,evm.TU.Chr02.819,evm.TU.Chr12.622,evm.TU.Chr04.2917,evm.TU.Chr19.280,evm.TU.Chr05.4001,evm.TU.Chr11.2424,evm.TU.Chr01.61,evm.TU.Chr08.2330,evm.TU.Chr01.4571,evm.TU.Chr10.1347,evm.TU.Chr15.133,evm.TU.Chr19.2109,evm.TU.Chr14.743,	0.000626441
Cellular component	condensed chromosome	GO:0000793	7	0.000184535	3.0433	14	100	534	11608	evm.TU.Chr05.699,evm.TU.Chr04.873,evm.TU.Chr12.622,evm.TU.Chr05.434,evm.TU.Chr03.681,evm.TU.Chr04.2917,evm.TU.Chr01.1413,evm.TU.Chr09.2428,evm.TU.Chr08.41,evm.TU.Chr07.103,evm.TU.Chr11.2889,evm.TU.Chr11.2424,evm.TU.Chr02.4189,evm.TU.Chr03.4045,	0.00323706
Cellular component	THO complex	GO:0000347	4	0.000365638	5.9285	6	22	534	11608	evm.TU.Chr03.3621,evm.TU.Chr03.831,evm.TU.Chr12.862,evm.TU.Chr09.2603,evm.TU.Chr03.759,evm.TU.Chr16.179,	0.00615734
Cellular component	anchored component of membrane	GO:0031225	4	0.000391037	2.71723	15	120	534	11608	evm.TU.Chr12.623,evm.TU.Chr19.127,evm.TU.Chr10.450,evm.TU.Chr05.3987,evm.TU.Chr15.1786,evm.TU.Chr17.232,evm.TU.Chr17.217,evm.TU.Chr10.98,evm.TU.Chr14.1236,evm.TU.Chr01.4903,evm.TU.Chr14.1235,evm.TU.Chr14.1238,evm.TU.Chr15.441,evm.TU.Chr13.1645,evm.TU.Chr13.1659,	0.00633179
Cellular component	chromatin	GO:0000785	3	0.000414469	2.12076	24	246	534	11608	evm.TU.Chr03.3621,evm.TU.Chr03.3620,evm.TU.Chr06.1753,evm.TU.Chr02.1629,evm.TU.Chr12.862,evm.TU.Chr12.490,evm.TU.Chr08.277,evm.TU.Chr12.236,evm.TU.Chr12.239,evm.TU.Chr04.4389,evm.TU.Chr16.2275,evm.TU.Chr13.2895,evm.TU.Chr14.673,evm.TU.Chr10.2137,evm.TU.Chr04.3587,evm.TU.Chr04.4428,evm.TU.Chr12.2432,evm.TU.Chr02.1302,evm.TU.Chr10.538,evm.TU.Chr08.2330,evm.TU.Chr06.1032,evm.TU.Chr09.2524,evm.TU.Chr…	0.00646264
Cellular component	condensed nuclear chromosome	GO:0000794	8	0.000826096	3.5571	9	55	534	11608	evm.TU.Chr05.699,evm.TU.Chr04.873,evm.TU.Chr05.434,evm.TU.Chr03.681,evm.TU.Chr01.1413,evm.TU.Chr07.103,evm.TU.Chr11.2889,evm.TU.Chr11.2424,evm.TU.Chr03.4045,	0.012421
Cellular component	anchored component of plasma membrane	GO:0046658	5	0.00133754	2.61659	13	108	534	11608	evm.TU.Chr12.623,evm.TU.Chr19.127,evm.TU.Chr10.450,evm.TU.Chr05.3987,evm.TU.Chr15.1786,evm.TU.Chr17.232,evm.TU.Chr17.217,evm.TU.Chr10.98,evm.TU.Chr14.1236,evm.TU.Chr01.4903,evm.TU.Chr14.1235,evm.TU.Chr14.1238,evm.TU.Chr15.441,	0.0194175
Cellular component	chromosomal region	GO:0098687	3	0.00248589	2.6867	11	89	534	11608	evm.TU.Chr05.699,evm.TU.Chr12.622,evm.TU.Chr05.434,evm.TU.Chr04.4389,evm.TU.Chr04.2917,evm.TU.Chr01.1413,evm.TU.Chr11.2424,evm.TU.Chr07.1695,evm.TU.Chr10.538,evm.TU.Chr03.4045,evm.TU.Chr16.110,	0.0307812
Cellular component	chromosome, centromeric region	GO:0000775	4	0.00271093	3.28118	8	53	534	11608	evm.TU.Chr05.699,evm.TU.Chr12.622,evm.TU.Chr05.434,evm.TU.Chr04.2917,evm.TU.Chr01.1413,evm.TU.Chr11.2424,evm.TU.Chr07.1695,evm.TU.Chr03.4045,	0.0326086
Cellular component	condensed chromosome, centromeric region	GO:0000779	5	0.00278249	3.62297	7	42	534	11608	evm.TU.Chr05.699,evm.TU.Chr12.622,evm.TU.Chr05.434,evm.TU.Chr04.2917,evm.TU.Chr01.1413,evm.TU.Chr11.2424,evm.TU.Chr03.4045,	0.0325397
Cellular component	plant-type cell wall	GO:0009505	5	0.00537638	1.90331	19	217	534	11608	evm.TU.Chr06.221,evm.TU.Chr07.476,evm.TU.Chr10.450,evm.TU.Chr05.3987,evm.TU.Chr07.1912,evm.TU.Chr07.1920,evm.TU.Chr02.2044,evm.TU.Chr10.98,evm.TU.Chr02.436,evm.TU.Chr03.481,evm.TU.Chr15.441,evm.TU.Chr11.775,evm.TU.Chr12.9,evm.TU.Chr05.380,evm.TU.Chr17.2406,evm.TU.Chr13.2760,evm.TU.Chr16.159,evm.TU.Chr04.1792,evm.TU.Chr02.3421,	0.0611745
Cellular component	phragmoplast	GO:0009524	3	0.00607651	2.68001	9	73	534	11608	evm.TU.Chr04.1280,evm.TU.Chr01.648,evm.TU.Chr03.3928,evm.TU.Chr11.2424,evm.TU.Chr01.5443,evm.TU.Chr06.399,evm.TU.Chr01.4571,evm.TU.Chr10.1347,evm.TU.Chr14.743,	0.0673213
Cellular component	kinetochore	GO:0000776	6	0.0093326	3.26067	6	40	534	11608	evm.TU.Chr05.699,evm.TU.Chr12.622,evm.TU.Chr05.434,evm.TU.Chr04.2917,evm.TU.Chr01.1413,evm.TU.Chr03.4045,	0.0913726
Cellular component	microtubule	GO:0005874	7	0.0187615	2.13116	10	102	534	11608	evm.TU.Chr02.820,evm.TU.Chr02.819,evm.TU.Chr12.622,evm.TU.Chr04.2917,evm.TU.Chr01.648,evm.TU.Chr12.3329,evm.TU.Chr11.2424,evm.TU.Chr11.2474,evm.TU.Chr01.4571,evm.TU.Chr14.743,	0.157972
Cellular component	cell junction	GO:0030054	3	0.0252657	1.29473	57	957	534	11608	evm.TU.Chr11.2727,evm.TU.Chr01.4272,evm.TU.Chr19.2522,evm.TU.Chr02.2959,evm.TU.Chr04.1076,evm.TU.Chr08.2690_evm.TU.Chr08.2692,evm.TU.Chr19.592,evm.TU.Chr11.2585,evm.TU.Chr04.214,evm.TU.Chr17.232,evm.TU.Chr07.1912,evm.TU.Chr07.1920,evm.TU.Chr17.217,evm.TU.Chr06.1171,evm.TU.Chr05.2443,evm.TU.Chr02.2044,evm.TU.Chr10.98,evm.TU.Chr04.1646,evm.TU.Chr06.2450,evm.TU.Chr12.3175,evm.TU.Chr03.481,evm.TU.Chr…	0.189944
Cellular component	supramolecular fiber	GO:0099512	5	0.0337115	1.86809	11	128	534	11608	evm.TU.Chr02.820,evm.TU.Chr02.819,evm.TU.Chr12.622,evm.TU.Chr04.2917,evm.TU.Chr01.648,evm.TU.Chr19.2253,evm.TU.Chr12.3329,evm.TU.Chr11.2424,evm.TU.Chr11.2474,evm.TU.Chr01.4571,evm.TU.Chr14.743,	0.228912
Cellular component	supramolecular polymer	GO:0099081	4	0.0337115	1.86809	11	128	534	11608	evm.TU.Chr02.820,evm.TU.Chr02.819,evm.TU.Chr12.622,evm.TU.Chr04.2917,evm.TU.Chr01.648,evm.TU.Chr19.2253,evm.TU.Chr12.3329,evm.TU.Chr11.2424,evm.TU.Chr11.2474,evm.TU.Chr01.4571,evm.TU.Chr14.743,	0.228912
Cellular component	plasmodesma	GO:0009506	6	0.0393338	1.27039	54	924	534	11608	evm.TU.Chr11.2727,evm.TU.Chr01.4272,evm.TU.Chr02.2959,evm.TU.Chr04.1076,evm.TU.Chr08.2690_evm.TU.Chr08.2692,evm.TU.Chr19.592,evm.TU.Chr11.2585,evm.TU.Chr04.214,evm.TU.Chr17.232,evm.TU.Chr07.1912,evm.TU.Chr07.1920,evm.TU.Chr17.217,evm.TU.Chr06.1171,evm.TU.Chr05.2443,evm.TU.Chr02.2044,evm.TU.Chr10.98,evm.TU.Chr04.1646,evm.TU.Chr06.2450,evm.TU.Chr12.3175,evm.TU.Chr03.481,evm.TU.Chr04.1669,evm.TU.Chr…	0.247157
Cellular component	symplast	GO:0055044	3	0.0393338	1.27039	54	924	534	11608	evm.TU.Chr11.2727,evm.TU.Chr01.4272,evm.TU.Chr02.2959,evm.TU.Chr04.1076,evm.TU.Chr08.2690_evm.TU.Chr08.2692,evm.TU.Chr19.592,evm.TU.Chr11.2585,evm.TU.Chr04.214,evm.TU.Chr17.232,evm.TU.Chr07.1912,evm.TU.Chr07.1920,evm.TU.Chr17.217,evm.TU.Chr06.1171,evm.TU.Chr05.2443,evm.TU.Chr02.2044,evm.TU.Chr10.98,evm.TU.Chr04.1646,evm.TU.Chr06.2450,evm.TU.Chr12.3175,evm.TU.Chr03.481,evm.TU.Chr04.1669,evm.TU.Chr…	0.247157
Cellular component	polymeric cytoskeletal fiber	GO:0099513	6	0.0409405	1.87395	10	116	534	11608	evm.TU.Chr02.820,evm.TU.Chr02.819,evm.TU.Chr12.622,evm.TU.Chr04.2917,evm.TU.Chr01.648,evm.TU.Chr12.3329,evm.TU.Chr11.2424,evm.TU.Chr11.2474,evm.TU.Chr01.4571,evm.TU.Chr14.743,	0.246228
Biological process	response to chitin	GO:0010200	6	1.11022e-16	6.44721	34	107	566	11484	evm.TU.Chr13.3034,evm.TU.Chr04.49,evm.TU.Chr08.1180,evm.TU.Chr11.1405,evm.TU.Chr08.2431,evm.TU.Chr10.1887,evm.TU.Chr09.2450,evm.TU.Chr06.1192,evm.TU.Chr05.3757,evm.TU.Chr08.592,evm.TU.Chr06.515,evm.TU.Chr16.2414,evm.TU.Chr06.511,evm.TU.Chr03.4,evm.TU.Chr03.972,evm.TU.Chr12.761,evm.TU.Chr18.1993,evm.TU.Chr08.2179,evm.TU.Chr07.2115,evm.TU.Chr03.36,evm.TU.Chr03.37,evm.TU.Chr08.148,evm.TU.Chr19.463,e…	3.04201e-13
Biological process	regulation of nucleobase-containing compound metabolic process	GO:0019219	6	1.66034e-12	1.71717	152	1796	566	11484	evm.TU.Chr13.3034,evm.TU.Chr04.49,evm.TU.Chr03.3621,evm.TU.Chr03.3620,evm.TU.Chr04.4320,evm.TU.Chr06.498,evm.TU.Chr06.1993,evm.TU.Chr08.1180,evm.TU.Chr03.3645,evm.TU.Chr06.478,evm.TU.Chr12.862,evm.TU.Chr01.4016,evm.TU.Chr11.1405,evm.TU.Chr04.611,evm.TU.Chr01.199,evm.TU.Chr05.640,evm.TU.Chr19.1888,evm.TU.Chr13.3029,evm.TU.Chr04.4389,evm.TU.Chr05.3703,evm.TU.Chr04.214,evm.TU.Chr19.799,evm.TU.Chr16.…	2.27466e-09
Biological process	regulation of macromolecule biosynthetic process	GO:0010556	6	2.64582e-11	1.67844	147	1777	566	11484	evm.TU.Chr13.3034,evm.TU.Chr04.49,evm.TU.Chr03.3621,evm.TU.Chr03.3620,evm.TU.Chr04.4320,evm.TU.Chr06.498,evm.TU.Chr06.1993,evm.TU.Chr08.1180,evm.TU.Chr03.3645,evm.TU.Chr06.478,evm.TU.Chr12.862,evm.TU.Chr01.4016,evm.TU.Chr11.1405,evm.TU.Chr04.611,evm.TU.Chr01.199,evm.TU.Chr05.640,evm.TU.Chr19.1888,evm.TU.Chr13.3029,evm.TU.Chr04.4389,evm.TU.Chr05.3703,evm.TU.Chr04.214,evm.TU.Chr19.799,evm.TU.Chr16.…	2.41651e-08
Biological process	regulation of cellular biosynthetic process	GO:0031326	6	4.68792e-11	1.65406	150	1840	566	11484	evm.TU.Chr13.3034,evm.TU.Chr04.49,evm.TU.Chr03.3621,evm.TU.Chr03.3620,evm.TU.Chr04.4320,evm.TU.Chr06.498,evm.TU.Chr06.1993,evm.TU.Chr08.1180,evm.TU.Chr03.3645,evm.TU.Chr06.478,evm.TU.Chr12.862,evm.TU.Chr01.4016,evm.TU.Chr11.1405,evm.TU.Chr04.611,evm.TU.Chr01.199,evm.TU.Chr05.640,evm.TU.Chr19.1888,evm.TU.Chr13.3029,evm.TU.Chr11.2349,evm.TU.Chr04.4389,evm.TU.Chr05.3703,evm.TU.Chr04.214,evm.TU.Chr19…	3.21122e-08
Biological process	regulation of RNA biosynthetic process	GO:2001141	8	5.2388e-11	1.7243	133	1565	566	11484	evm.TU.Chr13.3034,evm.TU.Chr04.49,evm.TU.Chr03.3620,evm.TU.Chr04.4320,evm.TU.Chr06.498,evm.TU.Chr06.1993,evm.TU.Chr08.1180,evm.TU.Chr03.3645,evm.TU.Chr06.478,evm.TU.Chr01.4016,evm.TU.Chr11.1405,evm.TU.Chr04.611,evm.TU.Chr01.199,evm.TU.Chr05.640,evm.TU.Chr19.1888,evm.TU.Chr13.3029,evm.TU.Chr04.4389,evm.TU.Chr05.3703,evm.TU.Chr04.214,evm.TU.Chr19.799,evm.TU.Chr16.2275,evm.TU.Chr06.1083,evm.TU.Chr06…	2.87086e-08
Biological process	regulation of nucleic acid-templated transcription	GO:1903506	9	5.2388e-11	1.7243	133	1565	566	11484	evm.TU.Chr13.3034,evm.TU.Chr04.49,evm.TU.Chr03.3620,evm.TU.Chr04.4320,evm.TU.Chr06.498,evm.TU.Chr06.1993,evm.TU.Chr08.1180,evm.TU.Chr03.3645,evm.TU.Chr06.478,evm.TU.Chr01.4016,evm.TU.Chr11.1405,evm.TU.Chr04.611,evm.TU.Chr01.199,evm.TU.Chr05.640,evm.TU.Chr19.1888,evm.TU.Chr13.3029,evm.TU.Chr04.4389,evm.TU.Chr05.3703,evm.TU.Chr04.214,evm.TU.Chr19.799,evm.TU.Chr16.2275,evm.TU.Chr06.1083,evm.TU.Chr06…	2.87086e-08
Biological process	regulation of nitrogen compound metabolic process	GO:0051171	5	5.65689e-11	1.59399	166	2113	566	11484	evm.TU.Chr13.3034,evm.TU.Chr04.49,evm.TU.Chr03.3621,evm.TU.Chr03.3620,evm.TU.Chr04.4320,evm.TU.Chr06.498,evm.TU.Chr06.1993,evm.TU.Chr08.1180,evm.TU.Chr03.3645,evm.TU.Chr12.622,evm.TU.Chr06.478,evm.TU.Chr12.862,evm.TU.Chr01.4016,evm.TU.Chr11.1405,evm.TU.Chr04.611,evm.TU.Chr01.199,evm.TU.Chr05.640,evm.TU.Chr19.1888,evm.TU.Chr13.3029,evm.TU.Chr04.4389,evm.TU.Chr05.3703,evm.TU.Chr04.214,evm.TU.Chr19.…	2.21427e-08
Biological process	regulation of biosynthetic process	GO:0009889	5	8.25607e-11	1.63436	152	1887	566	11484	evm.TU.Chr13.3034,evm.TU.Chr04.49,evm.TU.Chr03.3621,evm.TU.Chr03.3620,evm.TU.Chr04.4320,evm.TU.Chr06.498,evm.TU.Chr06.1993,evm.TU.Chr08.1180,evm.TU.Chr03.3645,evm.TU.Chr06.478,evm.TU.Chr12.862,evm.TU.Chr01.4016,evm.TU.Chr11.1405,evm.TU.Chr04.611,evm.TU.Chr01.199,evm.TU.Chr05.640,evm.TU.Chr19.1888,evm.TU.Chr13.3029,evm.TU.Chr11.2349,evm.TU.Chr04.4389,evm.TU.Chr05.3703,evm.TU.Chr04.214,evm.TU.Chr19…	2.82771e-08
Biological process	response to organonitrogen compound	GO:0010243	5	2.11575e-10	3.00318	41	277	566	11484	evm.TU.Chr13.3034,evm.TU.Chr04.49,evm.TU.Chr08.1180,evm.TU.Chr11.1405,evm.TU.Chr11.2514,evm.TU.Chr03.1425,evm.TU.Chr08.2431,evm.TU.Chr11.2349,evm.TU.Chr01.5314,evm.TU.Chr10.1887,evm.TU.Chr09.2450,evm.TU.Chr06.1192,evm.TU.Chr05.3757,evm.TU.Chr08.592,evm.TU.Chr06.515,evm.TU.Chr16.2414,evm.TU.Chr06.511,evm.TU.Chr03.4,evm.TU.Chr03.972,evm.TU.Chr12.761,evm.TU.Chr18.1993,evm.TU.Chr08.2179,evm.TU.Chr07.…	6.44127e-08
Biological process	regulation of cellular macromolecule biosynthetic process	GO:2000112	7	2.52423e-10	1.65176	141	1732	566	11484	evm.TU.Chr13.3034,evm.TU.Chr04.49,evm.TU.Chr03.3621,evm.TU.Chr03.3620,evm.TU.Chr06.498,evm.TU.Chr06.1993,evm.TU.Chr08.1180,evm.TU.Chr03.3645,evm.TU.Chr06.478,evm.TU.Chr12.862,evm.TU.Chr01.4016,evm.TU.Chr11.1405,evm.TU.Chr04.611,evm.TU.Chr01.199,evm.TU.Chr05.640,evm.TU.Chr19.1888,evm.TU.Chr13.3029,evm.TU.Chr04.4389,evm.TU.Chr05.3703,evm.TU.Chr04.214,evm.TU.Chr19.799,evm.TU.Chr16.2275,evm.TU.Chr06.…	6.91638e-08
Biological process	regulation of transcription, DNA-templated	GO:0006355	10	3.74482e-10	1.69855	128	1529	566	11484	evm.TU.Chr13.3034,evm.TU.Chr04.49,evm.TU.Chr03.3620,evm.TU.Chr06.498,evm.TU.Chr06.1993,evm.TU.Chr08.1180,evm.TU.Chr03.3645,evm.TU.Chr06.478,evm.TU.Chr01.4016,evm.TU.Chr11.1405,evm.TU.Chr04.611,evm.TU.Chr01.199,evm.TU.Chr05.640,evm.TU.Chr19.1888,evm.TU.Chr13.3029,evm.TU.Chr04.4389,evm.TU.Chr05.3703,evm.TU.Chr04.214,evm.TU.Chr19.799,evm.TU.Chr16.2275,evm.TU.Chr06.1083,evm.TU.Chr06.1086,evm.TU.Chr10…	9.32801e-08
Biological process	aromatic compound biosynthetic process	GO:0019438	5	5.32334e-10	1.53588	171	2259	566	11484	evm.TU.Chr13.3034,evm.TU.Chr04.49,evm.TU.Chr03.3620,evm.TU.Chr04.4320,evm.TU.Chr06.498,evm.TU.Chr06.1993,evm.TU.Chr08.1180,evm.TU.Chr01.4272,evm.TU.Chr03.3645,evm.TU.Chr06.478,evm.TU.Chr01.4016,evm.TU.Chr11.1405,evm.TU.Chr04.611,evm.TU.Chr10.2919,evm.TU.Chr01.199,evm.TU.Chr05.640,evm.TU.Chr19.1888,evm.TU.Chr13.3029,evm.TU.Chr02.664,evm.TU.Chr11.2349,evm.TU.Chr04.4389,evm.TU.Chr05.3703,evm.TU.Chr0…	1.2155e-07
Biological process	nucleic acid-templated transcription	GO:0097659	9	5.63462e-10	1.66576	133	1620	566	11484	evm.TU.Chr13.3034,evm.TU.Chr04.49,evm.TU.Chr03.3620,evm.TU.Chr04.4320,evm.TU.Chr06.498,evm.TU.Chr06.1993,evm.TU.Chr08.1180,evm.TU.Chr03.3645,evm.TU.Chr06.478,evm.TU.Chr01.4016,evm.TU.Chr11.1405,evm.TU.Chr04.611,evm.TU.Chr01.199,evm.TU.Chr05.640,evm.TU.Chr19.1888,evm.TU.Chr13.3029,evm.TU.Chr04.4389,evm.TU.Chr05.3703,evm.TU.Chr04.214,evm.TU.Chr19.799,evm.TU.Chr16.2275,evm.TU.Chr06.1083,evm.TU.Chr06…	1.18761e-07
Biological process	DNA replication	GO:0006260	7	5.68054e-10	3.24265	35	219	566	11484	evm.TU.Chr03.3621,evm.TU.Chr03.831,evm.TU.Chr12.862,evm.TU.Chr08.277,evm.TU.Chr02.664,evm.TU.Chr04.4134,evm.TU.Chr04.4371,evm.TU.Chr16.2275,evm.TU.Chr03.3672,evm.TU.Chr01.689,evm.TU.Chr19.280,evm.TU.Chr08.32,evm.TU.Chr04.2991,evm.TU.Chr02.4634,evm.TU.Chr05.579,evm.TU.Chr01.89,evm.TU.Chr03.3964,evm.TU.Chr02.1302,evm.TU.Chr04.131,evm.TU.Chr10.538,evm.TU.Chr01.1039,evm.TU.Chr09.2603,evm.TU.Chr03.118…	1.11176e-07
Biological process	regulation of primary metabolic process	GO:0080090	5	6.38444e-10	1.54369	167	2195	566	11484	evm.TU.Chr13.3034,evm.TU.Chr04.49,evm.TU.Chr03.3621,evm.TU.Chr03.3620,evm.TU.Chr04.4320,evm.TU.Chr06.498,evm.TU.Chr06.1993,evm.TU.Chr08.1180,evm.TU.Chr03.3645,evm.TU.Chr12.622,evm.TU.Chr06.478,evm.TU.Chr12.862,evm.TU.Chr01.4016,evm.TU.Chr11.1405,evm.TU.Chr04.611,evm.TU.Chr01.199,evm.TU.Chr05.640,evm.TU.Chr19.1888,evm.TU.Chr13.3029,evm.TU.Chr04.4389,evm.TU.Chr05.3703,evm.TU.Chr04.214,evm.TU.Chr19.…	1.16622e-07
Biological process	response to oxygen-containing compound	GO:1901700	4	8.02831e-10	1.65278	134	1645	566	11484	evm.TU.Chr13.3034,evm.TU.Chr04.49,evm.TU.Chr11.2727,evm.TU.Chr04.4320,evm.TU.Chr08.1180,evm.TU.Chr01.4272,evm.TU.Chr11.1405,evm.TU.Chr11.2514,evm.TU.Chr10.2907,evm.TU.Chr03.1425,evm.TU.Chr13.211,evm.TU.Chr13.212,evm.TU.Chr13.213,evm.TU.Chr08.2431,evm.TU.Chr05.294,evm.TU.Chr11.2349,evm.TU.Chr18.1234,evm.TU.Chr01.612,evm.TU.Chr01.5314,evm.TU.Chr19.799,evm.TU.Chr06.1083,evm.TU.Chr06.1086,evm.TU.Chr1…	1.37485e-07
Biological process	regulation of RNA metabolic process	GO:0051252	7	1.11067e-09	1.63666	136	1686	566	11484	evm.TU.Chr13.3034,evm.TU.Chr04.49,evm.TU.Chr03.3620,evm.TU.Chr04.4320,evm.TU.Chr06.498,evm.TU.Chr06.1993,evm.TU.Chr08.1180,evm.TU.Chr03.3645,evm.TU.Chr06.478,evm.TU.Chr01.4016,evm.TU.Chr11.1405,evm.TU.Chr04.611,evm.TU.Chr01.199,evm.TU.Chr05.640,evm.TU.Chr19.1888,evm.TU.Chr13.3029,evm.TU.Chr04.4389,evm.TU.Chr05.3703,evm.TU.Chr04.214,evm.TU.Chr19.799,evm.TU.Chr16.2275,evm.TU.Chr06.1083,evm.TU.Chr06…	1.79014e-07
Biological process	DNA-dependent DNA replication	GO:0006261	8	1.18969e-09	3.63212	29	162	566	11484	evm.TU.Chr03.3621,evm.TU.Chr03.831,evm.TU.Chr12.862,evm.TU.Chr08.277,evm.TU.Chr04.4371,evm.TU.Chr16.2275,evm.TU.Chr03.3672,evm.TU.Chr01.689,evm.TU.Chr19.280,evm.TU.Chr08.32,evm.TU.Chr04.2991,evm.TU.Chr02.4634,evm.TU.Chr01.89,evm.TU.Chr02.1302,evm.TU.Chr04.131,evm.TU.Chr10.538,evm.TU.Chr01.1039,evm.TU.Chr09.2603,evm.TU.Chr03.1188,evm.TU.Chr02.947,evm.TU.Chr03.759,evm.TU.Chr16.311,evm.TU.Chr14.2218…	1.81097e-07
Biological process	macromolecule biosynthetic process	GO:0009059	5	1.58348e-09	1.47095	189	2607	566	11484	evm.TU.Chr04.413,evm.TU.Chr13.3034,evm.TU.Chr04.49,evm.TU.Chr03.3621,evm.TU.Chr03.3620,evm.TU.Chr04.4320,evm.TU.Chr06.498,evm.TU.Chr06.1993,evm.TU.Chr08.1180,evm.TU.Chr03.3645,evm.TU.Chr03.831,evm.TU.Chr06.478,evm.TU.Chr12.862,evm.TU.Chr01.4016,evm.TU.Chr01.5104,evm.TU.Chr11.1405,evm.TU.Chr04.611,evm.TU.Chr15.2452,evm.TU.Chr01.199,evm.TU.Chr04.4355,evm.TU.Chr09.2745_evm.TU.Chr09.2746,evm.TU.Chr05…	2.28354e-07
Biological process	organic cyclic compound biosynthetic process	GO:1901362	5	1.84529e-09	1.50423	174	2347	566	11484	evm.TU.Chr13.3034,evm.TU.Chr04.49,evm.TU.Chr03.3620,evm.TU.Chr19.995,evm.TU.Chr04.4320,evm.TU.Chr06.498,evm.TU.Chr06.1993,evm.TU.Chr08.1180,evm.TU.Chr01.4272,evm.TU.Chr05.438,evm.TU.Chr03.3645,evm.TU.Chr06.478,evm.TU.Chr01.4016,evm.TU.Chr11.1405,evm.TU.Chr04.611,evm.TU.Chr10.2919,evm.TU.Chr01.199,evm.TU.Chr05.640,evm.TU.Chr19.1888,evm.TU.Chr13.3029,evm.TU.Chr02.664,evm.TU.Chr11.2349,evm.TU.Chr04.…	2.52804e-07
Biological process	regulation of cellular metabolic process	GO:0031323	5	2.40805e-09	1.50952	170	2285	566	11484	evm.TU.Chr13.3034,evm.TU.Chr04.49,evm.TU.Chr03.3621,evm.TU.Chr03.3620,evm.TU.Chr04.4320,evm.TU.Chr06.498,evm.TU.Chr06.1993,evm.TU.Chr08.1180,evm.TU.Chr03.3645,evm.TU.Chr12.622,evm.TU.Chr06.478,evm.TU.Chr12.862,evm.TU.Chr01.4016,evm.TU.Chr11.1405,evm.TU.Chr04.611,evm.TU.Chr01.199,evm.TU.Chr05.640,evm.TU.Chr19.1888,evm.TU.Chr13.3029,evm.TU.Chr11.2349,evm.TU.Chr04.4389,evm.TU.Chr05.3703,evm.TU.Chr04…	3.14193e-07
Biological process	RNA biosynthetic process	GO:0032774	8	2.44357e-09	1.61747	136	1706	566	11484	evm.TU.Chr13.3034,evm.TU.Chr04.49,evm.TU.Chr03.3620,evm.TU.Chr04.4320,evm.TU.Chr06.498,evm.TU.Chr06.1993,evm.TU.Chr08.1180,evm.TU.Chr03.3645,evm.TU.Chr06.478,evm.TU.Chr01.4016,evm.TU.Chr11.1405,evm.TU.Chr04.611,evm.TU.Chr01.199,evm.TU.Chr05.640,evm.TU.Chr19.1888,evm.TU.Chr13.3029,evm.TU.Chr04.4389,evm.TU.Chr05.3703,evm.TU.Chr04.214,evm.TU.Chr19.799,evm.TU.Chr16.2275,evm.TU.Chr06.1083,evm.TU.Chr06…	3.04336e-07
Biological process	transcription, DNA-templated	GO:0006351	10	3.97033e-09	1.63751	128	1586	566	11484	evm.TU.Chr13.3034,evm.TU.Chr04.49,evm.TU.Chr03.3620,evm.TU.Chr06.498,evm.TU.Chr06.1993,evm.TU.Chr08.1180,evm.TU.Chr03.3645,evm.TU.Chr06.478,evm.TU.Chr01.4016,evm.TU.Chr11.1405,evm.TU.Chr04.611,evm.TU.Chr01.199,evm.TU.Chr05.640,evm.TU.Chr19.1888,evm.TU.Chr13.3029,evm.TU.Chr04.4389,evm.TU.Chr05.3703,evm.TU.Chr04.214,evm.TU.Chr19.799,evm.TU.Chr16.2275,evm.TU.Chr06.1083,evm.TU.Chr06.1086,evm.TU.Chr10…	4.72987e-07
Biological process	response to wounding	GO:0009611	4	4.35031e-09	2.80603	39	282	566	11484	evm.TU.Chr04.4320,evm.TU.Chr11.2514,evm.TU.Chr13.211,evm.TU.Chr13.212,evm.TU.Chr13.213,evm.TU.Chr01.612,evm.TU.Chr01.5314,evm.TU.Chr18.503,evm.TU.Chr04.1872,evm.TU.Chr09.2299,evm.TU.Chr06.2851,evm.TU.Chr04.2311,evm.TU.Chr04.3358,evm.TU.Chr12.761,evm.TU.Chr11.1333,evm.TU.Chr11.2416,evm.TU.Chr11.2417,evm.TU.Chr03.3589,evm.TU.Chr07.122,evm.TU.Chr07.129,evm.TU.Chr02.1902,evm.TU.Chr05.387,evm.TU.Chr08…	4.96661e-07
Biological process	cellular macromolecule biosynthetic process	GO:0034645	6	5.03148e-09	1.4779	177	2430	566	11484	evm.TU.Chr13.3034,evm.TU.Chr04.49,evm.TU.Chr03.3621,evm.TU.Chr03.3620,evm.TU.Chr06.498,evm.TU.Chr06.1993,evm.TU.Chr08.1180,evm.TU.Chr03.3645,evm.TU.Chr03.831,evm.TU.Chr06.478,evm.TU.Chr12.862,evm.TU.Chr01.4016,evm.TU.Chr01.5104,evm.TU.Chr11.1405,evm.TU.Chr04.611,evm.TU.Chr01.199,evm.TU.Chr04.4355,evm.TU.Chr05.640,evm.TU.Chr19.1888,evm.TU.Chr13.3029,evm.TU.Chr08.277,evm.TU.Chr02.664,evm.TU.Chr18.2…	5.51451e-07
Biological process	nucleobase-containing compound biosynthetic process	GO:0034654	6	1.04869e-08	1.53851	149	1965	566	11484	evm.TU.Chr13.3034,evm.TU.Chr04.49,evm.TU.Chr03.3620,evm.TU.Chr04.4320,evm.TU.Chr06.498,evm.TU.Chr06.1993,evm.TU.Chr08.1180,evm.TU.Chr01.4272,evm.TU.Chr03.3645,evm.TU.Chr06.478,evm.TU.Chr01.4016,evm.TU.Chr11.1405,evm.TU.Chr04.611,evm.TU.Chr01.199,evm.TU.Chr05.640,evm.TU.Chr19.1888,evm.TU.Chr13.3029,evm.TU.Chr02.664,evm.TU.Chr04.4389,evm.TU.Chr05.3703,evm.TU.Chr01.1388,evm.TU.Chr04.214,evm.TU.Chr19…	1.10516e-06
Biological process	heterocycle biosynthetic process	GO:0018130	5	1.92076e-08	1.49395	160	2173	566	11484	evm.TU.Chr13.3034,evm.TU.Chr04.49,evm.TU.Chr03.3620,evm.TU.Chr19.995,evm.TU.Chr04.4320,evm.TU.Chr06.498,evm.TU.Chr06.1993,evm.TU.Chr08.1180,evm.TU.Chr01.4272,evm.TU.Chr05.438,evm.TU.Chr03.3645,evm.TU.Chr06.478,evm.TU.Chr01.4016,evm.TU.Chr11.1405,evm.TU.Chr04.611,evm.TU.Chr10.2919,evm.TU.Chr01.199,evm.TU.Chr05.640,evm.TU.Chr19.1888,evm.TU.Chr13.3029,evm.TU.Chr02.664,evm.TU.Chr04.4389,evm.TU.Chr05.…	1.94921e-06
Biological process	regulation of macromolecule metabolic process	GO:0060255	5	2.92995e-08	1.45347	173	2415	566	11484	evm.TU.Chr13.3034,evm.TU.Chr04.49,evm.TU.Chr03.3621,evm.TU.Chr03.3620,evm.TU.Chr04.4320,evm.TU.Chr06.498,evm.TU.Chr06.1993,evm.TU.Chr08.1180,evm.TU.Chr03.3645,evm.TU.Chr12.622,evm.TU.Chr06.478,evm.TU.Chr12.862,evm.TU.Chr01.4016,evm.TU.Chr11.2979,evm.TU.Chr11.1405,evm.TU.Chr04.611,evm.TU.Chr01.199,evm.TU.Chr05.640,evm.TU.Chr19.1888,evm.TU.Chr13.3029,evm.TU.Chr04.4389,evm.TU.Chr05.3703,evm.TU.Chr04…	2.86717e-06
Biological process	response to acid chemical	GO:0001101	4	3.89233e-08	1.7139	99	1172	566	11484	evm.TU.Chr04.49,evm.TU.Chr11.2727,evm.TU.Chr04.4320,evm.TU.Chr11.2514,evm.TU.Chr13.211,evm.TU.Chr13.212,evm.TU.Chr13.213,evm.TU.Chr08.2431,evm.TU.Chr05.294,evm.TU.Chr11.2349,evm.TU.Chr18.1234,evm.TU.Chr01.5314,evm.TU.Chr19.799,evm.TU.Chr06.1083,evm.TU.Chr06.1086,evm.TU.Chr10.1887,evm.TU.Chr18.503,evm.TU.Chr19.792,evm.TU.Chr19.794,evm.TU.Chr07.1984,evm.TU.Chr19.787,evm.TU.Chr14.3217,evm.TU.Chr05.3…	3.67758e-06
Biological process	response to stress	GO:0006950	3	5.37683e-08	1.36364	215	3199	566	11484	evm.TU.Chr04.49,evm.TU.Chr11.2727,evm.TU.Chr04.4320,evm.TU.Chr06.1993,evm.TU.Chr08.1180,evm.TU.Chr01.4272,evm.TU.Chr01.4016,evm.TU.Chr11.1405,evm.TU.Chr04.611,evm.TU.Chr06.221,evm.TU.Chr11.2514,evm.TU.Chr03.1425,evm.TU.Chr05.640,evm.TU.Chr13.211,evm.TU.Chr13.212,evm.TU.Chr13.213,evm.TU.Chr08.277,evm.TU.Chr12.240,evm.TU.Chr08.2431,evm.TU.Chr05.294,evm.TU.Chr05.3937,evm.TU.Chr11.2349,evm.TU.Chr18.1…	4.91084e-06
Biological process	cold acclimation	GO:0009631	6	6.01918e-08	6.28016	13	42	566	11484	evm.TU.Chr19.799,evm.TU.Chr06.1083,evm.TU.Chr06.1086,evm.TU.Chr19.792,evm.TU.Chr19.794,evm.TU.Chr19.787,evm.TU.Chr05.2443,evm.TU.Chr19.801,evm.TU.Chr19.800,evm.TU.Chr19.809,evm.TU.Chr19.805,evm.TU.Chr19.806,evm.TU.Chr02.2103,	5.32018e-06
Biological process	regulation of defense response	GO:0031347	6	8.92681e-08	2.67978	35	265	566	11484	evm.TU.Chr04.49,evm.TU.Chr04.4320,evm.TU.Chr06.1993,evm.TU.Chr13.211,evm.TU.Chr13.212,evm.TU.Chr13.213,evm.TU.Chr11.2349,evm.TU.Chr18.503,evm.TU.Chr04.1646,evm.TU.Chr06.2450,evm.TU.Chr09.2299,evm.TU.Chr04.1669,evm.TU.Chr06.511,evm.TU.Chr04.1660,evm.TU.Chr05.4001,evm.TU.Chr06.2851,evm.TU.Chr12.761,evm.TU.Chr15.1681,evm.TU.Chr03.36,evm.TU.Chr03.37,evm.TU.Chr01.61,evm.TU.Chr08.148,evm.TU.Chr17.1956,…	7.64358e-06
Biological process	defense response to insect	GO:0002213	7	2.02841e-07	7.80375	10	26	566	11484	evm.TU.Chr13.211,evm.TU.Chr13.212,evm.TU.Chr13.213,evm.TU.Chr11.2416,evm.TU.Chr11.2417,evm.TU.Chr07.122,evm.TU.Chr17.324,evm.TU.Chr01.1951,evm.TU.Chr16.102,evm.TU.Chr08.887,	1.6842e-05
Biological process	response to bacterium	GO:0009617	6	2.39167e-07	2.0399	56	557	566	11484	evm.TU.Chr04.49,evm.TU.Chr06.1993,evm.TU.Chr01.4272,evm.TU.Chr11.2514,evm.TU.Chr01.199,evm.TU.Chr13.211,evm.TU.Chr13.212,evm.TU.Chr13.213,evm.TU.Chr11.2349,evm.TU.Chr01.5314,evm.TU.Chr18.503,evm.TU.Chr08.592,evm.TU.Chr04.1646,evm.TU.Chr04.1872,evm.TU.Chr09.2299,evm.TU.Chr04.1669,evm.TU.Chr16.2414,evm.TU.Chr06.511,evm.TU.Chr04.1660,evm.TU.Chr14.1236,evm.TU.Chr01.4903,evm.TU.Chr14.1235,evm.TU.Chr14…	1.9274e-05
Biological process	cell cycle	GO:0007049	3	5.59337e-07	1.87334	65	704	566	11484	evm.TU.Chr02.820,evm.TU.Chr04.873,evm.TU.Chr02.819,evm.TU.Chr12.622,evm.TU.Chr11.2735,evm.TU.Chr01.4016,evm.TU.Chr05.434,evm.TU.Chr11.2979,evm.TU.Chr08.277,evm.TU.Chr12.240,evm.TU.Chr03.681,evm.TU.Chr04.4134,evm.TU.Chr04.4371,evm.TU.Chr16.2275,evm.TU.Chr03.3672,evm.TU.Chr04.3082,evm.TU.Chr06.3134,evm.TU.Chr04.2917,evm.TU.Chr01.1413,evm.TU.Chr19.280,evm.TU.Chr01.648,evm.TU.Chr08.32,evm.TU.Chr18.22…	4.37881e-05
Biological process	organic substance biosynthetic process	GO:1901576	4	1.13663e-06	1.28348	240	3794	566	11484	evm.TU.Chr04.413,evm.TU.Chr13.3034,evm.TU.Chr04.49,evm.TU.Chr03.3621,evm.TU.Chr03.3620,evm.TU.Chr19.995,evm.TU.Chr04.4320,evm.TU.Chr06.498,evm.TU.Chr06.1993,evm.TU.Chr08.1180,evm.TU.Chr01.4272,evm.TU.Chr05.438,evm.TU.Chr03.3645,evm.TU.Chr03.831,evm.TU.Chr06.478,evm.TU.Chr12.862,evm.TU.Chr01.4016,evm.TU.Chr01.5104,evm.TU.Chr11.1405,evm.TU.Chr04.611,evm.TU.Chr10.2919,evm.TU.Chr15.2452,evm.TU.Chr01.…	8.65099e-05
Biological process	response to water deprivation	GO:0009414	6	1.40301e-06	2.09737	46	445	566	11484	evm.TU.Chr11.2727,evm.TU.Chr08.2431,evm.TU.Chr05.294,evm.TU.Chr18.1234,evm.TU.Chr19.799,evm.TU.Chr06.1083,evm.TU.Chr06.1086,evm.TU.Chr10.1887,evm.TU.Chr18.503,evm.TU.Chr19.792,evm.TU.Chr19.794,evm.TU.Chr07.1984,evm.TU.Chr19.787,evm.TU.Chr14.3217,evm.TU.Chr05.3757,evm.TU.Chr17.1894,evm.TU.Chr05.2443,evm.TU.Chr08.592,evm.TU.Chr09.2299,evm.TU.Chr16.2414,evm.TU.Chr11.2849,evm.TU.Chr06.366,evm.TU.Chr0…	0.000103898
Biological process	regulation of metabolic process	GO:0019222	4	1.56993e-06	1.3628	179	2665	566	11484	evm.TU.Chr13.3034,evm.TU.Chr04.49,evm.TU.Chr03.3621,evm.TU.Chr03.3620,evm.TU.Chr04.4320,evm.TU.Chr06.498,evm.TU.Chr06.1993,evm.TU.Chr08.1180,evm.TU.Chr03.3645,evm.TU.Chr12.622,evm.TU.Chr06.478,evm.TU.Chr12.862,evm.TU.Chr01.4016,evm.TU.Chr11.2979,evm.TU.Chr11.1405,evm.TU.Chr04.611,evm.TU.Chr01.199,evm.TU.Chr05.640,evm.TU.Chr19.1888,evm.TU.Chr13.3029,evm.TU.Chr11.2349,evm.TU.Chr04.4389,evm.TU.Chr05…	0.0001132
Biological process	defense response to fungus	GO:0050832	7	1.64075e-06	2.22353	40	365	566	11484	evm.TU.Chr08.1180,evm.TU.Chr11.1405,evm.TU.Chr04.611,evm.TU.Chr13.211,evm.TU.Chr13.212,evm.TU.Chr13.213,evm.TU.Chr11.2349,evm.TU.Chr18.503,evm.TU.Chr08.592,evm.TU.Chr06.2450,evm.TU.Chr09.2299,evm.TU.Chr06.515,evm.TU.Chr16.2414,evm.TU.Chr06.3738,evm.TU.Chr14.1236,evm.TU.Chr01.4903,evm.TU.Chr14.1235,evm.TU.Chr14.1238,evm.TU.Chr12.761,evm.TU.Chr07.2115,evm.TU.Chr19.812,evm.TU.Chr11.1333,evm.TU.Chr03…	0.000115273
Biological process	DNA metabolic process	GO:0006259	7	1.67096e-06	1.83657	63	696	566	11484	evm.TU.Chr03.3621,evm.TU.Chr03.831,evm.TU.Chr12.862,evm.TU.Chr11.2735,evm.TU.Chr01.4016,evm.TU.Chr08.277,evm.TU.Chr12.240,evm.TU.Chr02.664,evm.TU.Chr04.4389,evm.TU.Chr03.681,evm.TU.Chr04.4134,evm.TU.Chr04.4371,evm.TU.Chr16.2275,evm.TU.Chr07.291,evm.TU.Chr03.3672,evm.TU.Chr04.3082,evm.TU.Chr05.2882,evm.TU.Chr01.689,evm.TU.Chr09.2428,evm.TU.Chr19.280,evm.TU.Chr08.32,evm.TU.Chr07.103,evm.TU.Chr16.15…	0.000114461
Biological process	response to water	GO:0009415	5	1.69046e-06	2.08332	46	448	566	11484	evm.TU.Chr11.2727,evm.TU.Chr08.2431,evm.TU.Chr05.294,evm.TU.Chr18.1234,evm.TU.Chr19.799,evm.TU.Chr06.1083,evm.TU.Chr06.1086,evm.TU.Chr10.1887,evm.TU.Chr18.503,evm.TU.Chr19.792,evm.TU.Chr19.794,evm.TU.Chr07.1984,evm.TU.Chr19.787,evm.TU.Chr14.3217,evm.TU.Chr05.3757,evm.TU.Chr17.1894,evm.TU.Chr05.2443,evm.TU.Chr08.592,evm.TU.Chr09.2299,evm.TU.Chr16.2414,evm.TU.Chr11.2849,evm.TU.Chr06.366,evm.TU.Chr0…	0.000112972
Biological process	response to fungus	GO:0009620	6	1.9129e-06	2.09413	45	436	566	11484	evm.TU.Chr08.1180,evm.TU.Chr11.1405,evm.TU.Chr04.611,evm.TU.Chr13.211,evm.TU.Chr13.212,evm.TU.Chr13.213,evm.TU.Chr11.2349,evm.TU.Chr18.503,evm.TU.Chr08.592,evm.TU.Chr06.2450,evm.TU.Chr09.2299,evm.TU.Chr06.515,evm.TU.Chr16.2414,evm.TU.Chr06.3738,evm.TU.Chr14.1236,evm.TU.Chr01.4903,evm.TU.Chr14.1235,evm.TU.Chr14.1238,evm.TU.Chr12.761,evm.TU.Chr06.1852,evm.TU.Chr07.2115,evm.TU.Chr01.4182,evm.TU.Chr1…	0.000124794
Biological process	DNA replication initiation	GO:0006270	8	2.58383e-06	6.14841	10	33	566	11484	evm.TU.Chr03.3621,evm.TU.Chr12.862,evm.TU.Chr16.2275,evm.TU.Chr19.280,evm.TU.Chr02.4634,evm.TU.Chr01.89,evm.TU.Chr14.2218,evm.TU.Chr05.79,evm.TU.Chr16.179,evm.TU.Chr08.1969,	0.000164644
Biological process	regulation of cellular process	GO:0050794	4	3.29592e-06	1.26326	244	3919	566	11484	evm.TU.Chr13.3034,evm.TU.Chr04.49,evm.TU.Chr03.3621,evm.TU.Chr03.3620,evm.TU.Chr04.4320,evm.TU.Chr06.498,evm.TU.Chr06.1993,evm.TU.Chr08.1180,evm.TU.Chr02.820,evm.TU.Chr03.3645,evm.TU.Chr19.2522,evm.TU.Chr02.819,evm.TU.Chr12.622,evm.TU.Chr06.478,evm.TU.Chr12.862,evm.TU.Chr11.2735,evm.TU.Chr01.4016,evm.TU.Chr11.2979,evm.TU.Chr11.1405,evm.TU.Chr04.611,evm.TU.Chr01.199,evm.TU.Chr03.1425,evm.TU.Chr05.…	0.000205246
Biological process	defense response to bacterium	GO:0042742	7	3.43038e-06	2.01185	47	474	566	11484	evm.TU.Chr04.49,evm.TU.Chr06.1993,evm.TU.Chr13.211,evm.TU.Chr13.212,evm.TU.Chr13.213,evm.TU.Chr11.2349,evm.TU.Chr18.503,evm.TU.Chr08.592,evm.TU.Chr04.1646,evm.TU.Chr09.2299,evm.TU.Chr04.1669,evm.TU.Chr16.2414,evm.TU.Chr06.511,evm.TU.Chr04.1660,evm.TU.Chr14.1236,evm.TU.Chr01.4903,evm.TU.Chr14.1235,evm.TU.Chr14.1238,evm.TU.Chr05.4001,evm.TU.Chr12.761,evm.TU.Chr07.2115,evm.TU.Chr03.36,evm.TU.Chr03.3…	0.000208872
Biological process	positive regulation of nucleobase-containing compound metabolic process	GO:0045935	7	4.04725e-06	1.89231	54	579	566	11484	evm.TU.Chr04.49,evm.TU.Chr06.1993,evm.TU.Chr01.4016,evm.TU.Chr04.4389,evm.TU.Chr19.799,evm.TU.Chr06.1083,evm.TU.Chr06.1086,evm.TU.Chr19.792,evm.TU.Chr19.794,evm.TU.Chr19.787,evm.TU.Chr10.1473,evm.TU.Chr01.689,evm.TU.Chr09.2428,evm.TU.Chr19.280,evm.TU.Chr19.257,evm.TU.Chr16.1544,evm.TU.Chr06.515,evm.TU.Chr16.2414,evm.TU.Chr06.511,evm.TU.Chr04.1416,evm.TU.Chr16.471,evm.TU.Chr04.3587,evm.TU.Chr07.21…	0.000241076
Biological process	microtubule-based movement	GO:0007018	4	4.48047e-06	3.55594	17	97	566	11484	evm.TU.Chr04.1280,evm.TU.Chr12.622,evm.TU.Chr09.734,evm.TU.Chr09.735,evm.TU.Chr15.2235,evm.TU.Chr17.1444,evm.TU.Chr08.2163,evm.TU.Chr03.3928,evm.TU.Chr09.2840,evm.TU.Chr08.2330,evm.TU.Chr10.2601,evm.TU.Chr17.2216,evm.TU.Chr15.133,evm.TU.Chr09.888,evm.TU.Chr19.2109,evm.TU.Chr14.743,evm.TU.Chr02.4511,	0.000261202
Biological process	cellular nitrogen compound biosynthetic process	GO:0044271	5	7.40974e-06	1.34579	170	2563	566	11484	evm.TU.Chr13.3034,evm.TU.Chr04.49,evm.TU.Chr03.3620,evm.TU.Chr04.4320,evm.TU.Chr06.498,evm.TU.Chr06.1993,evm.TU.Chr08.1180,evm.TU.Chr01.4272,evm.TU.Chr05.438,evm.TU.Chr03.3645,evm.TU.Chr06.478,evm.TU.Chr01.4016,evm.TU.Chr01.5104,evm.TU.Chr11.1405,evm.TU.Chr04.611,evm.TU.Chr01.199,evm.TU.Chr04.4355,evm.TU.Chr05.640,evm.TU.Chr19.1888,evm.TU.Chr13.3029,evm.TU.Chr02.664,evm.TU.Chr18.2322,evm.TU.Chr04…	0.000422972
Biological process	DNA unwinding involved in DNA replication	GO:0006268	10	8.58956e-06	8.3546	7	17	566	11484	evm.TU.Chr03.3621,evm.TU.Chr03.831,evm.TU.Chr12.862,evm.TU.Chr10.538,evm.TU.Chr09.2603,evm.TU.Chr03.759,evm.TU.Chr16.179,	0.000480314
Biological process	tissue development	GO:0009888	4	8.84026e-06	1.71903	66	779	566	11484	evm.TU.Chr04.413,evm.TU.Chr03.3621,evm.TU.Chr02.820,evm.TU.Chr02.819,evm.TU.Chr02.2959,evm.TU.Chr11.2979,evm.TU.Chr12.2524,evm.TU.Chr04.4350,evm.TU.Chr12.2506,evm.TU.Chr12.2512,evm.TU.Chr08.2685,evm.TU.Chr08.2431,evm.TU.Chr16.1197,evm.TU.Chr03.3672,evm.TU.Chr05.3757,evm.TU.Chr17.1894,evm.TU.Chr10.98,evm.TU.Chr08.37,evm.TU.Chr08.32,evm.TU.Chr06.515,evm.TU.Chr10.2373,evm.TU.Chr16.2414,evm.TU.Chr06.…	0.000484446
Biological process	response to xenobiotic stimulus	GO:0009410	4	1.00295e-05	1.66575	72	877	566	11484	evm.TU.Chr13.3034,evm.TU.Chr04.49,evm.TU.Chr08.1180,evm.TU.Chr01.4272,evm.TU.Chr05.438,evm.TU.Chr11.1405,evm.TU.Chr11.2514,evm.TU.Chr03.1425,evm.TU.Chr08.2431,evm.TU.Chr11.2349,evm.TU.Chr01.5314,evm.TU.Chr10.1887,evm.TU.Chr18.503,evm.TU.Chr09.2450,evm.TU.Chr06.1192,evm.TU.Chr05.3757,evm.TU.Chr08.592,evm.TU.Chr02.4492,evm.TU.Chr09.2299,evm.TU.Chr12.809,evm.TU.Chr06.515,evm.TU.Chr06.757,evm.TU.Chr1…	0.000538839
Biological process	positive regulation of cellular process	GO:0048522	5	1.26545e-05	1.56075	88	1144	566	11484	evm.TU.Chr04.49,evm.TU.Chr06.1993,evm.TU.Chr02.820,evm.TU.Chr02.819,evm.TU.Chr12.622,evm.TU.Chr01.4016,evm.TU.Chr11.2979,evm.TU.Chr04.4389,evm.TU.Chr01.612,evm.TU.Chr19.799,evm.TU.Chr16.2275,evm.TU.Chr05.3710,evm.TU.Chr06.1083,evm.TU.Chr06.1086,evm.TU.Chr19.792,evm.TU.Chr19.794,evm.TU.Chr19.787,evm.TU.Chr10.1473,evm.TU.Chr01.689,evm.TU.Chr09.2428,evm.TU.Chr19.280,evm.TU.Chr08.592,evm.TU.Chr06.115…	0.000666797
Biological process	regulation of gene expression	GO:0010468	6	1.30191e-05	1.38583	142	2079	566	11484	evm.TU.Chr13.3034,evm.TU.Chr04.49,evm.TU.Chr03.3620,evm.TU.Chr06.498,evm.TU.Chr06.1993,evm.TU.Chr08.1180,evm.TU.Chr03.3645,evm.TU.Chr06.478,evm.TU.Chr01.4016,evm.TU.Chr11.2979,evm.TU.Chr11.1405,evm.TU.Chr04.611,evm.TU.Chr01.199,evm.TU.Chr05.640,evm.TU.Chr19.1888,evm.TU.Chr13.3029,evm.TU.Chr04.4389,evm.TU.Chr05.3703,evm.TU.Chr04.214,evm.TU.Chr19.799,evm.TU.Chr16.2275,evm.TU.Chr06.1083,evm.TU.Chr06…	0.000673063
Biological process	biosynthetic process	GO:0009058	3	1.30217e-05	1.24233	244	3985	566	11484	evm.TU.Chr04.413,evm.TU.Chr13.3034,evm.TU.Chr04.49,evm.TU.Chr03.3621,evm.TU.Chr03.3620,evm.TU.Chr19.995,evm.TU.Chr04.4320,evm.TU.Chr06.498,evm.TU.Chr06.1993,evm.TU.Chr08.1180,evm.TU.Chr01.4272,evm.TU.Chr05.438,evm.TU.Chr03.3645,evm.TU.Chr03.831,evm.TU.Chr06.478,evm.TU.Chr12.862,evm.TU.Chr01.4016,evm.TU.Chr01.5104,evm.TU.Chr11.1405,evm.TU.Chr04.611,evm.TU.Chr10.2919,evm.TU.Chr15.2452,evm.TU.Chr01.…	0.000660731
Biological process	response to stimulus	GO:0050896	2	1.68777e-05	1.17819	321	5528	566	11484	evm.TU.Chr13.3034,evm.TU.Chr04.49,evm.TU.Chr11.2727,evm.TU.Chr04.4320,evm.TU.Chr06.1993,evm.TU.Chr08.1180,evm.TU.Chr01.5128,evm.TU.Chr01.4272,evm.TU.Chr05.438,evm.TU.Chr11.2735,evm.TU.Chr01.4016,evm.TU.Chr11.2979,evm.TU.Chr11.1405,evm.TU.Chr04.611,evm.TU.Chr06.221,evm.TU.Chr11.2514,evm.TU.Chr10.2907,evm.TU.Chr01.199,evm.TU.Chr03.1425,evm.TU.Chr05.640,evm.TU.Chr13.211,evm.TU.Chr13.212,evm.TU.Chr13…	0.000840814
Biological process	regulation of response to stress	GO:0080134	5	2.13487e-05	1.94312	43	449	566	11484	evm.TU.Chr04.49,evm.TU.Chr04.4320,evm.TU.Chr06.1993,evm.TU.Chr13.211,evm.TU.Chr13.212,evm.TU.Chr13.213,evm.TU.Chr11.2349,evm.TU.Chr18.503,evm.TU.Chr07.1984,evm.TU.Chr05.2882,evm.TU.Chr09.2428,evm.TU.Chr04.1646,evm.TU.Chr06.2450,evm.TU.Chr09.2299,evm.TU.Chr04.1669,evm.TU.Chr06.511,evm.TU.Chr04.1660,evm.TU.Chr05.4001,evm.TU.Chr06.2851,evm.TU.Chr12.761,evm.TU.Chr15.1681,evm.TU.Chr03.1102,evm.TU.Chr0…	0.00104456
Biological process	phloem or xylem histogenesis	GO:0010087	5	2.23174e-05	3.16446	17	109	566	11484	evm.TU.Chr08.2685,evm.TU.Chr06.515,evm.TU.Chr10.2373,evm.TU.Chr06.511,evm.TU.Chr16.471,evm.TU.Chr05.4007,evm.TU.Chr01.1096,evm.TU.Chr07.122,evm.TU.Chr19.463,evm.TU.Chr19.466,evm.TU.Chr03.528,evm.TU.Chr02.709,evm.TU.Chr10.2619,evm.TU.Chr06.1223,evm.TU.Chr05.603,evm.TU.Chr16.102,evm.TU.Chr19.1232,	0.0010728
Biological process	DNA repair	GO:0006281	8	2.24288e-05	2.20092	32	295	566	11484	evm.TU.Chr01.4016,evm.TU.Chr08.277,evm.TU.Chr12.240,evm.TU.Chr04.4134,evm.TU.Chr04.4371,evm.TU.Chr16.2275,evm.TU.Chr05.2882,evm.TU.Chr01.689,evm.TU.Chr09.2428,evm.TU.Chr19.280,evm.TU.Chr07.103,evm.TU.Chr16.1544,evm.TU.Chr05.957,evm.TU.Chr04.2991,evm.TU.Chr17.2398,evm.TU.Chr11.2889,evm.TU.Chr03.3964,evm.TU.Chr02.1302,evm.TU.Chr02.4150,evm.TU.Chr09.1750,evm.TU.Chr10.538,evm.TU.Chr03.1180,evm.TU.Chr…	0.00105957
Biological process	double-strand break repair	GO:0006302	9	2.49751e-05	3.01831	18	121	566	11484	evm.TU.Chr01.4016,evm.TU.Chr12.240,evm.TU.Chr16.2275,evm.TU.Chr05.2882,evm.TU.Chr19.280,evm.TU.Chr07.103,evm.TU.Chr16.1544,evm.TU.Chr11.2889,evm.TU.Chr02.1302,evm.TU.Chr09.1750,evm.TU.Chr10.538,evm.TU.Chr03.1180,evm.TU.Chr17.881,evm.TU.Chr07.2758,evm.TU.Chr04.2604,evm.TU.Chr16.110,evm.TU.Chr14.1590,evm.TU.Chr08.1969,	0.00115986
Biological process	regulation of biological process	GO:0050789	3	2.83001e-05	1.21146	266	4455	566	11484	evm.TU.Chr13.3034,evm.TU.Chr04.49,evm.TU.Chr03.3621,evm.TU.Chr03.3620,evm.TU.Chr04.4320,evm.TU.Chr06.498,evm.TU.Chr06.1993,evm.TU.Chr08.1180,evm.TU.Chr02.820,evm.TU.Chr03.3645,evm.TU.Chr19.2522,evm.TU.Chr02.819,evm.TU.Chr02.2959,evm.TU.Chr12.622,evm.TU.Chr06.478,evm.TU.Chr12.862,evm.TU.Chr11.2735,evm.TU.Chr01.4016,evm.TU.Chr11.2979,evm.TU.Chr11.1405,evm.TU.Chr04.611,evm.TU.Chr01.199,evm.TU.Chr04.…	0.00129237
Biological process	cell cycle process	GO:0022402	3	2.8667e-05	1.80275	51	574	566	11484	evm.TU.Chr02.820,evm.TU.Chr04.873,evm.TU.Chr02.819,evm.TU.Chr12.622,evm.TU.Chr11.2735,evm.TU.Chr01.4016,evm.TU.Chr05.434,evm.TU.Chr11.2979,evm.TU.Chr08.277,evm.TU.Chr12.240,evm.TU.Chr03.681,evm.TU.Chr04.4371,evm.TU.Chr16.2275,evm.TU.Chr03.3672,evm.TU.Chr04.3082,evm.TU.Chr06.3134,evm.TU.Chr04.2917,evm.TU.Chr01.1413,evm.TU.Chr19.280,evm.TU.Chr01.648,evm.TU.Chr08.32,evm.TU.Chr18.2298,evm.TU.Chr07.10…	0.00128766
Biological process	microtubule-based process	GO:0007017	3	3.07859e-05	2.35117	27	233	566	11484	evm.TU.Chr04.1280,evm.TU.Chr12.622,evm.TU.Chr09.734,evm.TU.Chr09.735,evm.TU.Chr15.2235,evm.TU.Chr17.1444,evm.TU.Chr01.648,evm.TU.Chr04.283,evm.TU.Chr12.3329,evm.TU.Chr08.2163,evm.TU.Chr04.786,evm.TU.Chr03.959,evm.TU.Chr03.955,evm.TU.Chr03.3928,evm.TU.Chr11.2424,evm.TU.Chr18.2406,evm.TU.Chr09.2840,evm.TU.Chr08.2330,evm.TU.Chr04.796,evm.TU.Chr01.4571,evm.TU.Chr10.2601,evm.TU.Chr17.2216,evm.TU.Chr15…	0.00136054
Biological process	cellular biosynthetic process	GO:0044249	4	3.34554e-05	1.24436	226	3685	566	11484	evm.TU.Chr13.3034,evm.TU.Chr04.49,evm.TU.Chr03.3621,evm.TU.Chr03.3620,evm.TU.Chr19.995,evm.TU.Chr04.4320,evm.TU.Chr06.498,evm.TU.Chr06.1993,evm.TU.Chr08.1180,evm.TU.Chr01.4272,evm.TU.Chr05.438,evm.TU.Chr03.3645,evm.TU.Chr03.831,evm.TU.Chr06.478,evm.TU.Chr12.862,evm.TU.Chr01.4016,evm.TU.Chr01.5104,evm.TU.Chr11.1405,evm.TU.Chr04.611,evm.TU.Chr10.2919,evm.TU.Chr01.199,evm.TU.Chr04.4355,evm.TU.Chr05.…	0.00145504
Biological process	regulation of defense response to bacterium	GO:1900424	7	3.42575e-05	4.71855	10	43	566	11484	evm.TU.Chr06.1993,evm.TU.Chr18.503,evm.TU.Chr09.2299,evm.TU.Chr05.4001,evm.TU.Chr01.61,evm.TU.Chr17.1956,evm.TU.Chr09.2300,evm.TU.Chr09.2301,evm.TU.Chr01.169,evm.TU.Chr08.639,	0.00146665
Biological process	DNA recombination	GO:0006310	8	3.6058e-05	2.53622	23	184	566	11484	evm.TU.Chr11.2735,evm.TU.Chr01.4016,evm.TU.Chr12.240,evm.TU.Chr03.681,evm.TU.Chr04.4371,evm.TU.Chr16.2275,evm.TU.Chr04.3082,evm.TU.Chr05.2882,evm.TU.Chr19.280,evm.TU.Chr07.103,evm.TU.Chr16.1544,evm.TU.Chr06.316_evm.TU.Chr06.317,evm.TU.Chr04.4223,evm.TU.Chr02.1302,evm.TU.Chr02.4150,evm.TU.Chr09.1750,evm.TU.Chr10.538,evm.TU.Chr03.1180,evm.TU.Chr17.881,evm.TU.Chr07.2758,evm.TU.Chr02.965,evm.TU.Chr04…	0.00151998
Biological process	regulation of cell cycle	GO:0051726	5	3.81916e-05	2.14281	32	303	566	11484	evm.TU.Chr02.820,evm.TU.Chr02.819,evm.TU.Chr12.622,evm.TU.Chr11.2735,evm.TU.Chr01.4016,evm.TU.Chr11.2979,evm.TU.Chr04.4134,evm.TU.Chr16.2275,evm.TU.Chr03.3672,evm.TU.Chr04.2917,evm.TU.Chr19.280,evm.TU.Chr08.32,evm.TU.Chr16.1541,evm.TU.Chr17.2398,evm.TU.Chr04.786,evm.TU.Chr03.959,evm.TU.Chr03.955,evm.TU.Chr03.3964,evm.TU.Chr11.2424,evm.TU.Chr02.4150,evm.TU.Chr10.538,evm.TU.Chr01.1039,evm.TU.Chr03.…	0.00158553
Biological process	multicellular organism reproduction	GO:0032504	3	3.83826e-05	2.41545	25	210	566	11484	evm.TU.Chr13.211,evm.TU.Chr13.212,evm.TU.Chr13.213,evm.TU.Chr08.2431,evm.TU.Chr05.3742,evm.TU.Chr06.3134,evm.TU.Chr14.3217,evm.TU.Chr05.3757,evm.TU.Chr01.2968,evm.TU.Chr03.3928,evm.TU.Chr10.2825,evm.TU.Chr05.2940,evm.TU.Chr05.2943,evm.TU.Chr16.2157,evm.TU.Chr17.2406,evm.TU.Chr06.1223,evm.TU.Chr16.156,evm.TU.Chr07.2052,evm.TU.Chr01.154,evm.TU.Chr06.1207,evm.TU.Chr19.2132,evm.TU.Chr05.59,evm.TU.Chr…	0.00156968
Biological process	response to antibiotic	GO:0046677	4	3.87007e-05	2.11218	33	317	566	11484	evm.TU.Chr04.49,evm.TU.Chr11.2514,evm.TU.Chr03.1425,evm.TU.Chr01.5314,evm.TU.Chr18.503,evm.TU.Chr09.2299,evm.TU.Chr16.2414,evm.TU.Chr04.3358,evm.TU.Chr12.761,evm.TU.Chr06.1852,evm.TU.Chr07.2115,evm.TU.Chr03.36,evm.TU.Chr03.37,evm.TU.Chr08.148,evm.TU.Chr01.1039,evm.TU.Chr03.311,evm.TU.Chr02.1902,evm.TU.Chr02.4189,evm.TU.Chr10.1302,evm.TU.Chr16.2157,evm.TU.Chr09.2300,evm.TU.Chr09.2301,evm.TU.Chr10.…	0.00155941
Biological process	glycosinolate metabolic process	GO:0019757	6	3.95018e-05	3.30811	15	92	566	11484	evm.TU.Chr11.2349,evm.TU.Chr19.799,evm.TU.Chr06.1083,evm.TU.Chr06.1086,evm.TU.Chr19.792,evm.TU.Chr19.794,evm.TU.Chr19.787,evm.TU.Chr02.1563,evm.TU.Chr19.812,evm.TU.Chr10.1302,evm.TU.Chr19.801,evm.TU.Chr19.800,evm.TU.Chr19.809,evm.TU.Chr19.805,evm.TU.Chr19.806,	0.00156862
Biological process	glucosinolate metabolic process	GO:0019760	7	3.95018e-05	3.30811	15	92	566	11484	evm.TU.Chr11.2349,evm.TU.Chr19.799,evm.TU.Chr06.1083,evm.TU.Chr06.1086,evm.TU.Chr19.792,evm.TU.Chr19.794,evm.TU.Chr19.787,evm.TU.Chr02.1563,evm.TU.Chr19.812,evm.TU.Chr10.1302,evm.TU.Chr19.801,evm.TU.Chr19.800,evm.TU.Chr19.809,evm.TU.Chr19.805,evm.TU.Chr19.806,	0.00156862
Biological process	S-glycoside metabolic process	GO:0016143	6	3.95018e-05	3.30811	15	92	566	11484	evm.TU.Chr11.2349,evm.TU.Chr19.799,evm.TU.Chr06.1083,evm.TU.Chr06.1086,evm.TU.Chr19.792,evm.TU.Chr19.794,evm.TU.Chr19.787,evm.TU.Chr02.1563,evm.TU.Chr19.812,evm.TU.Chr10.1302,evm.TU.Chr19.801,evm.TU.Chr19.800,evm.TU.Chr19.809,evm.TU.Chr19.805,evm.TU.Chr19.806,	0.00156862
Biological process	phyllome development	GO:0048827	5	4.00073e-05	1.79238	50	566	566	11484	evm.TU.Chr17.2097,evm.TU.Chr04.49,evm.TU.Chr06.478,evm.TU.Chr01.199,evm.TU.Chr13.211,evm.TU.Chr13.212,evm.TU.Chr13.213,evm.TU.Chr08.2685,evm.TU.Chr03.3672,evm.TU.Chr03.3670,evm.TU.Chr18.503,evm.TU.Chr17.232,evm.TU.Chr17.217,evm.TU.Chr17.2339,evm.TU.Chr06.96,evm.TU.Chr08.32,evm.TU.Chr10.2576,evm.TU.Chr09.2299,evm.TU.Chr16.2414,evm.TU.Chr05.4007,evm.TU.Chr06.2851,evm.TU.Chr06.1528,evm.TU.Chr07.741,…	0.0015225
Biological process	DNA duplex unwinding	GO:0032508	9	4.2837e-05	3.66343	13	72	566	11484	evm.TU.Chr03.3621,evm.TU.Chr03.831,evm.TU.Chr12.862,evm.TU.Chr16.2275,evm.TU.Chr05.2882,evm.TU.Chr05.957,evm.TU.Chr06.316_evm.TU.Chr06.317,evm.TU.Chr02.1302,evm.TU.Chr10.538,evm.TU.Chr09.2603,evm.TU.Chr03.759,evm.TU.Chr04.2604,evm.TU.Chr16.179,	0.00160786
Biological process	positive regulation of macromolecule biosynthetic process	GO:0010557	7	4.94076e-05	1.81642	47	525	566	11484	evm.TU.Chr04.49,evm.TU.Chr06.1993,evm.TU.Chr01.4016,evm.TU.Chr19.799,evm.TU.Chr06.1083,evm.TU.Chr06.1086,evm.TU.Chr19.792,evm.TU.Chr19.794,evm.TU.Chr19.787,evm.TU.Chr10.1473,evm.TU.Chr01.689,evm.TU.Chr19.280,evm.TU.Chr19.257,evm.TU.Chr16.1544,evm.TU.Chr06.515,evm.TU.Chr16.2414,evm.TU.Chr06.511,evm.TU.Chr04.1416,evm.TU.Chr16.471,evm.TU.Chr04.3587,evm.TU.Chr07.2115,evm.TU.Chr03.36,evm.TU.Chr03.37,e…	0.00182942
Biological process	cell population proliferation	GO:0008283	3	5.51676e-05	2.46912	23	189	566	11484	evm.TU.Chr03.3621,evm.TU.Chr01.4016,evm.TU.Chr11.2979,evm.TU.Chr06.1171,evm.TU.Chr19.280,evm.TU.Chr08.32,evm.TU.Chr16.1541,evm.TU.Chr16.2414,evm.TU.Chr06.2851,evm.TU.Chr07.2115,evm.TU.Chr01.89,evm.TU.Chr01.1039,evm.TU.Chr03.1180,evm.TU.Chr17.1081_evm.TU.Chr17.1082,evm.TU.Chr16.2157,evm.TU.Chr06.3385,evm.TU.Chr09.2567,evm.TU.Chr09.2568,evm.TU.Chr01.318,evm.TU.Chr14.3111,evm.TU.Chr04.1564,evm.TU.Ch…	0.00201546
Biological process	shoot system development	GO:0048367	5	5.71452e-05	1.59999	69	875	566	11484	evm.TU.Chr17.2097,evm.TU.Chr13.3034,evm.TU.Chr04.49,evm.TU.Chr02.2959,evm.TU.Chr06.478,evm.TU.Chr01.199,evm.TU.Chr04.4350,evm.TU.Chr13.211,evm.TU.Chr13.212,evm.TU.Chr13.213,evm.TU.Chr08.2685,evm.TU.Chr10.1885,evm.TU.Chr03.3672,evm.TU.Chr03.3670,evm.TU.Chr18.503,evm.TU.Chr17.232,evm.TU.Chr17.217,evm.TU.Chr17.1894,evm.TU.Chr17.2339,evm.TU.Chr10.98,evm.TU.Chr06.96,evm.TU.Chr08.32,evm.TU.Chr10.2576,e…	0.00206024
Biological process	DNA geometric change	GO:0032392	8	5.77581e-05	3.56442	13	74	566	11484	evm.TU.Chr03.3621,evm.TU.Chr03.831,evm.TU.Chr12.862,evm.TU.Chr16.2275,evm.TU.Chr05.2882,evm.TU.Chr05.957,evm.TU.Chr06.316_evm.TU.Chr06.317,evm.TU.Chr02.1302,evm.TU.Chr10.538,evm.TU.Chr09.2603,evm.TU.Chr03.759,evm.TU.Chr04.2604,evm.TU.Chr16.179,	0.00205529
Biological process	response to nitrogen compound	GO:1901698	4	6.32546e-05	1.84072	44	485	566	11484	evm.TU.Chr13.3034,evm.TU.Chr04.49,evm.TU.Chr08.1180,evm.TU.Chr11.1405,evm.TU.Chr11.2514,evm.TU.Chr03.1425,evm.TU.Chr08.2431,evm.TU.Chr11.2349,evm.TU.Chr01.5314,evm.TU.Chr10.1887,evm.TU.Chr09.2450,evm.TU.Chr06.1192,evm.TU.Chr05.3757,evm.TU.Chr17.1894,evm.TU.Chr08.592,evm.TU.Chr06.515,evm.TU.Chr16.2414,evm.TU.Chr06.511,evm.TU.Chr03.4,evm.TU.Chr03.972,evm.TU.Chr12.761,evm.TU.Chr18.1993,evm.TU.Chr08.…	0.00222202
Biological process	response to inorganic substance	GO:0010035	4	6.58412e-05	1.53534	79	1044	566	11484	evm.TU.Chr04.49,evm.TU.Chr11.2727,evm.TU.Chr08.2431,evm.TU.Chr05.294,evm.TU.Chr02.664,evm.TU.Chr18.1234,evm.TU.Chr18.2322,evm.TU.Chr19.799,evm.TU.Chr06.1083,evm.TU.Chr06.1086,evm.TU.Chr10.1887,evm.TU.Chr18.503,evm.TU.Chr19.792,evm.TU.Chr19.794,evm.TU.Chr07.1984,evm.TU.Chr19.787,evm.TU.Chr14.3217,evm.TU.Chr05.3757,evm.TU.Chr17.1894,evm.TU.Chr05.2443,evm.TU.Chr08.592,evm.TU.Chr08.37,evm.TU.Chr03.10…	0.00228361
Biological process	positive regulation of transcription, DNA-templated	GO:0045893	11	6.88029e-05	1.88208	41	442	566	11484	evm.TU.Chr04.49,evm.TU.Chr06.1993,evm.TU.Chr01.4016,evm.TU.Chr19.799,evm.TU.Chr06.1083,evm.TU.Chr06.1086,evm.TU.Chr19.792,evm.TU.Chr19.794,evm.TU.Chr19.787,evm.TU.Chr10.1473,evm.TU.Chr19.257,evm.TU.Chr16.1544,evm.TU.Chr06.515,evm.TU.Chr16.2414,evm.TU.Chr06.511,evm.TU.Chr04.1416,evm.TU.Chr16.471,evm.TU.Chr04.3587,evm.TU.Chr07.2115,evm.TU.Chr03.36,evm.TU.Chr03.37,evm.TU.Chr09.2353_evm.TU.Chr09.2354…	0.0023565
Biological process	meiotic nuclear division	GO:0140013	8	7.42033e-05	2.69584	19	143	566	11484	evm.TU.Chr02.820,evm.TU.Chr02.819,evm.TU.Chr11.2735,evm.TU.Chr12.240,evm.TU.Chr03.681,evm.TU.Chr04.4371,evm.TU.Chr03.3672,evm.TU.Chr04.3082,evm.TU.Chr01.1413,evm.TU.Chr07.103,evm.TU.Chr01.2968,evm.TU.Chr03.3928,evm.TU.Chr04.4223,evm.TU.Chr07.1695,evm.TU.Chr02.4150,evm.TU.Chr03.4045,evm.TU.Chr06.1223,evm.TU.Chr01.169,evm.TU.Chr14.743,	0.00251009
Biological process	obsolete multi-organism process	GO:0051704	0	7.66268e-05	1.41496	109	1563	566	11484	evm.TU.Chr04.49,evm.TU.Chr08.1180,evm.TU.Chr01.4272,evm.TU.Chr06.482,evm.TU.Chr11.1405,evm.TU.Chr04.611,evm.TU.Chr11.2514,evm.TU.Chr01.199,evm.TU.Chr04.1076,evm.TU.Chr13.211,evm.TU.Chr13.212,evm.TU.Chr13.213,evm.TU.Chr11.2349,evm.TU.Chr08.2690_evm.TU.Chr08.2692,evm.TU.Chr01.5314,evm.TU.Chr07.291,evm.TU.Chr03.3672,evm.TU.Chr18.503,evm.TU.Chr01.4453,evm.TU.Chr17.232,evm.TU.Chr06.3134,evm.TU.Chr17.2…	0.00256046
Biological process	regulation of jasmonic acid mediated signaling pathway	GO:2000022	7	7.74345e-05	4.31697	10	47	566	11484	evm.TU.Chr04.4320,evm.TU.Chr13.211,evm.TU.Chr13.212,evm.TU.Chr13.213,evm.TU.Chr16.2414,evm.TU.Chr06.2851,evm.TU.Chr07.2115,evm.TU.Chr07.129,evm.TU.Chr10.1302,evm.TU.Chr16.111,	0.00255627
Biological process	regulation of cell cycle process	GO:0010564	6	8.11486e-05	2.46616	22	181	566	11484	evm.TU.Chr02.820,evm.TU.Chr02.819,evm.TU.Chr12.622,evm.TU.Chr11.2735,evm.TU.Chr01.4016,evm.TU.Chr11.2979,evm.TU.Chr16.2275,evm.TU.Chr03.3672,evm.TU.Chr04.2917,evm.TU.Chr19.280,evm.TU.Chr08.32,evm.TU.Chr16.1541,evm.TU.Chr17.2398,evm.TU.Chr11.2424,evm.TU.Chr02.4150,evm.TU.Chr10.538,evm.TU.Chr01.1039,evm.TU.Chr03.1180,evm.TU.Chr03.1188,evm.TU.Chr01.4571,evm.TU.Chr01.318,evm.TU.Chr01.169,	0.00264699
Biological process	protein-DNA complex assembly	GO:0065004	8	8.23835e-05	3.26502	14	87	566	11484	evm.TU.Chr06.1753,evm.TU.Chr02.1629,evm.TU.Chr12.622,evm.TU.Chr12.240,evm.TU.Chr12.236,evm.TU.Chr12.239,evm.TU.Chr04.4389,evm.TU.Chr16.2275,evm.TU.Chr13.2895,evm.TU.Chr01.1413,evm.TU.Chr07.103,evm.TU.Chr03.1180,evm.TU.Chr07.2758,evm.TU.Chr08.1954,	0.00265566
Biological process	response to jasmonic acid	GO:0009753	7	8.99944e-05	2.13965	29	275	566	11484	evm.TU.Chr04.4320,evm.TU.Chr11.2514,evm.TU.Chr13.211,evm.TU.Chr13.212,evm.TU.Chr13.213,evm.TU.Chr01.5314,evm.TU.Chr19.257,evm.TU.Chr16.2414,evm.TU.Chr06.511,evm.TU.Chr06.2851,evm.TU.Chr04.3358,evm.TU.Chr07.2115,evm.TU.Chr11.2416,evm.TU.Chr11.2417,evm.TU.Chr09.2353_evm.TU.Chr09.2354,evm.TU.Chr08.148,evm.TU.Chr07.129,evm.TU.Chr19.463,evm.TU.Chr03.311,evm.TU.Chr02.1902,evm.TU.Chr02.4189,evm.TU.Chr10…	0.00286726
Biological process	nuclear division	GO:0000280	7	9.11492e-05	2.1062	30	289	566	11484	evm.TU.Chr02.820,evm.TU.Chr04.873,evm.TU.Chr02.819,evm.TU.Chr12.622,evm.TU.Chr11.2735,evm.TU.Chr05.434,evm.TU.Chr12.240,evm.TU.Chr03.681,evm.TU.Chr04.4371,evm.TU.Chr03.3672,evm.TU.Chr04.3082,evm.TU.Chr06.3134,evm.TU.Chr04.2917,evm.TU.Chr01.1413,evm.TU.Chr01.648,evm.TU.Chr18.2298,evm.TU.Chr07.103,evm.TU.Chr16.1541,evm.TU.Chr01.2968,evm.TU.Chr03.3928,evm.TU.Chr04.4223,evm.TU.Chr07.1695,evm.TU.Chr02…	0.00287068
Biological process	positive regulation of nitrogen compound metabolic process	GO:0051173	6	9.34609e-05	1.63847	60	743	566	11484	evm.TU.Chr04.49,evm.TU.Chr06.1993,evm.TU.Chr12.622,evm.TU.Chr01.4016,evm.TU.Chr04.4389,evm.TU.Chr19.799,evm.TU.Chr06.1083,evm.TU.Chr06.1086,evm.TU.Chr19.792,evm.TU.Chr19.794,evm.TU.Chr19.787,evm.TU.Chr10.1473,evm.TU.Chr01.689,evm.TU.Chr09.2428,evm.TU.Chr19.280,evm.TU.Chr19.257,evm.TU.Chr16.1544,evm.TU.Chr06.515,evm.TU.Chr16.2414,evm.TU.Chr06.511,evm.TU.Chr04.1416,evm.TU.Chr16.471,evm.TU.Chr04.786…	0.00291003
Biological process	biological regulation	GO:0065007	2	9.92132e-05	1.17569	291	5022	566	11484	evm.TU.Chr13.3034,evm.TU.Chr04.49,evm.TU.Chr03.3621,evm.TU.Chr03.3620,evm.TU.Chr04.4320,evm.TU.Chr06.498,evm.TU.Chr06.1993,evm.TU.Chr08.1180,evm.TU.Chr02.820,evm.TU.Chr04.873,evm.TU.Chr03.3645,evm.TU.Chr19.2522,evm.TU.Chr08.2064,evm.TU.Chr08.2062,evm.TU.Chr02.819,evm.TU.Chr02.2959,evm.TU.Chr12.622,evm.TU.Chr06.478,evm.TU.Chr12.862,evm.TU.Chr11.2735,evm.TU.Chr01.4016,evm.TU.Chr11.2979,evm.TU.Chr11…	0.00305443
Biological process	response to fatty acid	GO:0070542	6	0.000102369	2.1242	29	277	566	11484	evm.TU.Chr04.4320,evm.TU.Chr11.2514,evm.TU.Chr13.211,evm.TU.Chr13.212,evm.TU.Chr13.213,evm.TU.Chr01.5314,evm.TU.Chr19.257,evm.TU.Chr16.2414,evm.TU.Chr06.511,evm.TU.Chr06.2851,evm.TU.Chr04.3358,evm.TU.Chr07.2115,evm.TU.Chr11.2416,evm.TU.Chr11.2417,evm.TU.Chr09.2353_evm.TU.Chr09.2354,evm.TU.Chr08.148,evm.TU.Chr07.129,evm.TU.Chr19.463,evm.TU.Chr03.311,evm.TU.Chr02.1902,evm.TU.Chr02.4189,evm.TU.Chr10…	0.00311658
Biological process	response to external biotic stimulus	GO:0043207	4	0.000102907	1.44184	97	1365	566	11484	evm.TU.Chr04.49,evm.TU.Chr04.4320,evm.TU.Chr06.1993,evm.TU.Chr08.1180,evm.TU.Chr01.4272,evm.TU.Chr11.1405,evm.TU.Chr04.611,evm.TU.Chr11.2514,evm.TU.Chr01.199,evm.TU.Chr13.211,evm.TU.Chr13.212,evm.TU.Chr13.213,evm.TU.Chr11.2349,evm.TU.Chr19.592,evm.TU.Chr01.5314,evm.TU.Chr18.503,evm.TU.Chr17.232,evm.TU.Chr17.217,evm.TU.Chr08.592,evm.TU.Chr01.648,evm.TU.Chr04.1646,evm.TU.Chr18.217,evm.TU.Chr06.2450…	0.00309852
Biological process	positive regulation of RNA metabolic process	GO:0051254	8	0.000107268	1.75944	47	542	566	11484	evm.TU.Chr04.49,evm.TU.Chr06.1993,evm.TU.Chr01.4016,evm.TU.Chr19.799,evm.TU.Chr06.1083,evm.TU.Chr06.1086,evm.TU.Chr19.792,evm.TU.Chr19.794,evm.TU.Chr19.787,evm.TU.Chr10.1473,evm.TU.Chr19.257,evm.TU.Chr16.1544,evm.TU.Chr06.515,evm.TU.Chr16.2414,evm.TU.Chr06.511,evm.TU.Chr04.1416,evm.TU.Chr16.471,evm.TU.Chr04.3587,evm.TU.Chr07.2115,evm.TU.Chr03.36,evm.TU.Chr03.37,evm.TU.Chr11.1546,evm.TU.Chr09.2353…	0.00319473
Biological process	response to biotic stimulus	GO:0009607	3	0.000111761	1.43867	97	1368	566	11484	evm.TU.Chr04.49,evm.TU.Chr04.4320,evm.TU.Chr06.1993,evm.TU.Chr08.1180,evm.TU.Chr01.4272,evm.TU.Chr11.1405,evm.TU.Chr04.611,evm.TU.Chr11.2514,evm.TU.Chr01.199,evm.TU.Chr13.211,evm.TU.Chr13.212,evm.TU.Chr13.213,evm.TU.Chr11.2349,evm.TU.Chr19.592,evm.TU.Chr01.5314,evm.TU.Chr18.503,evm.TU.Chr17.232,evm.TU.Chr17.217,evm.TU.Chr08.592,evm.TU.Chr01.648,evm.TU.Chr04.1646,evm.TU.Chr18.217,evm.TU.Chr06.2450…	0.00329276
Biological process	positive regulation of cellular biosynthetic process	GO:0031328	7	0.000117113	1.75297	47	544	566	11484	evm.TU.Chr04.49,evm.TU.Chr06.1993,evm.TU.Chr01.4016,evm.TU.Chr19.799,evm.TU.Chr06.1083,evm.TU.Chr06.1086,evm.TU.Chr19.792,evm.TU.Chr19.794,evm.TU.Chr19.787,evm.TU.Chr10.1473,evm.TU.Chr01.689,evm.TU.Chr19.280,evm.TU.Chr19.257,evm.TU.Chr16.1544,evm.TU.Chr06.515,evm.TU.Chr16.2414,evm.TU.Chr06.511,evm.TU.Chr04.1416,evm.TU.Chr16.471,evm.TU.Chr04.3587,evm.TU.Chr07.2115,evm.TU.Chr03.36,evm.TU.Chr03.37,e…	0.00341371
Biological process	cellular macromolecule metabolic process	GO:0044260	5	0.000120868	1.18705	270	4615	566	11484	evm.TU.Chr13.3034,evm.TU.Chr04.49,evm.TU.Chr03.3621,evm.TU.Chr03.3620,evm.TU.Chr02.91,evm.TU.Chr06.498,evm.TU.Chr06.1993,evm.TU.Chr08.1180,evm.TU.Chr05.699,evm.TU.Chr01.4272,evm.TU.Chr03.3645,evm.TU.Chr03.831,evm.TU.Chr15.1333,evm.TU.Chr02.2959,evm.TU.Chr12.622,evm.TU.Chr06.478,evm.TU.Chr12.862,evm.TU.Chr11.2735,evm.TU.Chr01.4016,evm.TU.Chr01.5104,evm.TU.Chr11.2979,evm.TU.Chr11.1405,evm.TU.Chr14.…	0.00348608
Biological process	response to ionizing radiation	GO:0010212	5	0.000134447	4.05795	10	50	566	11484	evm.TU.Chr01.4016,evm.TU.Chr12.240,evm.TU.Chr16.1952,evm.TU.Chr07.103,evm.TU.Chr16.1544,evm.TU.Chr09.1750,evm.TU.Chr03.1180,evm.TU.Chr07.2758,evm.TU.Chr01.154,evm.TU.Chr14.1590,	0.00383734
Biological process	positive regulation of RNA biosynthetic process	GO:1902680	9	0.000136271	1.80928	42	471	566	11484	evm.TU.Chr04.49,evm.TU.Chr06.1993,evm.TU.Chr01.4016,evm.TU.Chr19.799,evm.TU.Chr06.1083,evm.TU.Chr06.1086,evm.TU.Chr19.792,evm.TU.Chr19.794,evm.TU.Chr19.787,evm.TU.Chr10.1473,evm.TU.Chr19.257,evm.TU.Chr16.1544,evm.TU.Chr06.515,evm.TU.Chr16.2414,evm.TU.Chr06.511,evm.TU.Chr04.1416,evm.TU.Chr16.471,evm.TU.Chr04.3587,evm.TU.Chr07.2115,evm.TU.Chr03.36,evm.TU.Chr03.37,evm.TU.Chr09.2353_evm.TU.Chr09.2354…	0.00384929
Biological process	positive regulation of nucleic acid-templated transcription	GO:1903508	10	0.000136271	1.80928	42	471	566	11484	evm.TU.Chr04.49,evm.TU.Chr06.1993,evm.TU.Chr01.4016,evm.TU.Chr19.799,evm.TU.Chr06.1083,evm.TU.Chr06.1086,evm.TU.Chr19.792,evm.TU.Chr19.794,evm.TU.Chr19.787,evm.TU.Chr10.1473,evm.TU.Chr19.257,evm.TU.Chr16.1544,evm.TU.Chr06.515,evm.TU.Chr16.2414,evm.TU.Chr06.511,evm.TU.Chr04.1416,evm.TU.Chr16.471,evm.TU.Chr04.3587,evm.TU.Chr07.2115,evm.TU.Chr03.36,evm.TU.Chr03.37,evm.TU.Chr09.2353_evm.TU.Chr09.2354…	0.00384929
Biological process	response to other organism	GO:0051707	5	0.000136499	1.43433	96	1358	566	11484	evm.TU.Chr04.49,evm.TU.Chr04.4320,evm.TU.Chr06.1993,evm.TU.Chr08.1180,evm.TU.Chr01.4272,evm.TU.Chr11.1405,evm.TU.Chr04.611,evm.TU.Chr11.2514,evm.TU.Chr01.199,evm.TU.Chr13.211,evm.TU.Chr13.212,evm.TU.Chr13.213,evm.TU.Chr11.2349,evm.TU.Chr01.5314,evm.TU.Chr18.503,evm.TU.Chr17.232,evm.TU.Chr17.217,evm.TU.Chr08.592,evm.TU.Chr01.648,evm.TU.Chr04.1646,evm.TU.Chr18.217,evm.TU.Chr06.2450,evm.TU.Chr02.449…	0.00377785
[truncated: 194 more rows]

## Sheet: TvsB_up
Class	GO_Name	GO_ID	GO_Level	P_value	EnrichmentScore	HitsGenesCountsInSelectedSet	HitsGenesCountsInBackground	AllGenesCountsInSelectedSet	AllGenesCountsInBackground	GenesOfSelectedSetInGOterm	corrected p-value(BH method)
[truncated: 37 more rows]

[truncated: 1 more sheets: TvsB_down]
