# Supplementary material for: Transcriptomics of Leaf Development in the Endangered Dioecious Magnolia kwangsiensis: Molecular Basis Underpinning Specialized Metabolism Genes
Source: Genes (Basel). 2024 Mar 4;15(3):335. doi: 10.3390/genes15030335 (PMC10970092; doi:10.3390/genes15030335)
Supplement: Supplementary file 1 [file genes-15-00335-s001.zip › Supplement table S4.xlsx]

## Sheet: MvsB
Term Name	MainClass	GeneHitsInSelectedSet	AllGenesInSelectedSet	GeneHitsInBackground	AllGenesInBackground	p-value	enrichFactor	GeneListInSelectedSets	corrected p-value(BH method)
03032 DNA replication proteins	A09180 Brite Hierarchies	53	1084	215	11992	7.17959e-12	2.72709	[Chr16.311, Chr15.1618, Chr14.2583, Chr09.2603, Chr01.689, Chr01.1383, Chr09.485, Chr15.1783, Chr12.3184, Chr04.2604, Chr10.538, Chr01.89, Chr05.2783, Chr09.2715, Chr14.2218, Chr03.767, Chr04.1135, Chr01.5099, Chr16.2275, Chr04.517, Chr08.1969, Chr05.79, Chr16.179, Chr02.1848, Chr09.2580, Chr02.4634, Chr03.759, Chr06.3252, Chr03.831, Chr05.4100, Chr11.2735, Chr11.1926, Chr06.3805, Chr08.2668, Chr…	1.37848e-09
03036 Chromosome and associated proteins	A09180 Brite Hierarchies	143	1084	984	11992	2.98872e-09	1.60769	[Chr16.1744, Chr14.743, Chr13.2895, Chr02.1629, Chr15.1618, Chr14.3111, Chr08.46, Chr19.1807, Chr18.126, Chr08.41, Chr18.921, Chr07.705, Chr01.4571, Chr05.4001, Chr04.1235, Chr18.518, Chr01.5137, Chr18.2298, Chr01.89, Chr13.780, Chr16.1197, Chr03.3769, Chr06.18, Chr02.974, Chr09.2499, Chr14.2252, Chr08.2190, Chr05.434, Chr12.622, Chr03.767, Chr01.5099, Chr02.965, Chr08.2195, Chr02.844, Chr11.2889…	2.86917e-07
03000 Transcription factors	A09180 Brite Hierarchies	74	1084	439	11992	8.58246e-08	1.86479	[Chr19.801, Chr16.1986, Chr03.4, Chr05.3, Chr17.2085, Chr10.1302, Chr10.2875, Chr19.805, Chr05.343, Chr05.3703, Chr19.806, Chr09.2567, Chr09.2568, Chr19.809, Chr04.1681, Chr02.4414, Chr07.2115, Chr10.2316, Chr15.2027, Chr03.1405_Chr03.1406, Chr09.2353_Chr09.2354, Chr02.4186, Chr01.4565, Chr02.4189, Chr10.538, Chr19.257, Chr06.515, Chr06.1086, Chr12.228, Chr06.1083, Chr01.3900, Chr07.345, Chr19.46…	5.49277e-06
03030 DNA replication	A09120 Genetic Information Processing	23	1084	80	11992	3.48239e-07	3.18054	[Chr08.1969, Chr16.179, Chr16.311, Chr13.2923, Chr14.2583, Chr05.3977, Chr09.2603, Chr05.971, Chr03.759, Chr06.3252, Chr04.1135, Chr01.689, Chr03.831, Chr06.280, Chr02.947, Chr04.131, Chr10.538, Chr04.517, Chr08.2668, Chr06.414, Chr03.3943, Chr14.2218, Chr03.3621]	1.67155e-05
04812 Cytoskeleton proteins	A09180 Brite Hierarchies	46	1084	253	11992	3.14763e-06	2.01141	[Chr09.2840, Chr14.743, Chr05.3969, Chr10.1347, Chr04.1280, Chr16.271, Chr05.3900, Chr12.2945, Chr18.1339, Chr09.735, Chr09.734, Chr03.4083, Chr12.176, Chr14.167, Chr07.705, Chr18.2406, Chr08.2163, Chr15.2235, Chr15.133, Chr15.2113, Chr03.3928, Chr03.3929, Chr17.2216, Chr01.1038, Chr14.2854, Chr11.2057, Chr08.1611, Chr19.357, Chr08.2662, Chr11.2215, Chr19.2109, Chr01.4081, Chr11.164, Chr14.2054, …	0.000120869
B 09124 Replication and repair	A09120 Genetic Information Processing	38	1084	198	11992	6.12152e-06	2.12315	[Chr08.1969, Chr16.179, Chr16.311, Chr14.2583, Chr09.2603, Chr09.2580, Chr02.1444, Chr05.588, Chr03.759, Chr06.3252, Chr01.689, Chr03.831, Chr10.538, Chr08.2668, Chr05.2882, Chr06.414, Chr03.3943, Chr14.2218, Chr03.3503, Chr03.3621, Chr14.2110, Chr13.2923, Chr05.3977, Chr18.350, Chr05.971, Chr04.1135, Chr06.280, Chr12.240, Chr15.1255, Chr07.106, Chr07.103, Chr01.4016, Chr06.360_Chr06.361, Chr02.9…	0.000195889
03400 DNA repair and recombination proteins	A09180 Brite Hierarchies	63	1084	419	11992	3.5519e-05	1.66337	[Chr17.2361, Chr16.110, Chr16.311, Chr09.1750, Chr15.2509, Chr05.588, Chr01.689, Chr17.2362, Chr17.881, Chr01.4249, Chr04.2604, Chr10.538, Chr03.3964, Chr11.2172, Chr03.720, Chr18.350, Chr06.3584, Chr12.2378, Chr04.597, Chr15.1255, Chr07.106, Chr07.103, Chr06.360_Chr06.361, Chr01.1523, Chr04.517, Chr07.581, Chr18.63, Chr14.1590, Chr04.4371, Chr10.2376, Chr04.4134, Chr09.2580, Chr18.500, Chr02.144…	0.000974234
B 09132 Signal transduction	A09130 Environmental Information Processing	57	1084	380	11992	8.8699e-05	1.65941	[Chr06.3114, Chr16.1502, Chr05.581, Chr03.4, Chr16.111, Chr13.2976, Chr02.4811, Chr15.1663, Chr15.1340, Chr19.970, Chr19.257, Chr01.857, Chr02.1816, Chr18.472, Chr12.1647, Chr04.4320, Chr14.16, Chr15.1649, Chr08.182, Chr01.1096, Chr18.309, Chr04.796, Chr02.848, Chr01.5128, Chr02.681, Chr13.211, Chr11.1398, Chr06.228, Chr01.3629, Chr13.212, Chr10.2411, Chr03.99, Chr04.2311, Chr18.821, Chr11.2416, …	0.00212878
A09130 Environmental Information Processing	A09130 Environmental Information Processing	64	1084	454	11992	0.000211301	1.5595	[Chr06.3114, Chr16.1502, Chr05.581, Chr03.4, Chr16.111, Chr13.2976, Chr02.4811, Chr15.1663, Chr15.1340, Chr19.970, Chr19.257, Chr05.3157, Chr01.857, Chr02.1816, Chr18.472, Chr05.113, Chr12.1647, Chr04.4320, Chr14.16, Chr15.1649, Chr08.182, Chr01.1096, Chr18.309, Chr04.796, Chr02.848, Chr01.5128, Chr02.681, Chr13.211, Chr05.3047, Chr11.1398, Chr06.228, Chr01.3629, Chr13.212, Chr10.2411, Chr19.309,…	0.00450775
04075 Plant hormone signal transduction	A09130 Environmental Information Processing	38	1084	247	11992	0.000784089	1.70196	[Chr06.3114, Chr16.1502, Chr05.581, Chr16.111, Chr13.2976, Chr02.4811, Chr18.821, Chr15.1663, Chr15.210, Chr19.1591, Chr07.2969, Chr19.1592, Chr15.1340, Chr19.970, Chr19.257, Chr02.3190, Chr01.857, Chr18.571, Chr18.472, Chr04.4320, Chr15.1649, Chr01.199, Chr15.1621, Chr08.182, Chr01.1096, Chr16.65, Chr02.667, Chr15.2321, Chr07.129, Chr16.64, Chr18.309, Chr18.2244, Chr01.5128, Chr13.211, Chr05.322…	0.0150545
03430 Mismatch repair	A09120 Genetic Information Processing	13	1084	54	11992	0.000826926	2.66325	[Chr13.2923, Chr05.3977, Chr18.350, Chr05.971, Chr01.689, Chr06.280, Chr02.947, Chr01.1523, Chr10.538, Chr04.517, Chr08.2668, Chr03.3503, Chr02.4150]	0.0144336
00073 Cutin, suberine and wax biosynthesis	A09100 Metabolism	10	1084	38	11992	0.00157358	2.91124	[Chr18.2312, Chr16.2237, Chr16.2226, Chr04.4284, Chr16.2221, Chr16.2232, Chr08.2745, Chr05.1342, Chr03.3865, Chr16.2244]	0.0251773
03440 Homologous recombination	A09120 Genetic Information Processing	13	1084	61	11992	0.00270997	2.35763	[Chr13.2923, Chr09.2580, Chr05.588, Chr12.240, Chr15.1255, Chr07.106, Chr07.103, Chr01.4016, Chr06.360_Chr06.361, Chr02.947, Chr10.538, Chr04.517, Chr05.2882]	0.0400241
B 09191 Unclassified: metabolism	A09190 Not Included in Pathway or Brite	52	1084	392	11992	0.00308161	1.46751	[Chr17.2480, Chr02.2959, Chr16.153, Chr12.2329, Chr07.2034, Chr03.979, Chr04.2575, Chr07.506, Chr13.3071, Chr04.1635, Chr05.3752, Chr10.617, Chr19.1654, Chr02.280, Chr03.3581, Chr15.1803, Chr15.69, Chr02.4525, Chr01.854, Chr05.4011, Chr15.2343, Chr07.2855, Chr10.620, Chr15.2191_Chr15.2192_Chr15.2196, Chr01.2532, Chr10.107, Chr05.285, Chr08.251, Chr08.250, Chr01.3266, Chr04.2553, Chr10.27, Chr09.9…	0.0422621
99999 Others	A09190 Not Included in Pathway or Brite	7	1084	24	11992	0.00423516	3.22663	[Chr07.2855, Chr10.620, Chr01.2532, Chr10.635, Chr01.1639, Chr10.617, Chr10.606]	0.0542101
00240 Pyrimidine metabolism	A09100 Metabolism	18	1084	103	11992	0.00476358	1.93329	[Chr15.2509, Chr04.4134, Chr05.579, Chr04.4133, Chr12.2378, Chr12.2255, Chr01.4646, Chr07.2416, Chr10.125, Chr18.2462, Chr02.1320, Chr18.2454, Chr18.2450, Chr18.63, Chr03.3964, Chr16.1299, Chr02.664, Chr10.2050]	0.0571629
B 09183 Protein families: signaling and cellular processes	A09180 Brite Hierarchies	196	1084	1834	11992	0.00488472	1.18228	[Chr16.1985, Chr14.2386, Chr18.921, Chr12.176, Chr07.705, Chr10.451, Chr19.2109, Chr19.1933, Chr14.2252, Chr03.1481, Chr04.3275, Chr17.2336, Chr09.209, Chr05.798, Chr08.2190, Chr04.1644, Chr08.2195, Chr09.572, Chr02.681, Chr07.143, Chr07.142, Chr09.691, Chr05.1143, Chr12.3319, Chr12.3316, Chr03.4083, Chr07.2336, Chr11.1327, Chr12.152, Chr08.2662, Chr11.1326, Chr16.1876, Chr10.2564, Chr02.460, Chr…	0.0551686
01001 Protein kinases	A09180 Brite Hierarchies	66	1084	544	11992	0.00792957	1.34217	[Chr03.3331, Chr13.2978, Chr04.4350, Chr04.2290, Chr14.1574, Chr07.2397, Chr12.2801, Chr18.126, Chr16.318, Chr14.423, Chr04.1088, Chr18.1484, Chr16.909, Chr11.2474, Chr18.2098, Chr19.1215, Chr11.695, Chr03.521, Chr05.41, Chr05.3713, Chr08.32, Chr12.1647, Chr03.1086, Chr09.2250, Chr12.222, Chr17.1958, Chr18.2225, Chr02.844, Chr04.796, Chr16.718, Chr11.987, Chr05.38, Chr01.3629, Chr08.2795, Chr16.3…	0.0845821
A09190 Not Included in Pathway or Brite	A09190 Not Included in Pathway or Brite	66	1084	561	11992	0.0151826	1.3015	[Chr10.2114, Chr17.2480, Chr02.2959, Chr16.153, Chr12.2329, Chr07.2034, Chr10.1949, Chr03.979, Chr04.2575, Chr07.506, Chr15.64, Chr13.3071, Chr04.3458, Chr04.1635, Chr05.3752, Chr10.617, Chr19.1654, Chr06.516, Chr02.280, Chr03.3581, Chr15.1803, Chr15.69, Chr02.4525, Chr01.854, Chr19.2190, Chr05.4011, Chr15.2343, Chr07.2855, Chr10.620, Chr15.2191_Chr15.2192_Chr15.2196, Chr01.2532, Chr10.107, Chr05…	0.153424
00950 Isoquinoline alkaloid biosynthesis	A09100 Metabolism	9	1084	44	11992	0.0153027	2.26283	[Chr01.3469, Chr05.230, Chr19.649, Chr04.4150, Chr05.237, Chr05.235, Chr05.236, Chr17.2473, Chr07.517]	0.146906
00906 Carotenoid biosynthesis	A09100 Metabolism	7	1084	33	11992	0.0256296	2.34664	[Chr02.715, Chr05.3742, Chr14.3217, Chr08.2645, Chr08.2398, Chr07.2895, Chr05.635]	0.234328
00199 Cytochrome P450	A09180 Brite Hierarchies	20	1084	146	11992	0.0394122	1.51544	[Chr17.1170, Chr06.948, Chr06.1346, Chr05.1577, Chr04.1482, Chr07.2474, Chr07.2489, Chr10.372, Chr05.635, Chr07.1974, Chr18.2312, Chr02.715, Chr06.276, Chr05.3742, Chr08.2745, Chr05.1342, Chr11.2540, Chr16.2461, Chr08.2398, Chr13.302]	0.343961
04016 MAPK signaling pathway - plant	A09130 Environmental Information Processing	19	1084	140	11992	0.0474935	1.50137	[Chr03.4, Chr04.54, Chr02.1816, Chr12.1647, Chr09.20, Chr14.16, Chr04.2311, Chr15.2321, Chr11.2416, Chr11.2417, Chr04.796, Chr18.2244, Chr02.681, Chr19.970, Chr19.1232, Chr19.257, Chr01.3629, Chr06.329, Chr03.3589]	0.379948

## Sheet: MvsT
Term Name	MainClass	GeneHitsInSelectedSet	AllGenesInSelectedSet	GeneHitsInBackground	AllGenesInBackground	p-value	enrichFactor	GeneListInSelectedSets	corrected p-value(BH method)
03032 DNA replication proteins	A09180 Brite Hierarchies	40	776	215	11992	1.00706e-09	2.87509	[Chr08.1969, Chr05.79, Chr16.179, Chr16.311, Chr15.1618, Chr14.2583, Chr09.2603, Chr09.2580, Chr03.759, Chr02.4634, Chr01.689, Chr03.831, Chr12.2253, Chr11.2735, Chr12.3184, Chr04.2604, Chr06.3805, Chr10.538, Chr08.2668, Chr01.89, Chr09.2715, Chr05.2783, Chr06.414, Chr03.3943, Chr14.2218, Chr03.3621, Chr07.291, Chr16.1952, Chr13.2923, Chr05.3977, Chr04.1135, Chr07.759, Chr02.1119, Chr19.280, Chr0…	1.82277e-07
03036 Chromosome and associated proteins	A09180 Brite Hierarchies	107	776	984	11992	3.82378e-08	1.68042	[Chr01.648, Chr14.743, Chr13.2895, Chr02.1629, Chr05.3429, Chr15.1618, Chr16.590, Chr14.3111, Chr18.126, Chr08.41, Chr18.921, Chr01.4571, Chr05.4001, Chr04.1235, Chr18.518, Chr01.5137, Chr18.2298, Chr01.89, Chr13.780, Chr16.1197, Chr09.2499, Chr14.2252, Chr08.2190, Chr12.622, Chr05.434, Chr08.2195, Chr02.965, Chr11.2889, Chr04.873, Chr01.1842, Chr05.3686, Chr16.650, Chr05.3969, Chr04.3082, Chr09.…	3.46052e-06
03030 DNA replication	A09120 Genetic Information Processing	20	776	80	11992	1.136e-07	3.8634	[Chr08.1969, Chr16.179, Chr16.311, Chr13.2923, Chr14.2583, Chr05.3977, Chr09.2603, Chr03.759, Chr04.1135, Chr01.689, Chr03.831, Chr17.1415, Chr02.947, Chr04.131, Chr10.538, Chr08.2668, Chr06.414, Chr03.3943, Chr14.2218, Chr03.3621]	6.85385e-06
03000 Transcription factors	A09180 Brite Hierarchies	57	776	439	11992	3.10234e-07	2.0065	[Chr19.801, Chr03.4, Chr17.2085, Chr16.198, Chr10.1225, Chr10.1302, Chr10.2875, Chr19.805, Chr05.3703, Chr19.806, Chr09.2567, Chr09.2568, Chr19.809, Chr04.1681, Chr02.4414, Chr07.2115, Chr10.2316, Chr15.2027, Chr03.1405_Chr03.1406, Chr09.2353_Chr09.2354, Chr01.4565, Chr02.4189, Chr10.538, Chr19.257, Chr06.515, Chr06.1086, Chr06.1083, Chr09.2339_Chr09.2345, Chr19.2274, Chr07.222, Chr19.466, Chr19.…	1.40381e-05
B 09124 Replication and repair	A09120 Genetic Information Processing	27	776	198	11992	0.000183815	2.10731	[Chr08.1969, Chr16.179, Chr16.311, Chr14.2583, Chr09.2603, Chr09.2580, Chr03.759, Chr01.689, Chr03.831, Chr10.538, Chr08.2668, Chr05.2882, Chr06.414, Chr03.3943, Chr14.2218, Chr03.3621, Chr14.2110, Chr13.2923, Chr05.3977, Chr04.1135, Chr12.240, Chr17.1415, Chr07.103, Chr02.947, Chr01.4016, Chr04.131, Chr02.4150]	0.00665411
04075 Plant hormone signal transduction	A09130 Environmental Information Processing	31	776	247	11992	0.000291388	1.93952	[Chr06.3114, Chr16.1502, Chr05.581, Chr16.111, Chr13.2976, Chr16.554, Chr18.821, Chr15.1663, Chr07.2969, Chr19.1592, Chr19.970, Chr19.257, Chr02.3190, Chr18.472, Chr04.4320, Chr15.1649, Chr01.199, Chr15.1621, Chr01.1175, Chr08.182, Chr01.1096, Chr02.667, Chr07.129, Chr16.64, Chr18.309, Chr01.5128, Chr13.211, Chr05.3225, Chr04.214, Chr13.213, Chr13.212]	0.0087902
B 09132 Signal transduction	A09130 Environmental Information Processing	40	776	380	11992	0.00156591	1.6267	[Chr03.4, Chr06.3114, Chr16.1502, Chr05.581, Chr16.111, Chr10.2411, Chr13.2976, Chr03.959, Chr04.2311, Chr16.554, Chr18.821, Chr15.1663, Chr11.2416, Chr11.2417, Chr07.2969, Chr19.1592, Chr19.970, Chr19.1232, Chr19.257, Chr02.3190, Chr03.3589, Chr18.472, Chr04.4320, Chr15.1649, Chr01.199, Chr15.1621, Chr01.1175, Chr08.182, Chr01.1096, Chr02.667, Chr07.129, Chr16.64, Chr18.309, Chr04.796, Chr01.512…	0.0404901
03400 DNA repair and recombination proteins	A09180 Brite Hierarchies	42	776	419	11992	0.00304232	1.54905	[Chr16.110, Chr14.1590, Chr16.311, Chr09.1750, Chr15.2509, Chr04.4371, Chr04.4134, Chr09.2580, Chr18.500, Chr03.119, Chr01.689, Chr09.387, Chr17.881, Chr04.2604, Chr01.4249, Chr10.538, Chr08.2668, Chr04.605, Chr05.2882, Chr03.3964, Chr16.1795, Chr01.4906, Chr03.720, Chr11.2172, Chr14.2110, Chr13.2923, Chr05.3977, Chr06.3584, Chr05.579, Chr18.612, Chr05.957, Chr18.613, Chr04.4223, Chr04.597, Chr12…	0.0688324
B 09110 Biosynthesis of other secondary metabolites	A09100 Metabolism	45	776	477	11992	0.00677747	1.45789	[Chr08.358, Chr16.234, Chr16.370, Chr08.351, Chr14.484, Chr17.2464, Chr12.474, Chr04.4179, Chr13.108, Chr05.3072, Chr04.3936, Chr07.476, Chr06.233, Chr06.135, Chr08.2624, Chr08.2008, Chr04.3917, Chr13.120, Chr13.2760, Chr02.4508, Chr05.230, Chr15.1749, Chr01.4134_Chr01.4139, Chr05.237, Chr06.3162, Chr05.235, Chr03.528, Chr05.236, Chr12.562, Chr04.1792, Chr07.517, Chr01.4142, Chr16.402, Chr12.563,…	0.136302
01001 Protein kinases	A09180 Brite Hierarchies	50	776	544	11992	0.00732218	1.42037	[Chr03.3331, Chr13.2978, Chr04.4350, Chr14.1574, Chr18.126, Chr14.423, Chr04.1088, Chr18.1484, Chr01.4049, Chr11.2474, Chr19.1215, Chr11.695, Chr03.521, Chr05.41, Chr05.3713, Chr08.32, Chr12.222, Chr18.2147, Chr18.2225, Chr14.290, Chr04.796, Chr08.2795, Chr16.330, Chr14.1590, Chr08.2810_Chr08.2811, Chr12.2109, Chr02.1002, Chr12.279, Chr03.959, Chr05.802, Chr04.2311, Chr12.1134, Chr05.4022, Chr11.…	0.132531
A09130 Environmental Information Processing	A09130 Environmental Information Processing	43	776	454	11992	0.00749717	1.46367	[Chr03.4, Chr06.3114, Chr16.1502, Chr05.581, Chr16.111, Chr10.2411, Chr19.309, Chr13.2976, Chr03.959, Chr04.2311, Chr16.554, Chr18.821, Chr15.1663, Chr11.2416, Chr11.2417, Chr07.2969, Chr19.1592, Chr19.970, Chr19.1232, Chr19.257, Chr02.3190, Chr03.3589, Chr05.3373, Chr18.472, Chr05.113, Chr04.4320, Chr15.1649, Chr01.199, Chr15.1621, Chr01.1175, Chr08.182, Chr01.1096, Chr02.667, Chr07.129, Chr16.6…	0.123362
00940 Phenylpropanoid biosynthesis	A09100 Metabolism	25	776	238	11992	0.0113171	1.62328	[Chr08.358, Chr16.234, Chr08.351, Chr14.484, Chr12.474, Chr04.4179, Chr13.108, Chr05.3072, Chr07.476, Chr06.233, Chr13.120, Chr13.2760, Chr02.4508, Chr15.1749, Chr06.3162, Chr03.528, Chr12.562, Chr04.1792, Chr12.563, Chr03.3917, Chr17.2406, Chr02.3421, Chr19.242, Chr19.762, Chr19.763]	0.1707
04812 Cytoskeleton proteins	A09180 Brite Hierarchies	26	776	253	11992	0.0129526	1.58812	[Chr01.648, Chr09.2840, Chr14.743, Chr05.3969, Chr10.1347, Chr04.1280, Chr05.3900, Chr09.31, Chr18.1339, Chr09.735, Chr09.734, Chr12.176, Chr18.2406, Chr08.2163, Chr15.2235, Chr15.133, Chr03.3928, Chr17.2216, Chr08.2662, Chr19.2109, Chr11.164, Chr17.1444, Chr09.209, Chr09.888, Chr08.2330, Chr18.1693]	0.180341
99999 Others	A09190 Not Included in Pathway or Brite	5	776	24	11992	0.016999	3.2195	[Chr07.2855, Chr10.620, Chr10.635, Chr01.1639, Chr10.606]	0.219772
01003 Glycosyltransferases	A09180 Brite Hierarchies	26	776	259	11992	0.0170664	1.55133	[Chr12.1938, Chr09.2504, Chr15.2229, Chr08.230, Chr15.1457, Chr19.191, Chr15.2452, Chr04.3936, Chr04.3917, Chr13.1056, Chr04.489, Chr06.1726, Chr05.1857, Chr12.589, Chr04.1696, Chr10.2825, Chr04.3888, Chr04.530, Chr06.482, Chr04.3849, Chr19.1581, Chr17.894, Chr14.2888, Chr19.1027, Chr06.745, Chr03.1159]	0.205935
00908 Zeatin biosynthesis	A09100 Metabolism	5	776	25	11992	0.0201471	3.09072	[Chr07.204, Chr17.2029, Chr02.1454, Chr08.230, Chr13.1056]	0.227914
B 09191 Unclassified: metabolism	A09190 Not Included in Pathway or Brite	36	776	392	11992	0.0210292	1.41921	[Chr17.2480, Chr02.2959, Chr16.153, Chr12.2329, Chr08.251, Chr17.2127, Chr08.250, Chr18.203, Chr02.1048, Chr01.3266, Chr03.979, Chr04.2575, Chr04.2553, Chr07.506, Chr19.190, Chr02.1051, Chr10.635, Chr01.1639, Chr01.68, Chr05.3332, Chr19.1654, Chr17.1949, Chr02.280, Chr19.1915, Chr05.457, Chr16.668, Chr15.1803, Chr16.522, Chr04.4522, Chr01.854, Chr07.2855, Chr01.4878, Chr10.620, Chr15.2191_Chr15.2…	0.223899
00480 Glutathione metabolism	A09100 Metabolism	13	776	113	11992	0.0305491	1.77785	[Chr16.211, Chr05.1824, Chr14.3200, Chr04.4134, Chr02.2675, Chr05.579, Chr04.1231, Chr18.2388, Chr12.2080, Chr10.307, Chr03.3964, Chr02.664, Chr14.3209]	0.291021
00073 Cutin, suberine and wax biosynthesis	A09100 Metabolism	6	776	38	11992	0.0337262	2.44004	[Chr16.2237, Chr16.2226, Chr16.2221, Chr16.2232, Chr08.2745, Chr16.2244]	0.305222
03440 Homologous recombination	A09120 Genetic Information Processing	8	776	61	11992	0.0418736	2.0267	[Chr12.240, Chr13.2923, Chr07.103, Chr02.947, Chr01.4016, Chr09.2580, Chr10.538, Chr05.2882]	0.360911
B 09183 Protein families: signaling and cellular processes	A09180 Brite Hierarchies	136	776	1834	11992	0.043125	1.14596	[Chr01.648, Chr03.3531, Chr14.743, Chr16.1985, Chr08.2912, Chr14.2386, Chr03.1072, Chr11.2240, Chr09.96, Chr18.921, Chr12.176, Chr10.451, Chr05.3273, Chr03.3928, Chr06.1127, Chr11.2239, Chr06.757, Chr02.2429, Chr19.1933, Chr19.2109, Chr14.2252, Chr08.2690_Chr08.2692, Chr06.96, Chr06.2450, Chr04.3275, Chr05.798, Chr09.209, Chr13.89, Chr08.2190, Chr08.2195, Chr17.1758, Chr09.572, Chr07.143, Chr07.1…	0.354801

## Sheet: TvsB
Term Name	MainClass	GeneHitsInSelectedSet	AllGenesInSelectedSet	GeneHitsInBackground	AllGenesInBackground	p-value	enrichFactor	GeneListInSelectedSets	corrected p-value(BH method)
03110 Chaperones and folding catalysts	A09180 Brite Hierarchies	27	252	351	11992	5.4498e-09	3.66056	[Chr09.2489, Chr05.3944, Chr11.2140, Chr04.4271, Chr05.3942, Chr19.1809, Chr05.50, Chr17.1791, Chr03.2839, Chr19.1252, Chr19.1997, Chr19.1811, Chr06.1584, Chr09.1982, Chr05.3937, Chr06.3689, Chr03.3860, Chr05.3934, Chr05.652, Chr05.3954, Chr05.996, Chr02.1059, Chr14.750, Chr04.1644, Chr04.395, Chr11.2689, Chr05.1143]	7.90221e-07
03030 DNA replication	A09120 Genetic Information Processing	10	252	80	11992	6.35534e-06	5.94841	[Chr16.179, Chr05.3977, Chr09.2603, Chr10.538, Chr03.759, Chr06.3252, Chr04.1135, Chr14.2218, Chr03.831, Chr03.3621]	0.000460762
04141 Protein processing in endoplasmic reticulum	A09120 Genetic Information Processing	18	252	258	11992	8.47367e-06	3.32004	[Chr19.1811, Chr06.1584, Chr05.3937, Chr06.3689, Chr05.3934, Chr05.652, Chr05.3944, Chr11.2140, Chr05.3954, Chr05.3942, Chr05.996, Chr19.1809, Chr02.1059, Chr10.265, Chr04.1644, Chr03.2839, Chr19.1252, Chr05.1143]	0.000409561
03032 DNA replication proteins	A09180 Brite Hierarchies	15	252	215	11992	4.84026e-05	3.32004	[Chr16.179, Chr05.3977, Chr09.2603, Chr03.759, Chr06.3252, Chr04.1135, Chr03.831, Chr09.485, Chr11.2735, Chr16.2275, Chr10.538, Chr01.89, Chr14.2218, Chr03.3621, Chr07.291]	0.00175459
03036 Chromosome and associated proteins	A09180 Brite Hierarchies	37	252	984	11992	0.000364536	1.78936	[Chr05.3969, Chr02.1629, Chr05.3429, Chr12.2949, Chr06.1753, Chr04.1186, Chr04.3587, Chr03.831, Chr04.4428, Chr09.485, Chr11.2735, Chr18.518, Chr08.2204, Chr01.89, Chr13.780, Chr05.3530, Chr08.2662, Chr08.2188, Chr03.3621, Chr07.291, Chr14.2252, Chr01.5270, Chr14.2054, Chr08.1954, Chr09.308, Chr01.179, Chr04.4269, Chr12.2432, Chr10.265, Chr04.4389, Chr11.2869, Chr01.190, Chr01.4016, Chr02.2332, C…	0.0105716
00199 Cytochrome P450	A09180 Brite Hierarchies	10	252	146	11992	0.00101901	3.2594	[Chr03.2595, Chr04.1501, Chr15.1583, Chr03.2969, Chr06.276, Chr05.1577, Chr11.1196, Chr04.1482, Chr05.3742, Chr07.2489]	0.0246261
B 09124 Replication and repair	A09120 Genetic Information Processing	11	252	198	11992	0.00311039	2.64374	[Chr16.179, Chr05.3977, Chr01.4016, Chr09.2603, Chr10.538, Chr03.759, Chr06.3252, Chr04.1135, Chr14.2218, Chr03.831, Chr03.3621]	0.0644296
B 09110 Biosynthesis of other secondary metabolites	A09100 Metabolism	19	252	477	11992	0.00571896	1.89551	[Chr03.2595, Chr19.649, Chr17.2281, Chr04.4150, Chr11.1196, Chr03.528, Chr01.4142, Chr15.1583, Chr07.2539, Chr03.2969, Chr04.3936, Chr06.233, Chr19.342, Chr08.2008, Chr14.1249, Chr01.3847, Chr08.2596, Chr13.2870, Chr09.2707]	0.103656
A09190 Not Included in Pathway or Brite	A09190 Not Included in Pathway or Brite	19	252	561	11992	0.0275673	1.61169	[Chr13.2897, Chr08.2409, Chr10.2114, Chr02.2959, Chr16.454, Chr04.1270, Chr03.3581, Chr17.2127, Chr15.69, Chr04.2575, Chr01.5110, Chr13.3071, Chr18.1510, Chr15.2451, Chr17.1403, Chr05.1400, Chr01.3919, Chr11.1731, Chr01.3916]	0.399726
